# Supplementary material for: Combining viral genetic and animal mobility network data to unravel peste des petits ruminants transmission dynamics in West Africa
Source: PLoS Pathog. 2021 Mar 18;17(3):e1009397. doi: 10.1371/journal.ppat.1009397 (PMC8009415; doi:10.1371/journal.ppat.1009397)
Supplement: S1 Data — (TXT) [file ppat.1009397.s017.txt]

>Sen_MbourJoal1_2013
CCTTCCTCCAGCACAAAATAGGTGAGGGAGAGTCGCCTACACCAGCGACCAAAGAAGAAG
TCAAAGCTGCGATCCCAAACGGATCCGAAGGAAGAGACATAAAGCAAACACGCCCAGGGA
AGCCCAGAGGAGAAACTCCCGGGCAACTGCTTCTGGAGATCATGCCAGAGGATGGAGTCT
CGCGAGAGTCTGGTCAAAACCCTCGTGAGGCTCAAAGATCGGCTGAGGCACTCTTCAGGC
TGCAGGCCATGGCCA
>Sen_MbourJoal2_2013
CCTTCCTCCAGCACAAAATAGGTGAGGGAGAGTCGCCTACACCAGCGACCAAAGAAGAAG
TCAAAGCTGCGATCCCAAACGGATCCGAAGGAAGAGACATAAAGCAAACACGCCCAGGGA
AGCCCAGAGGAGAAACTCCCGGGCAACTGCTTCTGGAGATCATGCCAGAGGATGGAGTCT
CGCGAGAGTCTGGTCAAAACCCTCGTGAGGCTCAAAGATCGGCTGAGGCACTCTTCAGGC
TGCAGGCCATGGCCA
>Sen_Ourosigui4_2013
CCTTCCTCCAGCACAAAATAGGTGAGGGAGAGTCGCCTACACCAGCGACCAAAGAAGAAG
TCAAAGCTGCGATCCCAAACGGATCCGAAGGAAGAGACATAAAGCGAACACGCCCAGGGA
AGCCCAGAGGAGAAACTCCCGGGCAACTGCTTCTGGAGATCATGCCAGAGGATGGAGTCT
CGCGAGAGTCTGGTCAAAACCCTCGTGAGGCTCAAAGATCGGCTGAGGCACTCTTCAGGC
TGCAGGCCATGGCCA
>Sen_KeurModa59_2012
CCTTCCTCCAGCACAAAATAGGTGAGGGAGAGTCGCCTACACCAGCGACCAAAGAAGAAG
TCAAAGCTGCGATCCCAAACGGATCTGAAGGAAGAGACATAAAGCGAACACGCCCAGGGA
AGCCTAGAGGAGAAACTCCCGGGCAACTGCTTCTGGAGATCATGCCAGAGGATGGAGTCT
CGCGAGAGTCTGGTCAAAACCCTCGTGAGGCTCAAAGATCGGCTGAGGCACTCTTCAGGC
TGCAGGCCATGGCCA
>Sen_Fissel11_2010
CCTTCCTCCAGCACAAAATAGGTGAGGGAGAGTCGCCTACACCAGCGACCAAAGAAGAAG
TCAAAGCTGCGATCCCAAACGGATCCGAAGGAAGAGACATAAAGCGAACACGCCCAGGGA
AGCCCAGAGGAGAAACTCCCGGGCAACTGCTTCTAGAGATCATGCCAGAGGATGGAGTCT
CGCGAGAGTCTGGTCAAAACCCTCGTGAGGCTCAAAGATCGGCTGAGGCACTCTTCAGGC
TGCAGGCCATGGCCA
>Sen_DakarP2_2012
CCTTCCTCCAGCACAAAATAGGTGAGGGAGAGTCGCCTACACCAGCGACCAAAGAAGAAG
TCAAAGCTGCGATCCCAAACGGATCCGAAGGAAGAGACATAAAGCGAACACGCCCAGGGA
AGCCCAGAGGAGAAACTCCCGGGCAACTGCTTCTAGAGATCATGCCAGAGGATGGAGTCT
CGCGAGAGTCTGGTCAAAACCCTCGTGAGGCTCAAAGATCGGCTGAGGCACTCTTCAGGC
TGCAGGCCATGGCCA
>Sen_DakarP6_2012
CCTTCCTCCAGCACAAAATAGGTGAGGGAGAGTCGCCTACACCAGCGACCAAAGAAGAAG
TCAAAGCTGCGATCCCAAACGGATCCGAAGGAAGAGACATAAAGCGAACACGCCCAGGGA
AGCCCAGAGGAGAAACTCCCGGGCAACTGCTTCTGGAGATCATGCCAGAGGAGGGAGTCT
CGCGAGAGTCTGGTCAAAACCCTCGTGAGGCTCAAAGATCGGCTGAGGCACTCTTCAGGC
TGCAGGCCATGGCCA
>Sen_Dakar11_2013
CCTTCCTCCAGCACAAAATAGGTGAGGGAGAGTCGCCTACACCAGCGACCAAAGAAGAAG
TCAAAGCTGCGATCCCAAACGGATCCGAAGGAAGAGACATAAAGCGAACACGCCCAGGGA
AGCCCAGAGGAGAAACTCCCGGGCAACTGCTTCTGGAGATCATGCCAGAGGATGGAGTCT
CGCGAGAGTCTGGTCAAAACCCTCGTGAGGCTCAAAGATCGGCTGAGGCACTCTTCAGGC
TGCAGGCCATGGCCA
>Sen_NdogaBabacar1304_2012
CCTTCCTCCAGCACAAAATAGGTGAGGGAGAGTCGCCTACACCAGCGACCAAAGAAGAAG
TCAAAGCTGCGATCCCAAACGGATCTGAAGGAAGAGACATAAAGCGAACACGCCCAGGGA
AGCCCAGAGGAGAAACTCCCGGGCAACTGCTTCTGGAGATCATGCCAGAGGATGGAGTCT
CGCGAGAGTCTGGTCAAAACCCTCGTGAGGCTCAAAGATCGGCTGAGGCACTCTTCAGGC
TGCAGGCCATGGCCA
>Sen_Louga2_2012
CCTTCCTCCAGCACAAAATAGGTGAGGGAGAGTCGCCTACACCAGCGACCAAAGAAGAAG
TCAAAGCTGCGATCCCAAACGGATCCGAAGGAAGAGACATAAAGCGAACACGCCCAGGGA
AGCCCAGAGGAGAAACTCCCGGGCAACTGCTTCTGGAGATCATGCCAGAGGATGGAGTCT
CGCGAGAGTCTGGTCAAAACCCTCGTGAGGCTCAAAGATCGGCTGAGGCACTCTTCAGGC
TGCAGGCCATGGCCA
>Sen_SinthiouBamambe_2013
CCTTCCTCCAGCACAAAATAGGTGAGGGAGAGTCGCCTACACCAGCGACCAAAGAAGAAG
TCAAAGCTGCGATCCCAAACGGATCTGAAGGAAGAGACATAAAGCGAACACGCCCAGGGA
AGCCCAGAGGAGAAACTCCCGGGCAACTGCTTCTGGAGATCATGCCAGAGGATGGAGTCT
CGCGAGAGTCTGGTCAAAACCCTCGTGAGGCTCAAAGATCGGCTGAGGCACTCTTCAGGC
TGCAGGCCATGGCCA
>Mau_TarzaTignarmaik1_2012
CCTTCCTCCAGCACAAAATAGGTGAGGGAGAGTCGCCTACACCAGCGACCAAAGAAGAAG
TCAAAGCTGCGATCCCAAACGGATCTGAAGGAAGAGACATAAAGCGAACACGCCCAGGGA
AGCCCAGAGGAGAAACTCCCGGGCAACTGCTTCTGGAGATCATGCCAGAGGATGGAGTTT
CGCGAGAGTCTGGTCAAAACTCTCGTGAGGCTCAAAGATCGGCTGAGGCACTCTTCAGGC
TGCAGGCCATGGCCA
>Mau_TarzaTignarmaik4_2012
CCTTCCTCCAGCACAAAATAGGTGAGGGAGAGTCGCCTACACCAGCGACCAAAGAAGAAG
TCAAAGCTGCGATCCCAAACGGATCTGAAGGAAGAGACATAAAGCGAACACGCCCAGGGA
AGCCCAGAGGAGAAACTCCCGGGCAACTGCTTCTGGAGATCATGCCAGAGGATGGAGTCT
CGCGAGAGTCTGGTCAAAACTCTCGTGAGGCTCAAAGATCGGCTGAGGCACTCTTCAGGC
TGCAGGCCATGGCCA
>Sen_SakhMecke1_2012
CCTTCCTCCAGCACAAAATAGGTGAGGGAGAGTCGCCTACACCAGCGACCAAAGAAGAAG
TCAAAGCTGCGATCCCAGACGGATCTGAAGGAAGAGACATAAAGCGAACACGCCCAGGGA
AGCCCAGAGGAGAAACTCCCGGGCAACTGCTTCTGGAGATCATGCCAGAGGATGGAGTCT
CGCGAGAGTCTGGTCAAAACCCTCGTGAGGCTCAAAGATCGGCTGAGGCACTCTTCAGGC
TGCAGGCCATGGCCA
>Sen_MbanSaman01_2012
CATTCCTCCAGCACAAAATAGGTGAGGGAGAGTCGCCTACACCAGCGACCAAAGAAGAAG
TCAAAGCTGCGATCCCAAACGGATCTGAAGGAAGAGACATAAAGCGAACACGCCCAGGGA
AGCCCAGAGGAGAAACTCCCGGGCAACTGCTTCTGGAGATCATGCCAGAGGATGGAGTCT
CGCGAGAGTCTGGTCAAAACCCTCGTGAGGCTCAAAGATCGGCTGAGGCACTCTTCAGGC
TGCAGGCCATGGCCA
>Sen_Ndiaffate01_2012
CATTCCTCCAGCACAAAATAGGTGAGGGAGAGTCGCCTACACCAGCGACCAAAGAAGAAG
TCAAAGCTGCGATCCCAAACGGATCTGAAGGAAGAGACATAAAGCGAACACGCCCAGGGA
AGCCCAGAGGAGAAACTCCCGGGCAACTGCTTCTGGAGATCATGCCAGAGGATGGAGTCT
CGCGAGAGTCTGGTCAAAACCCTCGTGAGGCTCAAAGATCGGCTGAGGCACTCTTCAGGC
TGCAGGCCATGGCCA
>Sen_Soum01_2012
CCTTCCTCCAGCACAAAATAGGTGAGGGAGAGTCGCCTACACCAGCGACCAAAGAAGAAG
TCAAAGCTGCGATCCCAAACGGATCTGAAGGAAGAGACATAAAGCGAACACGCCCAGGGA
AGCCCAGAGGAGAAACTCCCGGGCAACTGCTTCTGGAGATCATGCCAGAGGATGGAGTCT
CGCGAGAGTCTGGTCAAAACCCTCGTGAGGCTCAAAGATCGGCTGAGGCACTCTTCAGGC
TGCAGGCCATGGCCA
>Sen_Ndiathiane01_2012
CATTCCTCCAGCACAAAATAGGTGAGGGAGAGTCGCCTACACCAGCGACCAAAGAAGAAG
TCAAAGCTGCGATCCCAAACGGATCTGAAGGAAGAGACATAAAGCGAACACGCCCAGGGA
AGCCCAGAGGAGAAACTCCCGGGCAACTGCTTCTGGAGATCATGCCAGAGGATGGAGTCT
CGCGAGAGTCTGGTCAAAACCCTCGTGAGGCTCAAAGATCGGCTGAGGCACTCTTCAGGC
TGCAGGCCATGGCCA
>Sen_DakarP4_2012
CCTTCCTCCAGCACAAAATAGGTGAGGGAGAGTCGCCTACACCAGCGACCAAAGAAGAAG
TCAAAGCTGCGATCCCAAACGGATCTGAAGGAAGAGACATAAAGCGAACACGCCCAGGGA
AGCCCAGAGGAGAAACTCCCGGGCAACTGCTTCTGGAGATCATGCCAGAGGATGGAGTCT
CGCGAGAGTCTGGTCAAAACCCTCGTGAGGCTCAAAGATCGGCTGAGGCACTCTTCAGGC
TGCAGGCCATGGCCA
>Sen_NdogaBabacar1201_2012
CATTCCTCCAGCACAAAATAGGTGAGGGAGAGTCGCCTACACCAGCGACCAAAGAAGAAG
TCAAAGCTGCGATCCCAAACGGATCTGAAGGAAGAGACATAAAGCGAACACGCCCAGGGA
AGCCCAGAGGAGAAACTCCCGGGCAACTGCTTCTGGAGATCATGCCAGAGGATGGAGTCT
CGCGAGAGTCTGGTCAAAACCCTCGTGAGGCTCAAAGATCGGCTGAGGCACTCTTCAGGC
TGCAGGCCATGGCCA
>Sen_Kedougou1_2013
CCTTCCTCCAGCACAAAATAGGTGAGGGAGAGTCGCCTACACCAGCGACCAAAGAAGAAG
TCAAAGCTGCGATCCCAAACGGATCTGAAGGAAGAGACATAAAGCGAACACGCCCAGGGA
AGCCCAGAGGAGAAACTCCCGGGCAACTGCTTCTGGAGATCATGCCAGAGGATGGAGTCT
CGCGAGAGTCTGGTCAAAACCCTCGTGAGGCTCAAAGATCGGCTGAGGCACTCTTCAGGC
TGCAGGCCATGGCCA
>Sen_Kedougou2_2013
CCTTCCTCCAGCACAAAATAGGTGAGGGAGAGTCGCCTACACCAGCGACCAAAGAAGAAG
TCAAAGCTGCGATCCCAAACGGATCTGAAGGAAGAGACATAAAGCGAACACGCCCAGGGA
AGCCCAGAGGAGAAACTCCCGGGCAACTGCTTCTGGAGATCATGCCAGAGGATGGAGTCT
CGCGAGAGTCTGGTCAAAACCCTCGTGAGGCTCAAAGATCGGCTGAGGCACTTTTCAGGC
TGCAGGCCATGGCCA
>Gui_Dalaba1_2013
CCTTCCTCCAGCACAAAATAGGTGAGGGAGAGTCGCCTACACCAGCGACCAAAGAAGAAG
TCAAAGCTGCGATCCCAAACGGATCTGAAGGAAGAGACATAAAGCGAACACGCCCAGGGA
AGCCCAGAGGAGAAACTCCCGGGCAACTGCTTCTGGAGATCATGCCAGAGGATGGAGTCT
CGCGAGAGTCTGGTCAAAACCCTCGTGAGGCTCAAAGATCGGCTGAGGCACTCTTCAGGC
TGCAGGCCATGGCCA
>Gui_Kaala_2013
CCTTCCTCCAGCACAAAATAGGTGAGGGAGAGTCGCCTACACCAGCGACCAAAGAAGAAG
TCAAAGCTGCGATCCCAAACGGATCTGAAGGAAGAGACATAAAGCGAACACGCCCAGGGA
AGCCCAGAGGAGAAACTCCCGGGCAACTGCTTCTGGAGATCATGCCAGAGGATGGAGTCT
CGCGAGAGTCTGGTCAAAACCCTCGTGAGGCTCAAAGATCGGCTGAGGCACTCTTCAGGC
TGCAGGCCATGGCCA
>Gui_Dalaba2_2013
CCTTCCTCCAGCACAAAATAGGTGAGGGAGAGTCGCCTACACCAGCGACCAAAGAAGAAG
TCAAAGCTGCGATCCCAAACGGATCTGAAGGAAGAGACATAAAGCGAACACGCCCAGGGA
AGCCCAGAGGAGAAACTCCCGGGCAACTGCTTCTGGAGATCATGCCAGAGGATGGAGTCT
CGCGAGAGTCTGGTCAAAACCCTCGTGAGGCTCAAAGATCGGCTGAGGCACTCTTCAGGC
TGCAGGCCATGGCCA
>Sen_Ndendory55_2013
CCTTCCTCCAGCACAAAATAGGTGAGGGAGAGTCGCCTACACCAGCGACCAAAGAAGAAG
TCAAAGCTGCGATCCCAAACGGATCTGAAGGAAGAGACATAAAGCGAACACGCCCAGGGA
AGCCCAGAGGAGAAACTCCCGGGCAACTGCTTCTGGAGATCATGCCAGAGGATGGAGTCT
CGCGAGAGTCTGGTCAAAACCCTCGTGAGGCTCAAAGATCGGCTGAGGCACTCTTCAGGC
TGCAGGCCATGGCCA
>Sen_Gasambery1_2013
CCTTCCTCCAGCACAAAATAGGTGAGGGAGAGTCGCCTACACCAGCGACCAAAGAAGAAG
TCAAAGCTGCGATCCCAAACGGATCTGAAGGAAGAGACATAAAGCGAACACGCCCAGGGA
AGCCCAGAGGAGAAACTCCCGGGCAACTGCTTCTGGAGATCATGCCAGAGGATGGAGTCT
CGCGAGAGTCTGGTCAAAACCCTCGTGAGGCTCAAAGATCGGCTGAGGCACTCTTCAGGC
TGCAGGCCATGGCCA
>Sen_Medina_2014
CCTTCCTCCAGCACAAAATAGGTGAGGGAGAGTCGCCTACACCAGCGACCAAAGAAGAAG
TCAAAGCTGCGATCCCAAACGGATCTGAAGGAAGAGACATAAAGCGAACACGCCCAGGGA
AGCCCAGAGGAGAAACTCCCGGGCAACTGCTTCTGGAGATCATGCCAGAGGATGGAGTCT
CGCGAGAGTCTGGTCAAAACCCTCGTGAGGCTCAAAGATCGGCTGAGGCACTCTTCAGGC
TGCAGGCCATGGCCA
>Sen_Kolda14_2014
CCTTCCTCCAGCACAAAATAGGTGAGGGAGAGTCGCCTACACCAGCGACCAAAGAAGAAG
TCAAAGCTGCGATCCCAAACGGATCTGAAGGAAGAGACATAAAGCGAACACGCCCAGGGA
AGCCCAGAGGAGAAACTCCCGGGCAACTGCTTCTGGAGATCATGCCAGAGGATGGAGTCT
CGCGAGAGTCTGGTCAAAACCCTCGTGAGGCTCAAAGATCGGCTGAGGCACTCTTCAGGC
TGCAGGCCATGGCCA
>Sen_Velingara_2013
CCTTCCTCCAGCACAAAATAGGTGAGGGAGAGTCGCCTACACCAGCGACCAAAGAGGAAG
TTAAAGCTGCGATCCCAAACGGATCTGAAGGAAGAGACATAAAGCGAACACGCCCAGGGA
AGCCCAGAGGAGAAACTCCCGGGCAACTGCTTCTGGAGATCATGCCAGAGGATGGAGTCT
CGCGAGAGTCTGGTCAAAACCCTCGTGAGGCTCAAAGATCGGCTGAGGCACTCTTCAGGC
TGCAGGCCATGGCCA
>Sen_Pakour1_2013
CCTTCCTCCAGCACAAAATAGGTGAGGGAGAGTCGCCTACACCAGCGACCAAAGAGGAAG
TTAAAGCTGCGATCCCAAACGGATCTGAAGGAAGAGACATAAAGCGAACACGCCCAGGGA
AGCCCAGAGGAGAAACTCCCGGGCAACTGCTTCTGGAGATCATGCCAGAGGATGGAGTCT
CGCGAGAGTCTGGTCAAAACCCTCGTGAGGCTCAAAGATCGGCTGAGGCACTCTTCAGGC
TGCAGGCCATGGCCA
>Sen_Pakour2_2013
CCTTCCTCCAGCACAAAATAGGTGAGGGAGAGTCGCCTACACCAGCGACCAAAGAGGAAG
TTAAAGCTGCGATCCCAAACGGATCTGAAGGAAGAGACATAAAGCGAACACGCCCAGGGA
AGCCCAGAGGAGAAACTCCCGGGCAACTGCTTCTGGAGATCATGCCAGAGGATGGAGTCT
CGCGAGAGTCTGGTCAAAACCCTCGTGAGGCTCAAAGATCGGCTGAGGCACTCTTCAGGC
TGCAGGCCATGGCCA
>Mal_Sagabary10_2013
CCTTCCTCCAGCACAAAATAGGTGAGGGAGAGTCGCCTACACCAGCGACCAAAGAAGAAT
TCAAAGCTGCGATCCCAAACGGATCTGAAGGAAGAGACATAAAACGAACACGCCCAGGGA
AGCCCAGAGGAGAAACTCCCGGGCAACTGCTTCTGGAGATCATGCCAGAGGATGGAGTCT
CGCGAGAGTCTGGTCAAAACCCTCGTGAGGCTCAAAGATCGGCTGAGGCACTCTTCAGGC
TGCAGGCCATGGCCA
>Sen_GayeMecke1_2013
CCTTCCTCCAGCACAAAATAGGTGAGGGAGAGTCGCCTACACCAGCGACCAAAGAAGAAG
TCAAAGCTGCGATCCCAAACGGATCTGAAGGAAGAGACACAAAACGAACACGCCCAGGGA
AGCCCAGAGGAGAAACTCCCGGGCAACTGCTTCTGGAGATCATGCCAGAGGATGGAGTCT
CGCGAGAGTCTGGTCAAAACCCTCGTGAGGCTCAAAGATCGGCTGAGGCACTCTTCAGGC
TGCAGGCCATGGCCA
>Sen_Dakar37_2013
CCTTCCTCCAGCACAAAATAGGTGAGGGAGAGTCGCCTACACCAGCGACCAAAGAAGAAG
TCAAAGCTGCGATCCCAAACGGATCTGAAGGAAGAGACACAAAACGAACACGCCCAGGGA
AGCCCAGAGGAGAAACTCCCGGGCAACTGCTTCTGGAGATCATGCCAGAGGATGGAGTCT
CGCGAGAGTCTGGTCAAAACCCTCGTGAGGCTCAAAGATCGGCTGAGGCACTCTTCAGGC
TGCAGGCCATGGCCA
>Mal_Sagabary4_2013
CCTTCCTCCAGCACAAAATAGGTGAGGGAGAGTCGCCTACACCAGCGACCAAAGAAGAAT
TCAAAGCTGCGATCCCAAACGGATCTGAAGGAAGAGACATAAAACGAACACGCCCAGGGA
AGCCCAGAGGAGAAACTCCCGGGCAACTGCTTCTGGAGATCATGCCAGAGGATGGAGTCT
CGCGAGAGTCTGGTCAAAACCCTCGTGAGGCTCAAAGATCGGCTGAGGCACTCTTCAGGC
TGCAGGCCATGGCCA
>Sen_Nguekhokh2_2010
CCTTCCTCCAGCACAAAATAGGTGAGGGAGAGTCGCCTACACCAGCGACCAAAGAAGAAG
TCAAAGCTGCGATCCCAAACGGATCTGAAGGAAGAGACATAAAGCGAACACGCCCAGGGA
AGCCCAGAGGAGAAACTCCCGGGCAACTGCTTCTGGAGATCATGCCAGAGGATGGAGTCT
CGCGAGAGTCTGGTCAAAACCCTCGTGAGGCTCAAAGATCGGCTGAGGCACTCTTCAGGC
TGCAGGCCATGGCCA
>Sen_Nguekhokh3_2010
CCTTCCTCCAGCACAAAATAGGTGAGGGAGAGTCGCCTACACCAGCGACCAAAGAAGAAG
TCAAAGCTGCGATCCCAAACGGATCTGAAGGAAGAGACATAAAGCGAACACGCCCAGGGA
AGCCCAGAGGAGAAACTCCCGGGCAACTGCTTCTGGAGATCATGCCAGAGGATGGAGTCT
CGCGAGAGTCTGGTCAAAACCCTCGTGAGGCTCAAAGATCGGCTGAGGCACTCTTCAGGC
TGCAGGCCATGGCCA
>Sen_Nguekhokh1_2010
CCTTCCTCCAGCACAAAATAGGTGAGGGAGAGTCGCCTACACCAGCGACCAAAGAAGAAG
TCAAAGCTGCGATCCCAAACGGATCTGAAGGAAGAGACATAAAGCGAACACGCCCAGGGA
AGCCCAGAGGAGAAACTCCCGGGCAACTGCTTCTGGAGATCATGCCAGAGGATGGAGTCT
CGCGAGAGTCTGGTCAAAACCCTCGTGAGGCTCAAAGATCGGCTGAGGCACTCTTCAGGC
TGCAGGCCATGGCCA
>Mal_Kolondieba1_2013
CCTTCCTCCAGCACAAAATAGGTGAGGGAGAGTCGCCTACACCAGCAACCAAAGAAGAAG
TCAAAGCTGCGATCCCAAACGGATCTGAAGGAAGGGACATAAAGCGAACACGCCCAGGGA
AGCCCAGAGGAGAAACTCCCGGGCAACTGCTTCTGGAGATCATGCCAGAGGATGGAGTCT
CGCGAGAGTCTGGTCAAAACCCTCGTGAGGCTCAAAGATCGGCTGAGGCACTCTTCAGGC
TGCAGGCCATGGCCA
>Mal_Kolondieba2_2013
CCTTCCTCCAGCACAAAATAGGTGAGGGAGAGTCGCCTACACCAGCAACCAAAGAAGAAG
TCAAAGCTGCGATCCCAAACGGATCTGAAGGAAGGGACATAAAGCGAACACGCCCAGGGA
AGCCCAGAGGAGAAACTCCCGGGCAACTGCTTCTGGAGATCATGCCAGAGGATGGAGTCT
CGCGAGAGTCTGGTCAAAACCCTCGTGAGGCTCAAAGATCGGCTGAGGCACTCTTCAGGC
TGCAGGCCATGGCCA
>Mal_Kolondieba3_2013
CCTTCCTCCAGCACAAAATAGGTGAGGGAGAGTCGCCTACACCAGCAACCAAAGAAGAAG
TCAAAGCTGCGATCCCAAACGGATCTGAAGGAAGGGACATAAAGCGAACACGCCCAGGGA
AGCCCAGAGGAGAAACTCCCGGGCAACTGCTCCTGGAGATCATGCCAGAGGATGGAGTCT
CGCGAGAGTCTGGTCAAAACCCTCGTGAGGCTCAAAGATCGGCTGAGGCACTCTTCAGGC
TGCAGGCCATGGCCA
>Mal_Kolondieba18_2013
CCTTCCTCCAGCACAAAATAGGTGAGGGAGAGTCGCCTACACCAGCAACCAAAGAAGAAG
TCAAAGCTGCGATCCCAAACGGATCTGAAGGAAGGGACATAAAGCGAACACGCCCAGGGA
AGCCCAGAGGAGAAACTCCCGGGCAACTGCTTCTGGAGATCATGCCAGAGGATGGAGTCT
CGCGAGAGTCTGGTCAAAACCCTCGTGAGGCTCAAAGATCGGCTGAGGCACTCTTCAGGC
TGCAGGCCATGGCCA
>Mal_Kolondieba4_2013
CCTTCCTCCAGCACAAAATAGGTGAGGGAGAGTCGCCTACACCAGCAACCAAAGAAGAAG
TCAAAGCTGCGATCCCAAACGGATCTGAAGGAAGGGACATAAAGCGAACACGCCCAGGGA
AGCCCAGAGGAGAAACTCCCGGGCAACTGCTTCTGGAGATCATGCCAGAGGATGGAGTCT
CGCGAGAGTCTGGTCAAAACCCTCGTGAGGCTCAAAGATCGGCTGAGGCACTCTTCAGGC
TGCAGGCCATGGCCA
>Sen_Ngairing1_2010
CCTTCCTCCAGCACAAAATAGGTGAGGGAGAGTCGCCTACACCAGCGACCAAAGAAGAAG
TCAAAGCTGCGATCCCAAACGGATCTGAAGGAAGAGACATAAAGCGAACACGCCCAGGGA
AGCCCAGAGGAGAAACTCCCGGGCAACTGCTTCTGGAGATCATGCCAGAGGATGGAGTCT
CGCGAGAGTCTGGTCAAAACCCTCGTGAGGCTCAAAGATCGGCTGAGGCACTCTTCAGGC
TGCAGGCCATGGCCA
>Sen_SareKali1_2013
CCTTCCTCCAGCACAAAATAGGTGAGGGAGAGTCGCCTACACCAGCGACCAAAGAAGAAG
TCAAAGCTGCGATCCCAAACGGATCTGAAGGAAGAGACATAAAGCGAACACGCCCAGGGA
AGCCCAGAGGAGAAACTCCCGGGCAACTGCTTCTGGAGATCATGCCAGAGGATGGAGTCT
CGCGAGAGTCTAGTCAAAACCCTCGTGAGGCTCAAAGATCGGCTGAGGCACTCTTCAGGC
TGCAGGCCATGGCCA
>Sen_SareKali2_2013
CCTTCCTCCAGCACAAAATAGGTGAAGGAGAGTCGCCTACACCAGCGACCAAAGAAGAAG
TCAAAGCTGCGATCCCAAACGGATCTGAAGGAAGAGACATAAAGCGAACACGCCCAGGGA
AGCCCAGAGGAGAAACTCCCGGGCAACTGCTTCTGGAGATCATGCCAGAGGATGGAGTCT
CGCGAGAGTCTAGTCAAAACCCTCGTGAGGCTCAAAGATCGGCTGAGGCACTCTTCAGGC
TGCAGGCCATGGCCA
>Sen_SakhMecke3_2012
CCTTCCTCCAGCACAAAATAGGTGAGGGAGAGTCGCCTACACCAGCGACCAAAGAAGAAG
TCAAAGCTGCGATCCCAAACGGATCTGAAGGAAGAGACATAAAGCGAACACGCCCAGGGA
AGCCCAGAGGAGAAACTCCCGGGCAACTGCTTCTGGAGATCATGCCAGAGGATGGAGTCT
CGCGAGAGTCTGGTCAAAACCCTCGTGAGGCTCAAAGATCGGCTGAGGCACTCTTCAGGC
TGCAGGCCATGGCCA
>Mal_Kolondieba6_2013
CCTTCCTCCAGCACAAAACAGGCGAGGGAGAGTCGCCTACACCAGCGACCAAAGAAGGAG
TCAAAGCTGCGATCCCAAACGGATCCGAAGGAAGGGACATAAAGCGAACACGCCCAGGGA
AGCCCAGAGGAGAAACTCCCGGGCAACTGCTTCTGGAGATCATGCCAGAGGATGAATTCT
CGCGAGAGTCTGGTCAAAACCCTCGTGAGGCTCAAAGATCGGCTGAGGCACTCTTCAGGC
TGCAGGCCATAGCCA
>Sen_Soum02_2012
CCTTCCTCCAGCACAAAATAGGTGAGGGAGAGTCGCCTACACCAGCGACCAAAGAAGAAG
TCAAAGCTGCGATCCCAAACGGATCTGAAGGAAGAGACATAAAGCGAACACGCCCAGGGA
AGCCCAGAGGAGAAACTCCCGGGCAACTGCTTCTGGAGATCATGCCAGAGGATGGAGTCT
CGCGAGAGTCTGGTCAAAACCCTCGTGAGGCTCAAAGATCGGCTGAGGCACTCTTCAGGC
TGCAGGCCATGGCCA
>Mal_Sosorona1_203
CTTTCCTCCAGCACAAAACAGTAGAGGGAGAGTCATCTGCACCAGTGACCAGAGAAGAAG
TCAAGGCTGCGATTCCAAACGGGTCCGAAGAAAGGGACAAAAGGCGAACCCGCCCAGGAA
GGCCCAGAGGAGAAACCCCGAGCCAACCGCTCCTGGAAATCATGCCAGAGGATGAGGCTT
CGAGAGAATCCGGCCAAACCTCTCGTGAGGCTCAGAGGTCGGCCGAGGCACTTTTCAGGC
TGCAAGCTATGGCCA
>Sierra_Leone_2009_(JN602080)
CCUUCCUCCAGCACAAAAUAGGUGAGGGAGAGUCGCCUACACCAGCGACCAAAGAAGAAG
UCAAAGCUGUGAUCCCAAACGGAUCUGAAGGAAGAGACAUAAAGCGAACACGCCCAGGGA
AGCCCAGAGGAGAAACUCCCGGGCAACUGCUUCUGGAGAUCAUGCCAGAGGAUGGAGUCU
CGCGAGAGUCUGGUCAAAACCCUCGUGAGGCUCAAAGAUCGGCUGAGGCACUCUUCAGGC
UGCAGGCCAUGGCCA
>Central_African_Replublic_2004_(HQ131960)
CCTTCCTCCAGCACAAAATAGGTGAGGGAGAGTCGCCTACACCAGCAACCAAAGAAGAAG
TCAAAGCTGCGATCCCAAACGGATCTGAAGGAAGGGACACAAAGCGAACACGCCCAGGGA
AGCCCAGAGGAGAAACTCCCGGGCAACTGCTTCTGGAGATCATGCCAGAGGATGGAGTCT
CGCGAGAGTCGGGTCAAAACCCTCGTGAGGCTCAAAGATCGGCTGAGGCACTCTTCAGGC
TGCAGGCCATGGCCA
>Niger_2001_(MG694466)
CCTTCCTCCAGCACAAAACAGGTGAGGGAGAGTCGCCTACACCAGCGACCAAAGAAGAAG
TCAAAGCTGCGATCCCAAACGGATCCGAAGGAAGGGACATAAAGCGAACACGCCCAGGGA
AGCCCAGAGGAGAAACTCCCGGCCAACTGCTTCTGGAGATCATGCCAGAGGATGAAGTCT
CGCGAGAGTCTGGTCAAAACCCTCGTGAGGCTCAAAGATCGGCTGAGGCACTCCTCAGGC
TGCAGGCCATGGCCA
>Niger_2001_(MG694467) 
CCTTCCTCCAGCACAAAACAGGTGAGGGAGAGTCGCCTACACCAGCGACCAAAGAAGAAG
TCAAAGCTGCGATCCCAAACGGATCCGAAGGAAGGGACATAAAGCGAACACGCCCAGGGA
AGCCCAGAGGAGAAACTCCCGGCCAACTGCTTCTGGAGATCATGCCAGAGGATGAACTCT
CGCGAGAGTCTGGTCAAAACCCTCGTGAGGCTCAAAGATCGGCTGAGGCACTCCTCAGGC
TGCAGGCCATGGCCA
>Ghana_1976_(DQ840163)
CCTTCCTCCAGCATAAAATAGATGAGGGAGAGTCGCCTACACCAGCGACCAGAGAAGAAT
TCAAAGCTACGATCCCAAATGGGTCTGAAGGAAGGGACACAAAGCGAACACGCTCAGGAA
AACCCAGAGGAGAAACTCCCGGCCAACTGCTTCTGGAGATCATGCCAGAGGATGAAGTCT
CGCGAGAGTCTAGTCAAAACCCTCGTGAGGCTCAAAGATCGGCTGAGGCACTCTTCAGGC
TGCAGGCCATGGCCA
>Ghana_1978_(DQ840166)
CCTTCCTCCAGCACAAAATAGATGAGGGAGATGCGCCTACACCAGCGACCAGAGAAGAAG
TCAAGGCTGCGATCCCAAATGGGTCCGAAGGAAGGGAGCCAAAGCGAACACGCTCAGGAA
AGCCCAGAGGAGAAACTCCCGGCCAACTGCTTCTGGAGATCATGCCAGAGGATGAAGTCT
CGCGAGAGTCTAGTCAAAACCCTCGTGAGGCTCAAAGATCGGCTGAGGCACTCTTCAGGC
TGCAGGCCATGGCCA
>Nigeria_752_1975_(DQ840161)
CCTTCCTCCAGCATAAAATAGATGAGGGAGAGTCGCCTACACCAGCGACCAGAGAAGAAG
TCAAAGCTGCGATCCCAAATGGGTCTGAAGGAAGGGACATAAAGCGAACACGCTCAGGGA
AGCCCAGAGGAGAAACCCCCGGCCAACTGCTTCTGGAGATCATGCCAGAGGATGAAGTCT
CGCGAGAGTCTAGTCAAAACCCTCGTGAGGCTCAAAGATCGGCTGAGGCACTCTTCAGGC
TGCAGGCCATGGCCA
>Benin_2011_(KR781449)
CCTTCCTCCAGCACAAAATGGGTGAGGGAGAGTCGCCTACACCAGCGACCAAAGAAGAAG
TCAAAGCTGCGATCCCAAACGGGTCCGAAGGAAGGGACATAAAGCGAACACGCCCAGGGA
AGCCCAGAGGAGAAACTCCCGGCCAACTGCTTCTGGAGATCATGCCAGAGGATGAAGTCT
CGCGAGAGTCTGGTCAAAACCCTCGTGAGGCTCAAAGAT---------------------
---------------
>Benin_B1_1969_(KR781450)
CCTTCCTCCAGCATAAAATAGATGAGGGAGAGTCGCCTACACCAGCGACCAGAGAAGAAG
TCAAAGCTGCGATCCCAAATGGGTCTGAAGGAAGGGACATAAAGCGAACACGCTCAGGAA
AGCCCAGAGGAGAAACTCCCGGCCAACTGCTTCTGGAGATCATGCCAGAGGATGAAGTCT
CGCGAGAGTCTAGTCAAAACCCTCGTGAGGCTCAAAGAT---------------------
---------------
>Benin_2011_(KT692538)
CCTTCCTCCAGCACAAAATAGGTGAGGGAGAGTCGCCTACACCAGCGACCAAAGAAGAAG
TCAAAGCTGCGATCCCAAACGGATCCGAAGGAAGAGACATAAAGCAAACACGCCCAGGGA
AGCCCAGAGGAGAAACTCCCGGGCAACTGCTTCTGGAGATCATGCCAGAGGATGGAGTCT
CGCGAGAGTCTGGTCAAAACCCTCGTGAGGCTCAAAGAT---------------------
---------------
>Ivory Coast_2009_(KR781451)
CCTTCCTCCAGCACAAAATAGGTGAGGGAGAGTCGCCTACACCAGCAACCAAAGAAGAAG
TCAAAGCTGCGATCCCAAACGGATCTGAAGGAAGGGACATAAAGCGAACACGCCCAGGGA
AGCCCAGAGGAGAAACTCCCGGGCAACTGCTTCTGGAGATCATGCCAGAGGATGGAGTCT
CGCGAGAGTCTGGTCAAAACCCTCGTGAGGCTCAAAGATCGGCTGAGGCACTTTTCAGGC
TGCAGGCCATGGCCA
>Senegal_2010_(HQ131963)
CCTTCCTCCAGCACAAAATAGGTGAGGGAGAGTCGCCTACACCAGCGACCAAAGAAGAAG
TCAAAGCTGCGATCCCAAACGGATCTGAAGGAAGAGACATAAAGCGAACACGCCCAGGGA
AGCCCAGAGGAGAAACTCCCGGGCAACTGCTTCTGGAGATCATGCCAGAGGATGGAGTCT
CGCGAGAGTCTGGTCAAAACCCTCGTGAGGCTCAAAGATCGGCTGAGGCACTCTTCAGGC
TGCAGGCCATGGCCA
>Nigeria_2012_(KF479427)
CCTTTCTCCAGCACAAAATAGGTGAGGGAGAGTCGCCTACACCAGCGACCAAAGAAGAAG
TCAAAGCTGCGATTCCGAACGGGTCCGAAGGAAGGGACATAAAGCGAACACGCCCAGGGA
AGCCCAGAGGAGAAACTCCCGGCCAACTGCTTCTGGAGATCATGCCAGAGGATGAAGTCT
CGCGAGAGTCTGGTCAAAACCCTCGTGAGGCTCAAAGATCGGCTGAGGCACTTTTCAGGC
TGCAGGCCATGGCCA
>Ghana_2010_(KJ676598)
CCTTCCTCCAGCACAAAATAGGTGAGGGAGAGTCGCCTACACCAGCGACCAAAGAAGAAG
TCAAAGCTGCAATCCCAAACGGATCTGAAGGAAGGGACATAAAGCGAACACGCCCAGGGA
AGCCCAGAGGAGAAACTCCCGGGCAACTGCTTCTGGAGATCATGCCAGAGGATGGAGTCT
CGCGAGAGTCTGGTCAAAACCCTCGTGAGGCTCAAAGATCGGCTGAGGCACTCTTCAGGC
TGCAGGCCATGGCCA
>Ghana_2010_(KJ676599)
CCTTCCTCCAGCACAAAATTGGTGAGGGAGAGTCGCCTACACCAGCGACCAAAGAAGAAG
TTAAAGCTGCGATCCCAAACGGATCTGAAGGAAGGGACATAAAGCGAACACGCCCAAGGA
AGCCCAGAGGAGAAACTCCCGGGCAACTGCTTCTGGAGATCATGCCAGAGGATGAAGCCT
CGCGAGAGTCTGGTCAAAACCCTCGTGAGGCTCAAAGATCGGCTGAGGCACTCTTCAGGC
TGCAGGCCATGGCCA
>Senegal_2011_(KM212177)
CCTTCCTCCAGCACAAAATAGGTGAGGGAGAGTCGCCTACACCAGCGACCAAAGAAGAAG
TCAAAGCTGCGATCCCAAACGGATCCGAAGGAAGAGACATAAAGCGAACACGCCCAGGGA
AGCCCAGAGGAGAAACTCCCGGGCAACTGCTTCTGGAGATCATGCCAGAGGATGGAGTCT
CGCGAGAGTCTGGTCAAAACCCTCGTGAGGCTCAAAGATCGGCTGAGGCACTCTTCAGGC
TGCAGGCCATGGCCA
>Burkina_Faso_1988_(DQ840172)
CTTTCCTCCAGCATAAAACAGATGAGGGAGAGTCATCTGCACCAGTGACCAGAGAAGAAG
TCAAGGCTGCGATTCCAAATGGGTCCGAAGAAAGGGACAAAAGGCGAACCCGCCCAGGAA
GGCCCAGAGGAGAAACCCCGAGCCAACCGCTCCTGGAAATCATGCCAGAGGATGAGGCCT
CGAGAGAATCCGGCCAAACCTCTCGTGAGGCTCAGAGGTCGGCCGAGGCACTCTTCAGGC
TGCAAGCTATGGCCA
>Ivory_Coast_1989_(EU267273)
CTTTCCTCCAGCACAAAACAGGAGAGGGAGAGTCATCTGCACCAGTGACCAGAGAAGAAG
TCAAGGCTGCGATTCCGAATGGGTCCGAAGAAAGGGACAAAAGGCGAACCCGCCCAGGAA
GGTCCAGAGGAGAAATCCCGAGCCAACCGCTCCTGGAAATCATGCCAGAGGATGAGGCCT
CGAGAGAATCCGGCCAAACCCCTCGTGAGGCTCAGAGGTCGGCTGAGGCACTCTTCAGGC
TGCAAGCTATGGCCA
>Guinea_1988_(DQ840167)
CTTTCCTCCAGCATAAAACGGGAGAGGGAGAGTCATCTGCACCAGTGACCAGAGAAGAAG
TCAAGACTGCGATTCCAAATGGGTCCGAAGAAAGGGACAAAAGGCGAGCCCGCTCAGGAA
GGCCCAGAGGAGAAACCCCGAGCCAACCGCTCCTGGAAATCATGCCAGAGGATGAGGCCT
CGGGGGAATCCGGTCAAACCCCTCGTGAGGCTCAGAGGTCGGCAGAGGCACTCTTCAGGC
TGCAAGCTATGGCCA
>Morocco_2008_(HQ131924)
CCTTCCTCCAGCACAAAACAGGAGAGGGAGATTCGCCCACACCAGCGACCAGAGAAGGGG
TCAAAGCTGCGATCTCAAACGGACCTGAAGAAAGGGATAGAAAGCAAACACGCCCAGGAA
GGCCCAGAGGAGAGACCCCCGGTCAACTGCTCCTGGAAATCATGCCAGAGGATGAGGTTC
CGCGAGAGTCTGGTCAAAACCCTCGTGAGGCTCAAAGATCAGCCGAGGCACTCTTCAGGC
TGCAGGCCATGGCCA
>Turkey_2011_(JQ519959)
CCTTCCTCCAGCACAAAACAGGAGAGGGAGAGTCGTCCGCACCAGCAACCAGAGAAGGGG
TCAAAGCTGCGATCCCAAACGGATCCGAAGAACGGGACAGAAAGCAAACACGCCCAGGAA
GGTCCAGAGGAGAGACCCCCAGCCAACTGCTCCTGGAAATCATGCCAGAAGATGAGGTCT
CGCGAGAGTCTGGTCAAAACCCTCGTGAGGCTCAAAGATCGGCTGAGGCACTCTTCAGGC
TGCAGGCCATGGCCA
>India_1994_(DQ840182)
CCTTCCTCCAGCACAAAACAGGAGAGGGAGAGTCGTCCGCACCAGCGACCAGAGAAGGGG
TCAAGGCTGCGATCCCAAACGGATCTGAAGAGAGGGACAGAAAGCAAACACGCCCAGGAA
GGCCCAGAGGAGAGACCCCCGGCCAACTGCTCCTGGAAATCATGCCAGAGGATGAGGTCT
CGCGAGAGTCTGGCCAAAACCCTCGTGAGGCTCAAAGATCGGCCGAGGCACTCTTCAGGC
TGCAGGCCATGGCCA
>Tanzania_2013_(KF939644)
CCTTCCTCCAGCATAAAATAGGAGAGGGAGAGTCACATGCATCGGCGACCAGGGAAGAAG
TCAAAGCTGCGACCCCAAATGGGCCCGACGAAAAGGACAAAACTCGGGGGCGCTCAGGAA
AGCCAAGAGGAGGAACCCCCGACCAACTGCTCCTAGAAATTATGCCTGAAGACGAAGTCC
CGCGAGGGTCTGGACAAAACCCTCGTGAGGCTCAAAGATCGGCCGAGGCACTCTTTAGAC
TGCAGGCCATGGCCA
>Sudan_1971_(HQ131918)
CCUUCCUCCAGCAUAAAAUAGGAGAGGGAGAGUCACAUGCAUCGGCGACCAGGGAAGAAG
UCAAAGCUGCGACCCCAAAUGGGCCCGACGAAAAGGACAAAAAACGAGCACGCUCAGGAA
GGCCAAGAGGAGGAACCCCCGACCAACUGCUCCUGGAAAUCAUGCCUGAAGACGAGGUCC
CGCGAGGGUCUGGACAAAACCCUCGUGAGGCUCAACGAUCGGCCGAGGCACUCUUUAGAC
UGCAGGCCAUGGCCA
>Ethiopia_1994_(DQ840175)
CCTTCCTCCAGCATAAAATGGGAGAAGGAGAGTCACATGCATCGGCGACCAGGGAAGAAG
CCAAAGCTGCGATCCCATATGGGCCCGACGAAAAGGACAAAAAACGAGCACGCTCAGGAA
GGCCAAGAGGAGGAACCCCCGACCAACTGCTTCTGGAAATCATGCCTGAAGATGAGGTCC
CGCGAGGGTCTGGACAAAACCCTCGTGAGGCTCAAAGATCGGCCGAGGCACTCTTCAGAC
TGCAGGCCATGGCCA
>Mauritania1_2012_(KF483658)
CCTTCCTCCAGCACAAAATAGGTGAGGGAGAGTCGCCTACACCAGCGACCAAAGAAGAAG
TCAAAGCTGCGATCCCAAACGGATCTGAAGGAAGAGACATAAAGCGAACACGCCCAGGGA
AGCCCAGAGGAGAAACTCCCGGGCAACTGCTTCTGGAGATCATGCCAGAGGATGGAGTTT
CGCGAGAGTCTGGTCAAAACTCTCGTGAGGCTCAAAGATCGGCTGAGGCACTCTTCAGGC
TGCAGGCCATGGCCA
>Liberia_2015_(KU236379)
CCTTCCTCCAGCACAAAATAGGTGAGGGAGAGTCGCCTACACCAGCAACCAAAGAAGAAG
TCAAAGCTGCGATCCCAAACGGATCTGAAGGAAGGGACATAAAGCGAACACGCCCAGGGA
AGCCCAGAGGAGAAACTCCCGGGCAACTGCTTCTGGAGATCATGCCAGAGGATGGAGTCT
CGCGAGAGTCTGGTCAGAACCCTCGTGAGGCTCAAAGATCGGCTGAGGCACTCTTCAGGC
TGCAGGCCATGGCCA
