# Supplementary material for: Combining viral genetic and animal mobility network data to unravel peste des petits ruminants transmission dynamics in West Africa
Source: PLoS Pathog. 2021 Mar 18;17(3):e1009397. doi: 10.1371/journal.ppat.1009397 (PMC8009415; doi:10.1371/journal.ppat.1009397)
Supplement: S2 Data — (TXT) [file ppat.1009397.s018.txt]

>Seq1 [organism=peste des petits ruminants virus] peste des petits ruminants virus strain Senegal_MbourJoal1_2013 nucleoprotein (N) gene, complete cds
ATGGCGACTCTCCTTAAAAGCTTAGCACTGTTCAAGAGGAACAAAGACAAAGCGCCTACT
GCGTCAGGTTCAGGAGGGGCCATCCGGGGGATTAAGAATGTTATCATAGTCCCTATCCCC
GGGGACTCATCCATCATTACCCGCTCAAGACTGCTCGACAGGCTTGTCAGACTGGCCGGA
GATCCTGACATCAACGGGTCAAAGCTGACCGGCGTGATGATCAGCATGTTATCTTTGTTC
GTGGAGTCACCCGGGCAATTGATACAGCGGATCACAGATGATCCAGATGTTAGCATCCGT
CTTGTTGAGGTAGTTCAAAGTACCAGGTCCCAGTCCGGATTGACCTTTGCATCACGTGGT
GCTGATTTGGACAATGAGGCAGATATGTATTTTTCAACTGAAGGACCCTCGAGTGGAAGT
AAGAAAAGGATCAACTGGTTTGAGAACAGAGAAATAATAGACATAGAAGTGCAAGATGCA
GAAGAGTTCAATATGTTGTTAGCCTCCATCTTAGCACAAGTTTGGATCCTCCTGGCCAAG
GCGGTTACGGCACCAGATACAGCAGCCGACTCAGAACTGAGAAGGTGGGTTAAATACACA
CAACAAAGGAGAGTGATTGGGGAATTTCGCTTTGACAAAGGGTGGTTGGACGCAGTCCGC
AACAGGATTGCAGAAGATCTATCACTCCGGCGGTTCATGGTATCCCTGATACTTGACATC
AAGAGGACCCCCGGCAACAAGCCAAGGATTGCAGAAATGATCTGCGACATTGACAACTAT
ATTGTCGAGGCCGGACTCGCAAGTTTCATTCTTACTATCAAGTTTGGTATTGAAACCATG
TATCCTGCACTAGGCCTTCACGAGTTCGCTGGGGAATTGTCCACTATTGAATCCTTGATG
AACCTGTATCAACAGCTAGGAGAAGTTGCACCCTATATGGTAATTCTAGAGAACTCAATT
CAGAACAAGTTTAGTGCAGGAGCCTATCCTCTCCTCTGGAGCTATGCGATGGGTGTCGGA
GTCGAGTTGGAGAACTCAATGGGGGGCTTGAACTTTGGCAGGTCATATTTTGACCCGGCC
TATTTTCGTCTCGGACAGGAGATGGTCAGAAGATCTGCAGGAAAGGTCAGCTCTGTAATT
GCGGCTGAGCTTGGCATCACAGCAGAGGAAGCCAAACTAGTCTCGGAAATCGCCTCGCAG
ACTGGGGAAGAACGGACCGTTAGAGGGACTGGGCCTCGACAGGCGCAGGTTTCCTTCCTC
CAGCACAAAATAGGTGAGGGAGAGTCGCCTACACCAGCGACCAAAGAAGAAGTCAAAGCT
GCGATCCCAAACGGATCCGAAGGAAGAGACATAAAGCAAACACGCCCAGGGAAGCCCAGA
GGAGAAACTCCCGGGCAACTGCTTCTGGAGATCATGCCAGAGGATGGAGTCTCGCGAGAG
TCTGGTCAAAACCCTCGTGAGGCTCAAAGATCGGCTGAGGCACTCTTCAGGCTGCAGGCC
ATGGCCAAAATTCTGGAGGACCAGGAGGAGGGAGAAGACAACAGTCAGATCTACAACGAC
AAGGATCTCCTCAGC
>Seq2 [organism=peste des petits ruminants virus] peste des petits ruminants virus strain Senegal_MbourJoal2_2013 nucleoprotein (N) gene, complete cds
ATGGCGACTCTCCTTAAAAGCTTAGCACTGTTCAAGAGGAACAAAGACAAAGCGCCTACT
GCGTCAGGTTCAGGAGGGGCCATCCGGGGGATTAAGAATGTTATCATAGTCCCTATCCCC
GGGGACTCATCCATCATTACCCGCTCAAGACTGCTCGACAGGCTTGTCAGACTGGCCGGA
GATCCTGACATCAACGGGTCAAAGCTGACCGGCGTGATGATCAGCATGTTATCTTTGTTC
GTGGAGTCACCCGGGCAATTGATACAGCGGATCACAGATGATCCAGATGTTAGCATCCGT
CTTGTTGAGGTAGTTCAAAGTACCAGGTCCCAGTCCGGATTGACCTTTGCATCACGTGGT
GCTGATTTGGACAATGAGGCAGATATGTATTTTTCAACTGAAGGACCCTCGAGTGGAAGT
AAGAAAAGGATCAACTGGTTTGAGAACAGAGAAATAATAGACATAGAAGTGCAAGATGCA
GAAGAGTTCAATATGTTGTTAGCCTCCATCTTAGCACAAGTTTGGATCCTCCTGGCCAAG
GCGGTTACGGCACCAGATACAGCAGCCGACTCAGAACTGAGAAGGTGGGTTAAATACACA
CAACAAAGGAGAGTGATTGGGGAATTTCGCTTTGACAAAGGGTGGTTGGACGCAGTCCGC
AACAGGATTGCAGAAGATCTATCACTCCGGCGGTTCATGGTATCCCTGATACTTGACATC
AAGAGGACCCCCGGCAACAAGCCAAGGATTGCAGAAATGATCTGCGACATTGACAACTAT
ATTGTCGAGGCCGGACTCGCAAGTTTCATTCTTACTATCAAGTTTGGTATTGAAACCATG
TATCCTGCACTAGGCCTTCACGAGTTCGCTGGGGAATTGTCCACTATTGAATCCTTGATG
AACCTGTATCAACAGCTAGGAGAAGTTGCACCCTATATGGTAATTCTAGAGAACTCAATT
CAGAACAAGTTTAGTGCAGGAGCCTATCCTCTCCTCTGGAGCTATGCGATGGGTGTCGGA
GTCGAGTTGGAGAACTCAATGGGGGGCTTGAACTTTGGCAGGTCATATTTTGACCCGGCC
TATTTTCGTCTCGGACAGGAGATGGTCAGAAGATCTGCAGGAAAGGTCAGCTCTGTAATT
GCGGCTGAGCTTGGCATCACAGCAGAGGAAGCCAAACTAGTCTCGGAAATCGCCTCGCAG
ACTGGGGAAGAACGGACCGTTAGAGGGACTGGGCCTCGACAGGCGCAGGTTTCCTTCCTC
CAGCACAAAATAGGTGAGGGAGAGTCGCCTACACCAGCGACCAAAGAAGAAGTCAAAGCT
GCGATCCCAAACGGATCCGAAGGAAGAGACATAAAGCAAACACGCCCAGGGAAGCCCAGA
GGAGAAACTCCCGGGCAACTGCTTCTGGAGATCATGCCAGAGGATGGAGTCTCGCGAGAG
TCTGGTCAAAACCCTCGTGAGGCTCAAAGATCGGCTGAGGCACTCTTCAGGCTGCAGGCC
ATGGCCAAAATTCTGGAGGACCAGGAGGAGGGAGAAGACAACAGTCAGATCTACAACGAC
AAGGATCTCCTCAGC
>Seq3 [organism=peste des petits ruminants virus] peste des petits ruminants virus strain Senegal_Ourosigui4_2013 nucleoprotein (N) gene, complete cds
ATGGCGACTCTCCTTAAAAGCTTAGCACTGTTCAAGAGGAACAAAGACAAAGCGCCTACT
GCGTCAGGTTCAGGAGGGGCCATCCGGGGGATTAAGAATGTTATCATAGTCCCTATCCCC
GGGGACTCATCCATCATTACCCGCTCAAGACTGCTCGACAGGCTTGTCAGACTGGCCGGA
GATCCTGACATCAACGGGTCAAAGCTGACCGGCGTGATGATCAGCATGTTATCTTTGTTC
GTGGAGTCACCCGGGCAATTGATACAGCGGATCACAGATGATCCAGATGTTAGCATCCGT
CTTGTTGAGGTAGTTCAAAGTACCAGGTCCCAGTCCGGATTGACCTTTGCATCACGTGGT
GCTGATTTGGACAATGAGGCAGATATGTATTTTTCAACTGAAGGACCCTCGAGTGGAAGT
AAGAAAAGGATCAACTGGTTTGAGAACAGAGAAATAATAGACATAGAAGTGCAAGATGCA
GAAGAGTTCAATATGTTGTTAGCCTCCATCTTAGCACAAGTTTGGATCCTCCTGGCCAAG
GCGGTTACGGCACCAGATACAGCAGCCGACTCAGAACTGAGAAGGTGGGTTAAATACACA
CAACAAAGGAGAGTGATTGGGGAATTTCGCTTTGACAAAGGGTGGTTGGACGCAGTCCGC
AACAGGATTGCAGAAGATCTATCACTCCGGCGGTTCATGGTATCCCTGATACTTGACATC
AAGAGGACCCCCGGCAACAAGCCAAGGATTGCAGAAATGATCTGCGACATTGACAACTAT
ATTGTCGAGGCCGGACTCGCAAGTTTCATTCTTACTATCAAGTTTGGTATTGAAACCATG
TATCCTGCACTAGGCCTTCACGAGTTCGCTGGGGAATTGTCCACTATTGAATCCTTGATG
AACCTGTATCAACAGCTAGGAGAAGTTGCACCCTATATGGTAATTCTAGAGAACTCAATT
CAGAACAAGTTTAGTGCAGGAGCCTATCCTCTCCTCTGGAGCTATGCGATGGGTGTCGGA
GTCGAGTTGGAGAACTCAATGGGGGGCTTGAACTTTGGCAGGTCATATTTTGACCCGGCC
TATTTTCGTCTCGGACAGGAGATGGTCAGAAGATCTGCAGGAAAGGTCAGCTCTGTAATT
GCGGCTGAGCTTGGCATCACAGCAGAGGAAGCCAAACTAGTCTCGGAAATCGCCTCGCAG
ACTGGGGAAGAACGGACCGTTAGAGGGACTGGGCCTCGACAGGCGCAGGTTTCCTTCCTC
CAGCACAAAATAGGTGAGGGAGAGTCGCCTACACCAGCGACCAAAGAAGAAGTCAAAGCT
GCGATCCCAAACGGATCCGAAGGAAGAGACATAAAGCGAACACGCCCAGGGAAGCCCAGA
GGAGAAACTCCCGGGCAACTGCTTCTGGAGATCATGCCAGAGGATGGAGTCTCGCGAGAG
TCTGGTCAAAACCCTCGTGAGGCTCAAAGATCGGCTGAGGCACTCTTCAGGCTGCAGGCC
ATGGCCAAAATTCTGGAGGACCAGGAGGAGGGAGAAGACAACAGTCAGATCTACAACGAC
AAGGATCTCCTCAGC
>Seq4 [organism=peste des petits ruminants virus] peste des petits ruminants virus strain Senegal_KeurModa59_2012 nucleoprotein (N) gene, complete cds
ATGGCGACTCTCCTTAAAAGCTTAGCACTGTTCAAGAGGAACAAAGACAAAGCGCCTACT
GCGTCAGGTTCAGGAGGGGCCATCCGGGGGATTAAGAATGTTATCATTGTCCCTATCCCC
GGGGACTCATCCATCATTACCCGCTCAAGACTGCTCGACAGGCTTGTCAGACTGGCCGGA
GATCCTGACATCAACGGGTCAAAGCTGACCGGCGTGATGATCAGCATGTTATCTTTGTTC
GTGGAGTCACCCGGGCAATTGATACAGCGGATCACAGATGATCCAGATGTTAGCATCCGT
CTTGTTGAGGTAGTTCAAAGTACCAGGTCCCAGTCCGGATTGACCTTTGCATCACGTGGT
GCTGATTTGGACAATGAGGCAGATATGTATTTTTCAACTGAAGGACCCTCGAGTGGAAGT
AAGAAAAGGATCAACTGGTTTGAGAACAGAGAAATAATAGACATAGAAGTGCAAGATGCA
GAAGAGTTCAATATGTTGTTAGCCTCCATCTTAGCACAAGTTTGGATCCTCCTGGCCAAG
GCGGTTACGGCACCAGATACAGCAGCCGACTCAGAACTGAGAAGGTGGGTTAAATACACA
CAACAAAGGAGAGTGATTGGGGAATTTCGCTTTGACAAAGGGTGGTTGGACGCAGTCCGC
AACAGGATTGCAGAAGATCTATCACTCCGGCGGTTCATGGTATCCCTGATACTTGACATC
AAGAGGACCCCCGGCAACAAGCCAAGGATTGCAGAAATGATCTGCGACATTGACAACTAT
ATTGTCGAGGCCGGACTCGCAAGTTTCATTCTTACTATCAAGTTTGGTATTGAAACCATG
TATCCTGCACTAGGCCTTCACGAGTTCGCTGGGGAATTGTCCACTATTGAATCCTTGATG
AACCTGTATCAACAGCTAGGAGAAGTTGCACCCTATATGGTAATTCTAGAGAACTCAATT
CAGAACAAGTTTAGTGCAGGAGCCTATCCTCTCCTCTGGAGCTATGCGATGGGTGTCGGA
GTCGAGTTGGAGAACTCAATGGGGGGCTTGAACTTTGGCAGGTCATATTTTGACCCGGCC
TATTTTCGTCTCGGACAGGAGATGGTCAGAAGATCTGCAGGAAAGGTCAGCTCTGTAATT
GCGGCTGAGCTTGGCATCACAGCAGAGGAAGCCAAACTAGTCTCGGAAATCGCCTCGCAG
ACTGGGGAAGAACGGACCGTTAGAGGGACTGGGCCTCGACAGGCGCAGGTTTCCTTCCTC
CAGCACAAAATAGGTGAGGGAGAGTCGCCTACACCAGCGACCAAAGAAGAAGTCAAAGCT
GCGATCCCAAACGGATCTGAAGGAAGAGACATAAAGCGAACACGCCCAGGGAAGCCTAGA
GGAGAAACTCCCGGGCAACTGCTTCTGGAGATCATGCCAGAGGATGGAGTCTCGCGAGAG
TCTGGTCAAAACCCTCGTGAGGCTCAAAGATCGGCTGAGGCACTCTTCAGGCTGCAGGCC
ATGGCCAAAATTCTGGAGGACCAGGAGGAGGGAGAAGACAACAGTCAGATCTACAACGAC
AAGGATCTCCTCAGC
>Seq5 [organism=peste des petits ruminants virus] peste des petits ruminants virus strain Senegal_Fissel11_2010 nucleoprotein (N) gene, complete cds
ATGGCGACTCTCCTTAAAAGCTTAGCACTGTTCAAGAGGAACAAAGACAAAGCGCCTACT
GCGTCAGGTTCAGGAGGGGCCATCCGGGGGATTAAGAATGTTATCATAGTCCCTATCCCC
GGGGACTCATCCATCATTACCCGTTCAAGACTGCTCGACAGGCTTGTCAGACTGGCCGGA
GATCCTGACATCAACGGGTCAAAGCTGACCGGCGTGATGATCAGCATGTTATCTTTGTTC
GTGGAGTCACCCGGGCAATTGATACAGCGGATCACAGATGATCCAGATGTTAGCATCCGT
CTTGTTGAGGTAGTTCAAAGTACCAGGTCCCAGTCCGGATTGACCTTTGCATCACGTGGT
GCTGATTTGGACAATGAGGCAGATATGTATTTTTCAACTGAAGGACCCTCGAGTGGAAGT
AAGAAAAGGATCAACTGGTTTGAGAACAGAGAAATAATAGACATAGAAGTGCAAGATGCA
GAAGAGTTCAATATGTTGTTAGCCTCCATCTTAGCACAAGTTTGGATCCTCCTGGCCAAG
GCGGTTACGGCACCAGATACAGCAGCCGACTCAGAACTGAGAAGGTGGGTTAAATACACA
CAACAAAGGAGAGTGATTGGGGAATTTCGCTTTGACAAAGGGTGGTTGGACGCAGTCCGC
AACAGGATTGCAGAAGATCTATCACTCCGGCGGTTCATGGTATCCCTGATACTTGACATC
AAGAGGACCCCCGGCAACAAGCCAAGGATTGCAGAAATGATCTGCGACATTGACAACTAT
ATTGTCGAGGCCGGACTCGCAAGTTTCATTCTTACTATCAAGTTTGGTATTGAAACCATG
TATCCTGCACTAGGCCTTCACGAGTTCGCTGGGGAATTGTCCACTATTGAATCCTTGATG
AACCTGTATCAACAGCTAGGAGAAGTTGCACCCTATATGGTAATTCTAGAGAACTCAATT
CAGAACAAGTTTAGTGCAGGAGCCTATCCTCTCCTCTGGAGCTATGCGATGGGTGTCGGA
GTCGAGTTGGAGAACTCAATGGGGGGCTTGAACTTTGGCAGGTCATATTTTGACCCGGCC
TATTTTCGTCTCGGACAGGAGATGGTCAGAAGATCTGCAGGAAAGGTCAGCTCTGTAATT
GCGGCTGAGCTTGGCATCACAGCAGAGGAAGCCAAACTAGTCTCGGAAATCGCCTCGCAG
ACTGGGGAAGAACGGACCGTTAGAGGGATTGGGCCTCGACAGGCGCAGGTTTCCTTCCTC
CAGCACAAAATAGGTGAGGGAGAGTCGCCTACACCAGCGACCAAAGAAGAAGTCAAAGCT
GCGATCCCAAACGGATCCGAAGGAAGAGACATAAAGCGAACACGCCCAGGGAAGCCCAGA
GGAGAAACTCCCGGGCAACTGCTTCTAGAGATCATGCCAGAGGATGGAGTCTCGCGAGAG
TCTGGTCAAAACCCTCGTGAGGCTCAAAGATCGGCTGAGGCACTCTTCAGGCTGCAGGCC
ATGGCCAAAATTCTGGAGGACCAGGAGGAGGGAGAAGACAACAGTCAGATCTACAACGAC
AAGGATCTCCTCAGC
>Seq6 [organism=peste des petits ruminants virus] peste des petits ruminants virus strain Senegal_DakarP2_2012 nucleoprotein (N) gene, complete cds
ATGGCGACTCTCCTTAAAAGCTTAGCACTGTTCAAGAGGAACAAAGACAAAGCGCCTACT
GCGTCAGGTTCAGGAGGGGCCATCCGGGGGATTAAGAATGTTATCATAGTCCCTATCCCC
GGGGACTCATCCATCATTACCCGCTCAAGACTGCTCGACAGGCTTGTCAGACTGGCCGGA
GATCCTGACATCAACGGGTCAAAGCTGACCGGCGTGATGATCAGCATGTTATCTTTGTTC
GTGGAGTCACCCGGGCAATTGATACAGCGGATCACAGATGATCCAGATGTTAGCATCCGT
CTTGTTGAGGTAGTTCAAAGTACCAGGTCCCAGTCCGGATTGACCTTTGCATCACGTGGT
GCTGATTTGGACAATGAGGCAGATATGTATTTTTCAACTGAAGGACCCTCTAGTGGAAGT
AAGAAAAGGATCAACTGGTTTGAGAACAGAGAAATAATAGACATAGAAGTGCAAGATGCA
GAAGAGTTCAATATGTTGTTAGCCTCCATCTTAGCACAAGTTTGGATCCTCCTGGCCAAG
GCGGTTACGGCACCAGATACAGCAGCCGACTCAGAACTGAGAAGGTGGGTTAAATACACA
CAACAAAGGAGAGTGATTGGGGAATTTCGCTTTGACAAAGGGTGGTTGGACGCAGTCCGC
AACAGGATTGCAGAAGATCTATCACTCCGGCGGTTCATGGTATCCCTGATACTTGACATC
AAGAGGACCCCCGGCAACAAGCCAAGGATTGCAGAAATGATCTGCGACATTGACAACTAT
ATTGTCGAGGCCGGACTCGCAAGTTTCATTCTTACTATCAAGTTTGGTATTGAAACCATG
TATCCTGCACTAGGCCTTCACGAGTTCGCTGGGGAATTGTCCACTATTGAATCCTTGATG
AACCTGTATCAACAGCTAGGAGAAGTTGCACCCTATATGGTAATTCTAGAGAACTCAATT
CAGAACAAGTTTAGTGCAGGAGCCTATCCTCTCCTCTGGAGCTATGCGATGGGTGTCGGA
GTCGAGTTGGAGAACTCAATGGGGGGCTTGAACTTTGGCAGGTCATATTTTGACCCGGCC
TATTTTCGTCTCGGACAGGAGATGGTCAGAAGATCTGCAGGAAAGGTCAGCTCTGTAATT
GCGGCTGAGCTTGGCATCACAGCAGAGGAAGCCAAACTAGTCTCGGAAATCGCCTCGCAG
ACTGGGGAAGAACGGACCGTTAGAGGGACTGGGCCTCGACAGGCGCAGGTTTCCTTCCTC
CAGCACAAAATAGGTGAGGGAGAGTCGCCTACACCAGCGACCAAAGAAGAAGTCAAAGCT
GCGATCCCAAACGGATCCGAAGGAAGAGACATAAAGCGAACACGCCCAGGGAAGCCCAGA
GGAGAAACTCCCGGGCAACTGCTTCTAGAGATCATGCCAGAGGATGGAGTCTCGCGAGAG
TCTGGTCAAAACCCTCGTGAGGCTCAAAGATCGGCTGAGGCACTCTTCAGGCTGCAGGCC
ATGGCCAAAATTCTGGAGGACCAGGAGGAGGGAGAAGACAACAGTCAGATCTACAACGAC
AAGGATCTCCTCAGC
>Seq7 [organism=peste des petits ruminants virus] peste des petits ruminants virus strain Senegal_DakarP6_2012 nucleoprotein (N) gene, complete cds
ATGGCGACTCTCCTTAAAAGCTTAGCACTGTTCAAGAGGAACAAAGACAAAGCGCCTACT
GCGTCAGGTTCAGGAGGGGCCATCCGGGGGATTAAGAATGTTATCATAGTCCCTATCCCC
GGGGACTCATCCATCATTACCCGCTCAAGACTGCTCGACAGGCTTGTCAGACTGGCCGGA
GATCCTGACATCAACGGGTCAAAGCTGACCGGCGTGATGATCAGCATGTTATCTTTGTTC
GTGGAGTCACCCGGGCAATTGATACAGCGGATCACAGATGATCCAGATGTTAGCATCCGT
CTTGTTGAGGTAGTTCAAAGTACCAGGTCCCAGTCCGGATTGACCTTTGCATCACGTGGT
GCTGATTTGGACAATGAGGCAGATATGTATTTTTCAACTGAAGGACCCTCGAGTGGAAGT
AAGAAAAGGATCAACTGGTTTGAGAACAGAGAAATAATAGACATAGAAGTGCAAGATGCA
GAAGAGTTCAATATGTTGTTAGCCTCCATCTTAGCACAAGTTTGGATCCTCCTGGCCAAG
GCGGTTACGGCACCAGATACAGCAGCCGACTCAGAACTGAGAAGGTGGGTTAAATACACA
CAACAAAGGAGAGTGATTGGGGAATTTCGCTTTGACAAAGGGTGGTTGGACGCAGTCCGC
AACAGGATTGCAGAAGATCTATCACTCCGGCGGTTCATGGTATCCCTGATACTTGACATC
AAGAGGACCCCCGGCAACAAGCCAAGGATTGCAGAAATGATCTGCGACATTGACAACTAT
ATTGTCGAGGCCGGACTCGCAAGTTTCATTCTTACTATCAAGTTTGGTATTGAAACCATG
TATCCTGCACTAGGCCTTCACGAGTTCGCTGGGGAATTGTCCACTATTGAATCCTTGATG
AACCTGTATCAACAGCTAGGAGAAGTTGCACCCTATATGGTAATTCTAGAGAACTCAATT
CAGAACAAGTTTAGTGCAGGAGCCTATCCTCTCCTCTGGAGCTATGCGATGGGTGTCGGA
GTCGAGTTGGAGAACTCAATGGGGGGCTTGAACTTTGGCAGGTCATATTTTGACCCGGCC
TATTTTCGTCTCGGACAGGAGATGGTCAGAAGATCTGCAGGAAAGGTCAGCTCTGTAATT
GCGGCTGAGCTTGGCATCACAGCAGAGGAAGCCAAACTAGTCTCGGAAATCGCCTCGCAG
ACTGGGGAAGAACGGACCGTTAGAGGGACTGGGCCTCGACAGGCGCAGGTTTCCTTCCTC
CAGCACAAAATAGGTGAGGGAGAGTCGCCTACACCAGCGACCAAAGAAGAAGTCAAAGCT
GCGATCCCAAACGGATCCGAAGGAAGAGACATAAAGCGAACACGCCCAGGGAAGCCCAGA
GGAGAAACTCCCGGGCAACTGCTTCTGGAGATCATGCCAGAGGAGGGAGTCTCGCGAGAG
TCTGGTCAAAACCCTCGTGAGGCTCAAAGATCGGCTGAGGCACTCTTCAGGCTGCAGGCC
ATGGCCAAAATTCTGGAGGACCAGGAGGAGGGAGAAGACAACAGTCAGATCTACAACGAC
AAGGATCTCCTCAGC
>Seq8 [organism=peste des petits ruminants virus] peste des petits ruminants virus strain Senegal_Dakar11_2013 nucleoprotein (N) gene, complete cds
ATGGCGACTCTCCTTAAAAGCTTAGCACTGTTCAAGAGGAACAAAGACAAAGCGCCTACT
GCGTCAGGTTCAGGAGGGGCCATCCGGGGGATTAAGAATGTTATCATAGTCCCTATCCCC
GGGGACTCATCCATCATTACCCGCTCAAGACTGCTCGACAGGCTTGTCAGACTGGCCGGA
GATCCTGACATCAACGGGTCAAAGCTGACCGGCGTGATGATCAGCATGTTATCTTTGTTC
GTGGAGTCACCCGGGCAATTGATACAGCGGATCACAGATGATCCAGATGTTAGCATCCGT
CTTGTTGAGGTAGTTCAAAGTACCAGGTCCCAGTCCGGATTGACCTTTGCATCACGTGGT
GCTGATTTGGACAATGAGGCAGATATGTATTTTTCAACTGAAGGACCCTCGAGTGGAAGT
AAGAAAAGGATCAACTGGTTTGAGAACAGAGAAATAATAGACATAGAAGTGCAAGATGCA
GAAGAGTTCAATATGTTGTTAGCCTCCATCTTAGCACAAGTTTGGATCCTCCTGGCCAAG
GCGGTTACGGCACCAGATACAGCAGCCGACTCAGAACTGAGAAGGTGGGTTAAATACACA
CAACAAAGGAGAGTGATTGGGGAATTTCGCTTTGACAAAGGGTGGTTGGACGCAGTCCGC
AACAGGATTGCAGAAGATCTATCACTCCGGCGGTTCATGGTATCCCTGATACTTGACATC
AAGAGGACCCCCGGCAACAAGCCAAGGATTGCAGAAATGATCTGCGACATTGACAACTAT
ATTGTCGAGGCCGGACTCGCAAGTTTCATTCTTACTATCAAGTTTGGTATTGAAACCATG
TATCCTGCACTAGGCCTTCACGAGTTCGCTGGGGAATTGTCCACTATTGAATCCTTGATG
AACCTGTATCAACAGCTAGGAGAAGTTGCACCCTATATGGTAATTCTAGAGAACTCAATT
CAGAACAAGTTTAGTGCAGGAGCCTATCCTCTCCTCTGGAGCTATGCGATGGGTGTCGGA
GTCGAGTTGGAGAACTCAATGGGGGGCTTGAACTTTGGCAGGTCATATTTTGACCCGGCC
TATTTTCGTCTCGGACAGGAGATGGTCAGAAGATCTGCAGGAAAGGTCAGCTCTGTAATT
GCGGCTGAGCTTGGCATCACAGCAGAGGAAGCCAAACTAGTCTCGGAAATCGCCTCGCAG
ACTGGGGAAGAACGGACCGTTAGAGGGACTGGGCCTCGACAGGCGCAGGTTTCCTTCCTC
CAGCACAAAATAGGTGAGGGAGAGTCGCCTACACCAGCGACCAAAGAAGAAGTCAAAGCT
GCGATCCCAAACGGATCCGAAGGAAGAGACATAAAGCGAACACGCCCAGGGAAGCCCAGA
GGAGAAACTCCCGGGCAACTGCTTCTGGAGATCATGCCAGAGGATGGAGTCTCGCGAGAG
TCTGGTCAAAACCCTCGTGAGGCTCAAAGATCGGCTGAGGCACTCTTCAGGCTGCAGGCC
ATGGCCAAAATTCTGGAGGACCAGGAGGAGGGAGAAGACAACAGTCAGATCTACAACGAC
AAGGATCTCCTCAGC
>Seq9 [organism=peste des petits ruminants virus] peste des petits ruminants virus strain Senegal_NdogaBabacar1304_2012 nucleoprotein (N) gene, complete cds
ATGGCGACTCTCCTTAAAAGCTTAGCACTGTTCAAGAGGAACAAAGACAAAGCGCCTACT
GCGTCAGGTTCAGGAGGGGCCATCCGGGGGATTAAGAATGTTATCATAGTCCCTATCCCC
GGGGACTCATCCATCATTACCCGCTCAAGACTGCTCGACAGGCTTGTCAGACTGGCCGGA
GATCCTGACATCAACGGGTCAAAGCTGACCGGCGTGATGATCAGCATGTTATCTTTGTTC
GTGGAGTCACCCGGGCAATTGATACAGCGGATCACAGATGATCCAGATGTTAGCATCCGT
CTTGTTGAGGTAGTTCAAAGTACCAGGTCCCAGTCCGGATTGACCTTTGCATCACGTGGT
GCTGATTTGGACAATGAGGCAGATATGTATTTTTCAACTGAAGGACCCTCGAGTGGAAGT
AAGAAAAGGATCAACTGGTTTGAGAACAGAGAAATAATAGACATAGAAGTGCAAGATGCA
GAAGAGTTCAATATGTTGTTAGCCTCCATCTTAGCACAAGTTTGGATCCTCCTGGCCAAG
GCGGTTACGGCACCAGATACAGCAGCCGACTCAGAACTGAGAAGGTGGGTTAAATACACA
CAACAAAGGAGAGTGATTGGGGAATTTCGCTTTGACAAAGGGTGGTTGGACGCAGTCCGC
AACAGGATTGCAGAAGATCTATCACTCCGGCGGTTCATGGTATCCCTGATACTTGACATC
AAGAGGACCCCCGGCAACAAGCCAAGGATTGCAGAAATGATCTGCGACATTGACAACTAT
ATTGTCGAGGCCGGACTCGCAAGTTTCATTCTTACTATCAAGTTTGGTATTGAAACCATG
TATCCTGCACTAGGCCTTCACGAGTTCGCTGGGGAATTGTCCACTATTGAATCCTTGATG
AACCTGTATCAACAGCTAGGAGAAGTTGCACCCTATATGGTAATTCTAGAGAACTCAATT
CAGAACAAGTTTAGTGCAGGAGCCTATCCTCTCCTCTGGAGCTATGCGATGGGTGTCGGA
GTCGAGTTGGAGAACTCAATGGGGGGCTTGAACTTTGGCAGGTCATATTTTGACCCGGCC
TATTTTCGTCTCGGACAGGAGATGGTCAGAAGATCTGCAGGAAAGGTCAGCTCTGTAATT
GCGGCTGAGCTTGGCATCACAGCAGAGGAAGCCAAACTAGTCTCGGAAATCGCCTCGCAG
ACTGGGGAAGAACGGACCGTTAGAGGGACTGGGCCTCGACAGGCGCAGGTTTCCTTCCTC
CAGCACAAAATAGGTGAGGGAGAGTCGCCTACACCAGCGACCAAAGAAGAAGTCAAAGCT
GCGATCCCAAACGGATCTGAAGGAAGAGACATAAAGCGAACACGCCCAGGGAAGCCCAGA
GGAGAAACTCCCGGGCAACTGCTTCTGGAGATCATGCCAGAGGATGGAGTCTCGCGAGAG
TCTGGTCAAAACCCTCGTGAGGCTCAAAGATCGGCTGAGGCACTCTTCAGGCTGCAGGCC
ATGGCCAAAATTCTGGAGGACCAGGAGGAGGGAGAAGACAACAGTCAGATCTACAACGAC
AAGGATCTCCTCAGC
>Seq10 [organism=peste des petits ruminants virus] peste des petits ruminants virus strain Senegal_Louga2_2012 nucleoprotein (N) gene, complete cds
ATGGCGACTCTCCTTAAAAGCTTAGCACTGTTCAAGAGGAACAAAGACAAAGCGCCTACT
GCGTCAGGTTCAGGAGGGGCCATCCGGGGGATTAAGAATGTTATCATAGTCCCTATCCCC
GGGGACTCATCCATCATTACCCGCTCAAGACTGCTCGACAGGCTTGTCAGACTGGCCGGA
GATCCTGACATCAACGGGTCAAAGCTGACCGGCGTGATGATCAGCATGTTATCTTTGTTC
GTGGAGTCACCCGGGCAATTGATACAGCGGATCACAGATGATCCAGATGTTAGCATCCGT
CTTGTTGAGGTAGTTCAAAGTACCAGGTCCCAGTCCGGATTGACCTTTGCATCACGTGGT
GCTGATTTGGACAATGAGGCAGATATGTATTTTTCAACTGAAGGACCCTCGAGTGGAAGT
AAGAAAAGGATCAACTGGTTTGAGAACAGAGAAATAATAGACATAGAAGTGCAAGATGCA
GAAGAGTTCAATATGTTGTTAGCCTCCATCTTAGCACAAGTTTGGATCCTCCTGGCCAAG
GCGGTTACGGCACCAGATACAGCAGCCGACTCAGAACTGAGAAGGTGGGTTAAATACACA
CAACAAAGGAGAGTGATTGGGGAATTTCGCTTTGACAAAGGGTGGTTGGACGCAGTCCGC
AACAGGATTGCAGAAGATCTATCACTCCGGCGGTTCATGGTATCCCTGATACTTGACATC
AAGAGGACCCCCGGCAACAAGCCAAGGATTGCAGAAATGATCTGCGACATTGACAACTAT
ATTGTCGAGGCCGGACTCGCAAGTTTCATTCTTACTATCAAGTTTGGTATTGAAACCATG
TATCCTGCACTAGGCCTTCACGAGTTCGCTGGGGAATTGTCCACTATTGAATCCTTGATG
AACCTGTATCAACAGCTAGGAGAAGTTGCACCCTATATGGTAATTCTAGAGAACTCAATT
CAGAACAAGTTTAGTGCAGGAGCCTATCCTCTCCTCTGGAGCTATGCGATGGGTGTCGGA
GTCGAGTTGGAGAACTCAATGGGGGGCTTGAACTTTGGCAGGTCATATTTTGACCCGGCC
TATTTTCGTCTCGGACAGGAGATGGTCAGAAGATCTGCAGGAAAGGTCAGCTCTGTAATT
GCGGCTGAGCTTGGCATCACAGCGGAGGAAGCCAAACTAGTCTCGGAAATCGCCTCGCAG
ACTGGGGAAGAACGGACCGTTAGAGGGACTGGGCCTCGACAGGCGCAGGTTTCCTTCCTC
CAGCACAAAATAGGTGAGGGAGAGTCGCCTACACCAGCGACCAAAGAAGAAGTCAAAGCT
GCGATCCCAAACGGATCCGAAGGAAGAGACATAAAGCGAACACGCCCAGGGAAGCCCAGA
GGAGAAACTCCCGGGCAACTGCTTCTGGAGATCATGCCAGAGGATGGAGTCTCGCGAGAG
TCTGGTCAAAACCCTCGTGAGGCTCAAAGATCGGCTGAGGCACTCTTCAGGCTGCAGGCC
ATGGCCAAAATTCTGGAGGACCAGGAGGAGGGAGAAGACAACAGTCAGATCTACAACGAC
AAGGATCTCCTCAGC
>Seq11 [organism=peste des petits ruminants virus] peste des petits ruminants virus strain Senegal_SinthiouBamambe_2013 nucleoprotein (N) gene, complete cds
ATGGCGACTCTCCTTAAAAGCTTAGCACTGTTCAAGAGGAACAAAGACAAAGCGCCTACT
GCGTCAGGTTCAGGAGGGGCCATCCGGGGGATTAAGAATGTTATCATAGTCCCTATCCCC
GGGGACTCATCCATCATTACCCGTTCAAGACTGCTCGACAGGCTTGTCAGACTGGCCGGA
GATCCTGACATCAACGGGTCAAAGCTGACCGGCGTGATGATCAGCATGTTATCTTTGTTC
GTGGAGTCACCCGGGCAATTGATACAGCGGATCACAGATGATCCAGATGTTAGCATCCGT
CTTGTTGAGGTAGTTCAAAGTACCAGGTCCCAGTCCGGATTGACCTTTGCATCACGTGGT
GCTGATTTGGACAATGAGGCAGATATGTATTTTTCAACTGAAGGACCCTCGAGTGGAAGT
AAGAAAAGGATCAACTGGTTTGAGAACAGAGAAATAATAGACATAGAAGTGCAAGATGCA
GAAGAGTTCAATATGTTGTTAGCCTCCATCTTAGCACAAGTTTGGATCCTACTGGCCAAG
GCGGTTACGGCACCAGATACAGCAGCCGACTCAGAACTGAGAAGGTGGGTTAAATACACA
CAACAAAGGAGAGTGATTGGGGAATTTCGCTTTGACAAAGGGTGGTTGGACGCAGTCCGC
AACAGGATTGCAGAAGATCTATCACTCCGGCGGTTCATGGTATCCCTGATACTTGACATC
AAGAGGACCCCCGGCAACAAGCCAAGGATTGCAGAAATGATCTGCGACATTGACAACTAT
ATTGTCGAGGCCGGACTCGCAAGTTTCATTCTTACTATCAAGTTCGGTATTGAAACCATG
TATCCTGCACTAGGCCTTCACGAGTTCGCTGGGGAATTGTCCACTATTGAATCCTTGATG
ACCTTGTATCAACAGCTAGGAGAAGTTGCACCCTATATGGTAATTCTAGAGAACTCAATT
CAGAACAAGTTTAGTGCAGGAGCCTATCCTCTCCTCTGGAGCTATGCGATGGGTGTCGGA
GTCGAGTTGGAGAACTCAATGGGGGGCTTGAACTTTGGCAGGTCATATTTTGACCCGGCC
TATTTTCGTCTCGGACAGGAGATGGTCAGAAGATCTGCAGGAAAGGTCAGCTCTGTAATT
GCGGCTGAGCTTGGCATCACAGCAGAGGAAGCCAAACTAGTCTCGGAAATCGCCTCGCAG
ACTGGGGAAGAACGGACCGTTAGAGGGACTGGGCCTCGACAGGCGCAGGTTTCCTTCCTC
CAGCACAAAATAGGTGAGGGAGAGTCGCCTACACCAGCGACCAAAGAAGAAGTCAAAGCT
GCGATCCCAAACGGATCTGAAGGAAGAGACATAAAGCGAACACGCCCAGGGAAGCCCAGA
GGAGAAACTCCCGGGCAACTGCTTCTGGAGATCATGCCAGAGGATGGAGTCTCGCGAGAG
TCTGGTCAAAACCCTCGTGAGGCTCAAAGATCGGCTGAGGCACTCTTCAGGCTGCAGGCC
ATGGCCAAAATTCTGGAGGACCAGGAGGAGGGAGAAGACAACAGTCAGATCTACAACGAC
AAGGATCTCCTCAGC
>Seq12 [organism=peste des petits ruminants virus] peste des petits ruminants virus strain Mauritania_TarzaTignarmaik1_2012 nucleoprotein (N) gene, complete cds
ATGGCGACTCTCCTTAAAAGCTTAGCACTGTTCAAGAGGAACAAAGACAAAGCGCCTACT
GCGTCAGGTTCAGGAGGGGCCATCCGGGGGATTAAGAATGTTATCATAGTCCCTATCCCC
GGGGACTCATCCATCATTACCCGTTCAAGACTGCTCGACAGGCTTGTCAGACTGGCCGGA
GATCCTGACATCAACGGGTCAAAGCTGACCGGCGTGATGATCAGCATGTTATCTTTGTTC
GTGGAGTCACCCGGGCAATTGATACAGCGGATCACAGATGATCCAGATGTTAGCATCCGT
CTTGTTGAGGTAGTTCAAAGTACCAGGTCCCAGTCCGGATTGACCTTTGCATCACGTGGT
GCTGATTTGGACAATGAGGCAGATATGTATTTTTCAACTGAAGGACCCTCGAGTGGAAGT
AAGAAAAGGATCAACTGGTTTGAGAACAGAGAAATAATAGACATAGAAGTGCAAGATGCA
GAAGAGTTCAATATGTTGTTAGCCTCCATCTTAGCACAAGTTTGGATCCTCCTGGCCAAG
GCGGTTACGGCACCAGATACAGCAGCCGACTCAGAACTGAGAAGGTGGGTTAAATACACA
CAACAAAGGAGAGTGATTGGGGAATTTCGCTTTGACAAAGGGTGGTTGGACGCAGTCCGC
AACAGGATTGCAGAAGATCTATCACTCCGGCGGTTCATGGTATCCCTGATACTTGACATC
AAGAGGACCCCCGGCAACAAGCCAAGGATTGCAGAAATGATCTGCGACATTGACAACTAT
ATTGTCGAGGCCGGACTCGCAAGTTTCATTCTTACTATCAAGTTTGGTATTGAAACCATG
TATCCTGCACTAGGCCTTCACGAGTTCGCTGGGGAATTGTCCACTATTGAATCCTTGATG
ACCTTGTATCAACAGCTAGGAGAAGTTGCACCCTATATGGTAATTCTAGAGAACTCAATT
CAGAACAAGTTTAGTGCAGGAGCCTATCCTCTCCTCTGGAGCTATGCGATGGGTGTCGGA
GTCGAGTTGGAGAACTCAATGGGGGGCTTGAACTTTGGCAGGTCATATTTTGACCCGGCC
TATTTTCGTCTCGGACAGGAGATGGTCAGAAGATCTGCAGGAAAGGTCAGCTCTGTAATT
GCGGCTGAGCTTGGCATCACAGCAGAGGAAGCCAAACTAGTCTCGGAAATCGCCTCGCAG
ACTGGGGAAGAACGGACCGTTAGAGGGACTGGGCCTCGACAGGCGCAGGTTTCCTTCCTC
CAGCACAAAATAGGTGAGGGAGAGTCGCCTACACCAGCGACCAAAGAAGAAGTCAAAGCT
GCGATCCCAAACGGATCTGAAGGAAGAGACATAAAGCGAACACGCCCAGGGAAGCCCAGA
GGAGAAACTCCCGGGCAACTGCTTCTGGAGATCATGCCAGAGGATGGAGTTTCGCGAGAG
TCTGGTCAAAACTCTCGTGAGGCTCAAAGATCGGCTGAGGCACTCTTCAGGCTGCAGGCC
ATGGCCAAAATTCTGGAGGACCAGGAGGAGGGAGAAGACAACAGTCAGATCTACAACGAC
AAGGATCTCCTCAGC
>Seq13 [organism=peste des petits ruminants virus] peste des petits ruminants virus strain Mauritania_TarzaTignarmaik1_2012 nucleoprotein (N) gene, complete cds
ATGGCGACTCTCCTTAAAAGCTTAGCACTGTTCAAGAGGAACAAAGACAAAGCGCCTACT
GCGTCAGGTTCAGGAGGGGCCATCCGGGGGATTAAGAATGTTATCATAGTCCCTATCCCC
GGGGACTCATCCATCATTACCCGTTCAAGACTGCTCGACAGGCTTGTCAGACTGGCCGGA
GATCCTGACATCAACGGGTCAAAGCTGACCGGCGTGATGATCAGCATGTTATCTTTGTTC
GTGGAGTCACCCGGGCAATTGATACAGCGGATCACAGATGATCCAGATGTTAGCATCCGT
CTTGTTGAGGTAGTTCAAAGTACCAGGTCCCAGTCCGGATTGACCTTTGCATCACGTGGT
GCTGATTTGGACAATGAGGCAGATATGTATTTTTCAACTGAAGGACCCTCGAGTGGAAGT
AAGAAAAGGATCAACTGGTTTGAGAACAGAGAAATAATAGACATAGAAGTGCAAGATGCA
GAAGAGTTCAATATGTTGTTAGCCTCCATCTTAGCACAAGTTTGGATCCTCCTGGCCAAG
GCGGTTACGGCACCAGATACAGCAGCCGACTCAGAACTGAGAAGGTGGGTTAAATACACA
CAACAAAGGAGAGTGATTGGGGAATTTCGCTTTGACAAAGGGTGGTTGGACGCAGTCCGC
AACAGGATTGCAGAAGATCTATCACTCCGGCGGTTCATGGTATCCCTGATACTTGACATC
AAGAGGACCCCCGGCAACAAGCCAAGGATTGCAGAAATGATCTGCGACATTGACAACTAT
ATTGTCGAGGCCGGACTCGCAAGTTTCATTCTTACTATCAAGTTTGGTATTGAAACCATG
TATCCTGCACTAGGCCTTCACGAGTTCGCTGGGGAATTGTCCACTATTGAATCCTTGATG
ACCTTGTATCAACAGCTAGGAGAAGTTGCACCCTATATGGTAATTCTAGAGAACTCAATT
CAGAACAAGTTTAGTGCAGGAGCCTATCCTCTCCTCTGGAGCTATGCGATGGGTGTCGGA
GTCGAGTTGGAGAACTCAATGGGGGGCTTGAACTTTGGCAGGTCATATTTTGACCCGGCC
TATTTTCGTCTCGGACAGGAGATGGTCAGAAGATCTGCAGGAAAGGTCAGCTCTGTAATT
GCGGCTGAGCTTGGCATCACAGCAGAGGAAGCCAAACTAGTCTCGGAAATCGCCTCGCAG
ACTGGGGAAGAACGGACCGTTAGAGGGACTGGGCCTCGACAGGCGCAGGTTTCCTTCCTC
CAGCACAAAATAGGTGAGGGAGAGTCGCCTACACCAGCGACCAAAGAAGAAGTCAAAGCT
GCGATCCCAAACGGATCTGAAGGAAGAGACATAAAGCGAACACGCCCAGGGAAGCCCAGA
GGAGAAACTCCCGGGCAACTGCTTCTGGAGATCATGCCAGAGGATGGAGTCTCGCGAGAG
TCTGGTCAAAACTCTCGTGAGGCTCAAAGATCGGCTGAGGCACTCTTCAGGCTGCAGGCC
ATGGCCAAAATTCTGGAGGACCAGGAGGAGGGAGAAGACAACAGTCAGATCTACAACGAC
AAGGATCTCCTCAGC
>Seq14 [organism=peste des petits ruminants virus] peste des petits ruminants virus strain Senegal_SakhMecke1_2012 nucleoprotein (N) gene, complete cds
ATGGCGACTCTCCTTAAAAGCTTAGCACTGTTCAAGAGGAACAAAGACAAAGCGCCTACT
GCGTCAGGTTCAGGAGGGGCCATCCGGGGGATTAAGAATGTTATCATAGTCCCTATCCCC
GGGGACTCATCCATCATTACCCGTTCAAGACTGCTCGACAGGCTTGTCAGACTGGCCGGA
GATCCTGACATCAACGGGTCAAAGCTGACCGGCGTGATGATCAGCATGTTATCTTTGTTC
GTGGAGTCACCCGGGCAATTGATACAGCGGATCACAGATGATCCAGATGTTAGCATCCGT
CTTGTTGAGGTAGTTCAAAGTACCAGGTCCCAGTCCGGATTGACCTTTGCATCACGTGGT
GCTGATTTGGACAATGAGGCAGATATGTATTTTTCAACTGAAGGACCCTCGAGTGGAAGT
AAGAAAAGGATCAACTGGTTTGAGAACAGAGAAATAATAGACATAGAAGTGCAAGATGCA
GAAGAGTTCAATATGTTGTTAGCCTCCATCTTAGCACAAGTTTGGATCCTCCTGGCCAAG
GCGGTTACGGCACCAGATACAGCAGCCGACTCAGAACTGAGAAGGTGGGTTAAATACACA
CAACAAAGGAGAGTGATTGGGGAATTTCGCTTTGACAAAGGGTGGTTGGACGCAGTCCGC
AACAGGATTGCAGAAGATCTATCACTCCGGCGGTTCATGGTATCCCTGATACTTGACATC
AAGAGGACCCCCGGCAACAAGCCAAGGATTGCAGAAATGATCTGCGACATTGACAACTAT
ATTGTCGAGGCCGGACTCGCAAGTTTCATTCTTACTATCAAGTTTGGTATTGAAACCATG
TATCCTGCACTAGGCCTTCACGAGTTCGCTGGGGAATTGTCCACTATTGAATCCTTGATG
AACTTGTATCAACAGCTAGGAGAAGTTGCACCCTATATGGTAATTCTAGAGAACTCAATT
CAGAACAAGTTTAGTGCAGGAGCCTATCCTCTCCTCTGGAGCTATGCGATGGGTGTCGGA
GTCGAGTTGGAGAACTCAATGGGGGGCTTGAACTTTGGCAGGTCATATTTTGACCCGGCC
TATTTTCGTCTCGGACAGGAGATGGTCAGAAGATCTGCAGGAAAGGTCAGCTCTGTAATT
GCGGCTGAGCTTGGCATCACAGCAGAGGAAGCCAAACTAGTCTCGGAAATCGCCTCGCAG
ACTGGGGAAGAACGGACCGTTAGAGGGACTGGCCCTCGACAGGCGCAGGTTTCCTTCCTC
CAGCACAAAATAGGTGAGGGAGAGTCGCCTACACCAGCGACCAAAGAAGAAGTCAAAGCT
GCGATCCCAGACGGATCTGAAGGAAGAGACATAAAGCGAACACGCCCAGGGAAGCCCAGA
GGAGAAACTCCCGGGCAACTGCTTCTGGAGATCATGCCAGAGGATGGAGTCTCGCGAGAG
TCTGGTCAAAACCCTCGTGAGGCTCAAAGATCGGCTGAGGCACTCTTCAGGCTGCAGGCC
ATGGCCAAGATTCTGGAGGACCAGGAGGAGGGAGAAGACAACAGTCAGATCTACAACGAC
AAGGATCTCCTCAGC
>Seq15 [organism=peste des petits ruminants virus] peste des petits ruminants virus strain Senegal_MbanSaman01_2012 nucleoprotein (N) gene, complete cds
ATGGCGACTCTCCTTAAAAGCTTAGCACTGTTCAAGAGGAACAAAGACAAAGCGCCTACT
GCGTCAGGTTCAGGAGGGGCCATTCGGGGGATTAAGAATGTTATCATAGTCCCTATCCCC
GGGGACTCATCCATCATTACCCGTTCAAGACTGCTCGACAGGCTTGTCAGACTGGCCGGA
GATCCTGACATCAACGGGTCAAAGCTGACCGGCGTGATGATCAGCATGTTATCTTTGTTC
GTGGAGTCACCCGGGCAATTGATACAGCGGATCACAGATGATCCAGATGTTAGCATCCGT
CTTGTTGAGGTAGTTCAAACTACCAGGTCCCAGTCCGGATTGACCTTTGCATCACGTGGT
GCTGATTTGGACAATGAGGCAGATATGTATTTTTCAACTGAAGGACCCTCGAGTGGAAGT
AAGAAAAGGATCAACTGGTTTGAGAACAGAGAAATAATAGACATAGAAGTGCAAGATGCA
GAAGAGTTCAATATGTTGTTAGCCTCCATCTTAGCACAAGTTTGGATCCTCCTGGCCAAG
GCGGTTACGGCACCAGATACAGCAGCCGACTCAGAACTGAGAAGGTGGGTTAAATACACA
CAACAAAGGAGAGTGATTGGGGAATTTCGCTTTGACAAAGGGTGGTTGGACGCAGTCCGC
AACAGGATTGCAGAAGATCTATCACTCCGGCGGTTCATGGTATCCCTGATACTTGACATC
AAGAGGACCCCCGGCAACAAGCCAAGGATTGCAGAAATGATCTGCGACATTGACAACTAT
ATTGTCGAGGCCGGACTCGCAAGTTTCATTCTTACTATCAAGTTTGGTATTGAAACCATG
TATCCTGCACTAGGCCTTCACGAGTTCGCTGGGGAATTGTCCACTATTGAATCCTTGATG
AACTTGTATCAACAGCTAGGAGAAGTTGCACCCTATATGGTAATTCTAGAGAACTCAATT
CAGAACAAGTTTAGTGCAGGAGCCTATCCTCTCCTCTGGAGCTATGCGATGGGTGTCGGA
GTCGAGTTGGAGAACTCAATGGGGGGCTTGAACTTTGGCAGGTCATATTTTGACCCGGCC
TATTTTCGTCTCGGACAGGAGATGGTCAGAAGATCTGCAGGAAAGGTCAGCTCTGTAATT
GCGGCTGAGCTTGGCATCACAGCAGAGGAAGCCAAACTAGTCTCGGAAATCGCCTCGCAG
ACTGGGGAAGAACGGACTGTTAGAGGGACTGGCCCTCGACAGGCGCAGGTTTCATTCCTC
CAGCACAAAATAGGTGAGGGAGAGTCGCCTACACCAGCGACCAAAGAAGAAGTCAAAGCT
GCGATCCCAAACGGATCTGAAGGAAGAGACATAAAGCGAACACGCCCAGGGAAGCCCAGA
GGAGAAACTCCCGGGCAACTGCTTCTGGAGATCATGCCAGAGGATGGAGTCTCGCGAGAG
TCTGGTCAAAACCCTCGTGAGGCTCAAAGATCGGCTGAGGCACTCTTCAGGCTGCAGGCC
ATGGCCAAAATTCTGGAGGACCAGGAGGAGGGAGAAGACAACAGTCAGATCTACAACGAC
AAGGATCTCCTCAGC
>Seq16 [organism=peste des petits ruminants virus] peste des petits ruminants virus strain Senegal_Ndiaffate01_2012 nucleoprotein (N) gene, complete cds
ATGGCGACTCTCCTTAAAAGCTTAGCACTGTTCAAGAGGAACAAAGACAAAGCGCCTACT
GCGTCAGGTTCAGGAGGGGCCATTCGGGGGATTAAGAATGTTATCATAGTCCCTATCCCC
GGGGACTCATCCATCATTACCCGTTCAAGACTGCTCGACAGGCTTGTCAGACTGGCCGGA
GATCCTGACATCAACGGGTCAAAGCTGACCGGCGTGATGATCAGCATGTTATCTTTGTTC
GTGGAGTCACCCGGGCAATTGATACAGCGGATCACAGATGATCCAGATGTTAGCATCCGT
CTTGTTGAGGTAGTTCAAAGTACCAGGTCCCAGTCCGGATTGACCTTTGCATCACGTGGT
GCTGATTTGGACAATGAGGCAGATATGTATTTTTCAACTGAAGGACCCTCGAGTGGAAGT
AAGAAAAGGATCAACTGGTTTGAGAACAGAGAAATAATAGACATAGAAGTGCAAGATGCA
GAAGAGTTCAATATGTTGTTAGCCTCCATCTTAGCACAAGTTTGGATCCTCCTGGCCAAG
GCGGTTACGGCACCAGATACAGCAGCCGACTCAGAACTGAGAAGGTGGGTTAAATACACA
CAACAAAGGAGAGTGATTGGGGAATTTCGCTTTGACAAAGGGTGGTTGGACGCAGTCCGC
AACAGGATTGCAGAAGATCTATCACTCCGGCGGTTCATGGTATCCCTGATACTTGACATC
AAGAGGACCCCCGGCAACAAGCCAAGGATTGCAGAAATGATCTGCGACATTGACAACTAT
ATTGTCGAGGCCGGACTCGCAAGTTTCATTCTTACTATCAAGTTTGGTATTGAAACCATG
TATCCTGCACTAGGCCTTCACGAGTTCGCTGGGGAATTGTCCACTATTGAATCCTTGATG
AACTTGTATCAACAGCTAGGAGAAGTTGCACCCTATATGGTAATTCTAGAGAACTCAATT
CAGAACAAGTTTAGTGCAGGAGCCTATCCTCTCCTCTGGAGCTATGCGATGGGTGTCGGA
GTCGAGTTGGAGAACTCAATGGGGGGCTTGAACTTTGGCAGGTCATATTTTGACCCGGCC
TATTTTCGTCTCGGACAGGAGATGGTCAGAAGATCTGCAGGAAAGGTCAGCTCTGTAATT
GCGGCTGAGCTTGGCATCACAGCAGAGGAAGCCAAACTAGTCTCGGAAATCGCCTCGCAG
ACTGGGGAAGAACGGACTGTTAGAGGGACTGGCCCTCGACAGGCGCAGGTTTCATTCCTC
CAGCACAAAATAGGTGAGGGAGAGTCGCCTACACCAGCGACCAAAGAAGAAGTCAAAGCT
GCGATCCCAAACGGATCTGAAGGAAGAGACATAAAGCGAACACGCCCAGGGAAGCCCAGA
GGAGAAACTCCCGGGCAACTGCTTCTGGAGATCATGCCAGAGGATGGAGTCTCGCGAGAG
TCTGGTCAAAACCCTCGTGAGGCTCAAAGATCGGCTGAGGCACTCTTCAGGCTGCAGGCC
ATGGCCAAAATTCTGGAGGACCAGGAGGAGGGAGAAGACAACAGTCAGATCTACAACGAC
AAGGATCTCCTCAGC
>Seq17 [organism=peste des petits ruminants virus] peste des petits ruminants virus strain Senegal_Soum01_2012 nucleoprotein (N) gene, complete cds
ATGGCGACTCTCCTTAAAAGCTTAGCACTGTTCAAGAGGAACAAAGACAAAGCGCCTACT
GCGTCAGGTTCAGGAGGGGCCATCCGGGGGATTAAGAATGTTATCATAGTCCCTATCCCC
GGGGACTCATCCATCATTACCCGTTCAAGACTGCTCGACAGGCTTGTCAGACTGGCCGGA
GATCCTGACATCAACGGGTCAAAGCTGACCGGCGTGATGATCAGCATGTTATCTTTGTTC
GTGGAGTCACCCGGGCAATTGATACAGCGGATCACAGATGATCCAGATGTTAGCATCCGT
CTTGTTGAGGTAGTTCAAAGTACCAGGTCCCAGTCCGGATTGACCTTTGCATCACGTGGT
GCTGATTTGGACAATGAGGCAGATATGTATTTTTCAACTGAAGGACCCTCGAGTGGAAGT
AAGAAAAGGATCAACTGGTTTGAGAACAGAGAAATAATAGACATAGAAGTGCAAGATGCA
GAAGAGTTCAATATGTTGTTAGCCTCCATCTTAGCACAAGTTTGGATCCTCCTGGCCAAG
GCGGTTACGGCACCAGATACAGCAGCCGACTCAGAACTGAGAAGGTGGGTTAAATACACA
CAACAAAGGAGAGTGATTGGGGAATTTCGCTTTGACAAAGGGTGGTTGGACGCAGTCCGC
AACAGGATTGCAGAAGATCTATCACTCCGGCGGTTCATGGTATCCCTGATACTTGACATC
AAGAGGACCCCCGGCAACAAGCCAAGGATTGCAGAAATGATCTGCGACATTGACAACTAT
ATTGTCGAGGCCGGACTCGCAAGTTTCATTCTTACTATCAAGTTTGGTATTGAAACCATG
TATCCTGCACTAGGCCTTCACGAGTTCGCTGGGGAATTGTCCACTATTGAATCCTTGATG
AACTTGTATCAACAGCTAGGAGAAGTTGCACCCTATATGGTAATTCTAGAGAACTCAATT
CAGAACAAGTTTAGTGCAGGAGCCTATCCTCTCCTCTGGAGCTATGCGATGGGTGTCGGA
GTCGAGTTGGAGAACTCAATGGGGGGCTTGAACTTTGGCAGGTCATATTTTGACCCGGCC
TATTTTCGTCTCGGACAGGAGATGGTCAGAAGATCTGCAGGAAAGGTCAGCTCTGTAATT
GCGGCTGAGCTTGGCATCACAGCAGAGGAAGCCAAACTAGTCTCGGAAATCGCCTCGCAG
ACTGGGGAAGAACGGACCGTTAGAGGGACTGGCCCTCGACAGGCGCAGGTTTCCTTCCTC
CAGCACAAAATAGGTGAGGGAGAGTCGCCTACACCAGCGACCAAAGAAGAAGTCAAAGCT
GCGATCCCAAACGGATCTGAAGGAAGAGACATAAAGCGAACACGCCCAGGGAAGCCCAGA
GGAGAAACTCCCGGGCAACTGCTTCTGGAGATCATGCCAGAGGATGGAGTCTCGCGAGAG
TCTGGTCAAAACCCTCGTGAGGCTCAAAGATCGGCTGAGGCACTCTTCAGGCTGCAGGCC
ATGGCCAAGATTCTGGAGGACCAGGAGGAGGGAGAAGACAACAGTCAGATCTACAACGAC
AAGGATCTCCTCAGC
>Seq18 [organism=peste des petits ruminants virus] peste des petits ruminants virus strain Senegal_Ndiathiane01_2012 nucleoprotein (N) gene, complete cds
ATGGCGACTCTCCTTAAAAGCTTAGCACTGTTCAAGAGGAACAAAGACAAAGCGCCTACT
GCGTCAGGTTCAGGAGGGGCCATTCGGGGGATTAAGAATGTTATCATAGTCCCTATCCCC
GGGGACTCATCCATCATTACCCGTTCAAGACTGCTCGACAGGCTTGTCAGACTGGCCGGA
GATCCTGACATCAACGGGTCAAAGCTGACCGGCGTGATGATCAGCATGTTATCTTTGTTC
GTGGAGTCACCCGGGCAATTGATACAGCGGATCACAGATGATCCAGATGTTAGCATCCGT
CTTGTTGAGGTAGTTCAAACTACCAGGTCCCAGTCCGGATTGACCTTTGCATCACGTGGT
GCTGATTTGGACAATGAGGCAGATATGTATTTTTCAACTGAAGGACCCTCGAGTGGAAGT
AAGAAAAGGATCAACTGGTTTGAGAACAGAGAAATAATAGACATAGAAGTGCAAGATGCA
GAAGAGTTCAATATGTTGTTAGCCTCCATCTTAGCACAAGTTTGGATCCTCCTGGCCAAG
GCGGTTACGGCACCAGATACAGCAGCCGACTCAGAACTGAGAAGGTGGGTTAAATACACA
CAACAAAGGAGAGTGATTGGGGAATTTCGCTTTGACAAAGGGTGGTTGGACGCAGTCCGC
AACAGGATTGCAGAAGATCTATCACTCCGGCGGTTCATGGTATCCCTGATACTTGACATC
AAGAGGACCCCCGGCAACAAGCCAAGGATTGCAGAAATGATCTGCGACATTGACAACTAT
ATTGTCGAGGCCGGACTCGCAAGTTTCATTCTTACTATCAAGTTTGGTATTGAAACCATG
TATCCTGCACTAGGCCTTCACGAGTTCGCTGGGGAATTGTCCACTATTGAATCCTTGATG
AACTTGTATCAACAGCTAGGAGAAGTTGCACCCTATATGGTAATTCTAGAGAACTCAATT
CAGAACAAGTTTAGTGCAGGAGCCTATCCTCTCCTCTGGAGCTATGCGATGGGTGTCGGA
GTCGAGTTGGAGAACTCAATGGGGGGCTTGAACTTTGGCAGGTCATATTTTGACCCGGCC
TATTTTCGTCTCGGACAGGAGATGGTCAGAAGATCTGCAGGAAAGGTCAGCTCTGTAATT
GCGGCTGAGCTTGGCATCACAGCAGAGGAAGCCAAACTAGTCTCGGAAATCGCCTCGCAG
ACTGGGGAAGAACGGACTGTTAGAGGGACTGGCCCTCGACAGGCGCAGGTTTCATTCCTC
CAGCACAAAATAGGTGAGGGAGAGTCGCCTACACCAGCGACCAAAGAAGAAGTCAAAGCT
GCGATCCCAAACGGATCTGAAGGAAGAGACATAAAGCGAACACGCCCAGGGAAGCCCAGA
GGAGAAACTCCCGGGCAACTGCTTCTGGAGATCATGCCAGAGGATGGAGTCTCGCGAGAG
TCTGGTCAAAACCCTCGTGAGGCTCAAAGATCGGCTGAGGCACTCTTCAGGCTGCAGGCC
ATGGCCAAGATTCTGGAGGACCAGGAGGAGGGAGAAGACAACAGTCAGATCTACAACGAC
AAGGATCTCCTCAGC
>Seq19 [organism=peste des petits ruminants virus] peste des petits ruminants virus strain Senegal_DakarP4_2012 nucleoprotein (N) gene, complete cds
ATGGCGACTCTCCTTAAAAGCTTAGCACTGTTCAAGAGGAACAAAGACAAAGCGCCTACT
GCGTCAGGTTCAGGAGGGGCCATCCGGGGGATTAAGAATGTTATCATAGTCCCTATCCCC
GGGGACTCATCCATCATTACCCGTTCAAGACTGCTCGACAGGCTTGTCAGACTGGCCGGA
GATCCTGACATCAACGGGTCAAAGCTGACCGGCGTGATGATCAGCATGTTATCTTTGTTC
GTGGAGTCACCCGGGCAATTGATACAGCGGATCACAGATGATCCAGATGTTAGCATCCGT
CTTGTTGAGGTAGTTCAAAGTACCAGGTCCCAGTCCGGATTGACCTTTGCATCACGTGGT
GCTGATTTGGACAATGAGGCAGATATGTATTTTTCAACTGAAGGACCCTCGAGTGGAAGT
AAGAAAAGGATCAACTGGTTTGAGAACAGAGAAATAATAGACATAGAAGTGCAAGATGCA
GAAGAGTTCAATATGTTGTTAGCCTCCATCTTAGCACAAGTTTGGATCCTCCTGGCCAAG
GCGGTTACGGCACCAGATACAGCAGCCGACTCAGAACTGAGAAGGTGGGTTAAATACACA
CAACAAAGGAGAGTGATTGGGGAATTTCGCTTTGACAAAGGGTGGTTGGACGCAGTCCGC
AACAGGATTGCAGAAGATCTATCACTCCGGCGGTTCATGGTATCCCTGATACTTGACATC
AAGAGGACCCCCGGCAACAAGCCAAGGATTGCAGAAATGATCTGCGACATTGACAACTAT
ATTGTCGAGGCCGGACTCGCAAGTTTCATTCTTACTATCAAGTTTGGTATTGAAACCATG
TATCCTGCACTAGGCCTTCACGAGTTCGCTGGGGAATTGTCCACTATTGAATCCTTGATG
AACTTGTATCAACAGCTAGGAGAAGTTGCACCCTATATGGTAATTCTAGAGAACTCAATT
CAGAACAAGTTTAGTGCAGGAGCCTATCCTCTCCTCTGGAGTTATGCGATGGGTGTCGGA
GTCGAGTTGGAGAACTCAATGGGGGGCTTGAACTTTGGCAGGTCATATTTTGACCCGGCC
TATTTTCGTCTCGGACAGGAGATGGTCAGAAGATCTGCAGGAAAGGTCAGCTCTGTAATT
GCGGCTGAGCTTGGCATCACAGCAGAGGAAGCCAAACTAGTCTCGGAAATCGCCTCGCAG
ACTGGGGAAGAACGGACCGTTAGAGGGACTGGCCCTCGACAGGCGCAGGTTTCCTTCCTC
CAGCACAAAATAGGTGAGGGAGAGTCGCCTACACCAGCGACCAAAGAAGAAGTCAAAGCT
GCGATCCCAAACGGATCTGAAGGAAGAGACATAAAGCGAACACGCCCAGGGAAGCCCAGA
GGAGAAACTCCCGGGCAACTGCTTCTGGAGATCATGCCAGAGGATGGAGTCTCGCGAGAG
TCTGGTCAAAACCCTCGTGAGGCTCAAAGATCGGCTGAGGCACTCTTCAGGCTGCAGGCC
ATGGCCAAAATTCTGGAGGACCAGGAGGAGGGAGAAGACAACAGTCAGATCTACAACGAC
AAGGATCTCCTCAGC
>Seq20 [organism=peste des petits ruminants virus] peste des petits ruminants virus strain Senegal_NdogaBabacar1201_2012 nucleoprotein (N) gene, complete cds
ATGGCGACTCTCCTTAAAAGCTTAGCACTGTTCAAGAGGAACAAAGACAAAGCGCCTACT
GCGTCAGGTTCAGGAGGGGCTATCCGGGGGATTAAGAATGTTATCATAGTCCCTATCCCC
GGGGACTCATCCATCATTACCCGTTCAAGACTGCTCGACAGGCTTGTCAGACTGGCCGGA
GATCCTGACATCAACGGGTCAAAGCTGACCGGCGTGATGATCAGCATGTTATCTTTGTTC
GTGGAGTCACCCGGGCAATTGATACAGCGGATCACAGATGATCCAGATGTTAGCATCCGT
CTTGTTGAGGTAGTTCAAAGTACCAGGTCCCAGTCCGGATTGACCTTTGCATCACGTGGT
GCTGATTTGGACAATGAGGCAGATATGTATTTTTCAACTGAAGGACCCTCGAGTGGAAGT
AAGAAAAGGATCAACTGGTTTGAGAACAGAGAAATAATAGACATAGAAGTGCAAGATGCA
GAAGAGTTCAATATGTTGTTAGCCTCCATCTTAGCACAAGTTTGGATCCTCCTGGCCAAG
GCGGTTACGGCACCAGATACAGCAGCCGACTCAGAACTGAGAAGGTGGGTTAAATACACA
CAACAAAGGAGAGTGATTGGGGAATTTCGCTTTGACAAAGGGTGGTTGGACGCAGTCCGC
AACAGGATTGCAGAAGATCTATCACTCCGGCGGTTCATGGTATCCCTGATACTTGACATC
AAGAGGACCCCCGGCAACAAGCCAAGGATTGCAGAAATGATCTGCGACATTGACAACTAT
ATTGTCGAGGCCGGACTCGCAAGTTTCATTCTTACTATCAAGTTTGGTATTGAAACCATG
TATCCTGCACTAGGCCTTCACGAGTTCGCTGGGGAATTGTCCACTATTGAATCCTTGATG
AACTTGTATCAACAGCTAGGAGAAGTTGCACCCTATATGGTAATTCTAGAGAACTCAATT
CAGAACAAGTTTAGTGCAGGAGCCTATCCTCTCCTCTGGAGCTATGCGATGGGTGTCGGA
GTCGAGTTGGAGAACTCAATGGGGGGCTTGAACTTTGGCAGGTCATATTTTGACCCGGCC
TATTTTCGTCTCGGACAGGAGATGGTCAGAAGATCTGCAGGAAAGGTCAGCTCTGTAATT
GCGGCTGAGCTTGGCATCACAGCAGAGGAAGCCAAACTAGTCTCGGAAATCGCCTCGCAG
ACTGGGGAAGAACGGACCGTTAGAGGGACTGGCCCTCGACAGGCGCAGGTTTCATTCCTC
CAGCACAAAATAGGTGAGGGAGAGTCGCCTACACCAGCGACCAAAGAAGAAGTCAAAGCT
GCGATCCCAAACGGATCTGAAGGAAGAGACATAAAGCGAACACGCCCAGGGAAGCCCAGA
GGAGAAACTCCCGGGCAACTGCTTCTGGAGATCATGCCAGAGGATGGAGTCTCGCGAGAG
TCTGGTCAAAACCCTCGTGAGGCTCAAAGATCGGCTGAGGCACTCTTCAGGCTGCAGGCC
ATGGCCAAAATTCTGGAGGACCAGGAGGAGGGAGAAGACAACAGTCAGATCTACAACGAC
AAGGATCTCCTCAGC
>Seq21 [organism=peste des petits ruminants virus] peste des petits ruminants virus strain Senegal_Kedougou1_2013 nucleoprotein (N) gene, complete cds
ATGGCGACTCTCCTTAAAAGCTTAGCACTGTTCAAGAGGAACAAAGACAAAGCGCCTACT
GCGTCAGGTTCAGGAGGGGCCATCCGGGGGATTAAGAATGTTATCATAGTCCCTATCCCC
GGGGACTCATCCATCATTACCCGTTCAAGACTGCTCGACAGGCTTGTCAGACTGGCCGGA
GATCCTGACATCAACGGGTCAAAGCTGACCGGCGTGATGATCAGCATGTTATCTTTGTTC
GTGGAGTCACCCGGGCAATTGATACAGCGGATCACAGATGATCCAGATGTTAGCATCCGT
CTTGTTGAGGTAGTTCAAAGTACCAGGTCCCAGTCCGGATTGACCTTTGCATCACGTGGT
GCTGATTTGGACAATGAGGCAGATATGTATTTTTCAACTGAAGGACCCTCGAGTGGAAGT
AAGAAAAGGATCAACTGGTTTGAGAACAGAGAAATAATAGACATAGAAGTGCAAGATGCA
GAAGAGTTCAATATGTTGTTAGCCTCCATCTTAGCACAAGTTTGGATCCTCCTGGCTAAG
GCGGTTACGGCACCAGATACAGCAGCCGACTCAGAACTGAGAAGGTGGGTTAAATACACA
CAACAAAGGAGAGTGATTGGGGAATTCCGCTTTGACAAAGGGTGGTTGGACGCAGTCCGC
AACAGGATTGCAGAAGATCTATCACTCCGGCGGTTCATGGTATCCCTGATACTTGACATC
AAGAGGACCCCCGGCAACAAGCCAAGGATTGCAGAAATGATCTGCGACATTGACAACTAT
ATTGTCGAGGCCGGACTCGCAAGTTTCATTCTTACTATCAAGTTCGGTATTGAAACCATG
TATCCTGCACTAGGCCTTCACGAGTTCGCTGGGGAATTGTCCACTATTGAATCCTTGATG
AACTTGTATCAACAGCTAGGAGAAGTTGCACCCTATATGGTAATTCTAGAGAACTCAATT
CAGAACAAGTTTAGTGCAGGAGCCTATCCTCTCCTCTGGAGCTATGCGATGGGTGTCGGG
GTCGAGTTGGAGAACTCAATGGGGGGCTTGAACTTTGGCAGGTCATATTTTGACCCGGCC
TATTTTCGTCTCGGACAGGAGATGGTCAGAAGATCTGCAGGAAAGGTCAGCTCTGTAATT
GCGGCTGAGCTTGGCATCACAGCAGAGGAAGCCAAACTAGTCTCGGAAATCGCCTCGCAG
ACTGGGGAAGAACGGACCGTTAGAGGGACTGGGCCTCGACAGGCGCAGGTTTCCTTCCTC
CAGCACAAAATAGGTGAGGGAGAGTCGCCTACACCAGCGACCAAAGAAGAAGTCAAAGCT
GCGATCCCAAACGGATCTGAAGGAAGAGACATAAAGCGAACACGCCCAGGGAAGCCCAGA
GGAGAAACTCCCGGGCAACTGCTTCTGGAGATCATGCCAGAGGATGGAGTCTCGCGAGAG
TCTGGTCAAAACCCTCGTGAGGCTCAAAGATCGGCTGAGGCACTCTTCAGGCTGCAGGCC
ATGGCCAAAATTCTGGAGGACCAGGAGGAGGGAGAAGACAACAGTCAGATCTACAACGAC
AAGGATCTCCTCAGC
>Seq22 [organism=peste des petits ruminants virus] peste des petits ruminants virus strain Senegal_Kedougou2_2013 nucleoprotein (N) gene, complete cds
ATGGCGACTCTCCTTAAAAGCTTAGCACTGTTCAAGAGGAACAAAGACAAAGCGCCTACT
GCGTCAGGTTCAGGAGGGGCCATCCGGGGGATTAAGAATGTTATCATAGTCCCTATCCCC
GGGGACTCATCCATCATTACCCGTTCAAGACTGCTCGACAGGCTTGTCAGACTGGCCGGA
GATCCTGACATCAACGGGTCAAAGCTGACCGGCGTGATGATCAGCATGTTATCTTTGTTC
GTGGAGTCACCCGGGCAATTGATACAGCGGATCACAGATGATCCAGATGTTAGCATCCGT
CTTGTTGAGGTAGTTCAAAGTACCAGGTCCCAGTCCGGATTGACCTTTGCATCACGTGGT
GCTGATTTGGACAATGAGGCAGATATGTATTTTTCAACTGAAGGACCCTCGAGTGGAAGT
AAGAAAAGGATCAACTGGTTTGAGAACAGAGAAATAATAGACATAGAAGTGCAAGATGCA
GAAGAGTTCAATATGTTGTTAGCCTCCATCTTAGCACAAGTTTGGATCCTCCTGGCCAAG
GCGGTTACGGCACCAGATACAGCAGCCGACTCAGAACTGAGAAGGTGGGTTAAATACACA
CAACAAAGGAGAGTGATTGGGGAATTCCGCTTTGACAAAGGGTGGTTGGACGCAGTCCGC
AACAGGATTGCAGAAGATTTATCACTCCGGCGGTTCATGGTATCCCTGATACTTGACATC
AAGAGGACCCCCGGCAACAAGCCAAGGATTGCAGAAATGATCTGCGACATTGACAACTAT
ATTGTCGAGGCCGGACTCGCAAGTTTCATTCTTACTATCAAGTTTGGTATTGAAACCATG
TATCCTGCACTAGGCCTTCACGAGTTCGCTGGGGAATTGTCCACTATTGAATCCTTGATG
AACTTGTATCAACAGCTAGGAGAAGTTGCACCCTATATGGTAATTCTAGAGAACTCAATT
CAGAACAAGTTTAGTGCAGGAGCCTATCCTCTCCTCTGGAGCTATGCGATGGGTGTCGGG
GTCGAGTTGGAGAACTCAATGGGGGGCTTGAACTTTGGCAGGTCATATTTTGACCCGGCC
TATTTTCGTCTCGGACAGGAGATGGTCAGAAGATCTGCAGGAAAGGTCAGCTCTGTAATT
GCGGCTGAGCTTGGCATCACAGCAGAGGAAGCCAAACTAGTCTCGGAAATCGCCTCGCAG
ACTGGGGAAGAACGGACCGTTAGAGGGACTGGGCCTCGACAGGCGCAGGTTTCCTTCCTC
CAGCACAAAATAGGTGAGGGAGAGTCGCCTACACCAGCGACCAAAGAAGAAGTCAAAGCT
GCGATCCCAAACGGATCTGAAGGAAGAGACATAAAGCGAACACGCCCAGGGAAGCCCAGA
GGAGAAACTCCCGGGCAACTGCTTCTGGAGATCATGCCAGAGGATGGAGTCTCGCGAGAG
TCTGGTCAAAACCCTCGTGAGGCTCAAAGATCGGCTGAGGCACTTTTCAGGCTGCAGGCC
ATGGCCAAAATTCTGGAGGACCAGGAGGAGGGAGAAGACAACAGTCAGATCTACAACGAC
AAGGATCTCCTCAGC
>Seq23 [organism=peste des petits ruminants virus] peste des petits ruminants virus strain Guinea_Dalaba1_2013 nucleoprotein (N) gene, complete cds
ATGGCGACTCTCCTTAAAAGCTTAGCACTGTTCAAGAGGAACAAAGACAAAGCGCCTACT
GCGTCAGGTTCAGGAGGGGCCATCCGGGGGATTAAGAATGTTATCATAGTCCCTATCCCC
GGGGACTCATCCATCATTACCCGTTCAAGACTGCTCGACAGGCTTGTCAGACTGGCCGGA
GATCCTGACATCAACGGGTCAAAGCTGACCGGCGTGATGATCAGCATGTTATCTTTGTTC
GTGGAGTCACCCGGGCAATTGATACAGCGGATCACAGATGATCCAGATGTTAGCATCCGT
CTTGTTGAGGTAGTTCAAAGTACCAGGTCCCAGTCCGGATTGACCTTTGCATCACGTGGT
GCTGATTTGGACAATGAGGCAGATATGTATTTTTCAACTGAAGGACCCTCGAGTGGAAGT
AAGAAAAGGATCAACTGGTTTGAGAACAGAGAAATAATAGACATAGAAGTGCAAGATGCA
GAAGAGTTCAATATGTTGTTAGCCTCCATCTTAGCACAAGTTTGGATCCTCCTGGCCAAG
GCGGTTACGGCACCAGATACAGCAGCCGACTCAGAACTGAGAAGGTGGGTTAAATACACA
CAACAAAGGAGAGTGATTGGGGAATTCCGCTTTGACAAAGGGTGGTTGGACGCAGTCCGC
AACAGGATTGCAGAAGATCTATCACTCCGGCGGTTCATGGTATCCCTGATACTTGACATC
AAGAGGACCCCCGGCAACAAGCCAAGGATTGCAGAAATGATCTGCGACATTGACAACTAT
ATTGTCGAGGCCGGACTCGCAAGTTTCATTCTTACTATCAAGTTTGGTATTGAAACCATG
TATCCTGCACTAGGCCTTCACGAGTTCGCTGGGGAATTGTCCACTATTGAATCCTTGATG
AACTTGTATCAACAGCTAGGAGAAGTTGCACCCTATATGGTAATTCTAGAGAACTCAATT
CAGAACAAGTTTAGTGCAGGAGCCTATCCTCTCCTCTGGAGCTATGCGATGGGTGTCGGG
GTCGAGTTGGAGAACTCAATGGGGGGCTTGAACTTTGGCAGGTCATATTTTGACCCGGCC
TATTTTCGTCTCGGACAGGAGATGGTCAGAAGATCTGCAGGAAAGGTCAGCTCTGTAATT
GCGGCTGAGCTTGGCATCACAGCAGAGGAAGCCAAACTAGTCTCGGAAATCGCCTCGCAG
ACTGGGGAAGAACGGACCGCTAGAGGGACTGGGCCTCGACAGGCGCAGGTTTCCTTCCTC
CAGCACAAAATAGGTGAGGGAGAGTCGCCTACACCAGCGACCAAAGAAGAAGTCAAAGCT
GCGATCCCAAACGGATCTGAAGGAAGAGACATAAAGCGAACACGCCCAGGGAAGCCCAGA
GGAGAAACTCCCGGGCAACTGCTTCTGGAGATCATGCCAGAGGATGGAGTCTCGCGAGAG
TCTGGTCAAAACCCTCGTGAGGCTCAAAGATCGGCTGAGGCACTCTTCAGGCTGCAGGCC
ATGGCCAAAATTCTGGAGGACCAGGAGGAGGGAGAAGACAACAGTCAGATCTACAACGAC
AAGGATCTCCTCAGC
>Seq24 [organism=peste des petits ruminants virus] peste des petits ruminants virus strain Guinea_Kaala_2013 nucleoprotein (N) gene, complete cds
ATGGCGACTCTCCTTAAAAGCTTAGCACTGTTCAAGAGGAACAAAGACAAAGCGCCTACT
GCGTCAGGTTCAGGAGGGGCCATCCGGGGGATTAAGAATGTTATCATAGTCCCTATCCCC
GGGGACTCATCCATCATTACCCGTTCAAGACTGCTCGACAGGCTTGTCAGACTGGCCGGA
GATCCTGACATCAACGGGTCAAAGCTGACCGGCGTGATGATCAGCATGTTATCTTTGTTC
GTGGAGTCACCCGGGCAATTGATACAGCGGATCACAGATGATCCAGATGTTAGCATCCGT
CTTGTTGAGGTAGTTCAAAGTACCAGGTCCCAGTCCGGATTGACCTTTGCATCACGTGGT
GCTGATTTGGACAATGAGGCAGATATGTATTTTTCAACTGAAGGACCCTCGAGTGGAAGT
AAGAAAAGGATCAACTGGTTTGAGAACAGAGAAATAATAGACATAGAAGTGCAAGATGCA
GAAGAGTTCAATATGTTGTTAGCCTCCATCTTAGCACAAGTTTGGATCCTCCTGGCCAAG
GCGGTTACGGCACCAGATACAGCAGCCGACTCAGAACTGAGAAGGTGGGTTAAATACACA
CAACAAAGGAGAGTGATTGGGGAATTCCGCTTTGACAAAGGGTGGTTGGACGCAGTCCGC
AACAGGATTGCAGAAGATCTATCACTCCGGCGGTTCATGGTATCCCTGATACTTGACATC
AAGAGGACCCCCGGCAACAAGCCAAGGATTGCAGAAATGATCTGCGACATTGACAACTAT
ATTGTCGAGGCCGGACTCGCAAGTTTCATTCTTACTATCAAGTTTGGTATTGAAACCATG
TATCCTGCACTAGGCCTTCACGAGTTCGCTGGGGAATTGTCCACTATTGAATCCTTGATG
ACCTTGTATCAACAGCTAGGAGAAGTTGCACCCTATATGGTAATTCTAGAGAACTCAATT
CAGAACAAGTTTAGTGCAGGAGCCTATCCTCTCCTCTGGAGCTATGCGATGGGTGTCGGA
GTCGAGTTGGAGAACTCAATGGGGGGCTTGAACTTTGGCAGGTCATATTTTGACCCGGCC
TATTTTCGTCTCGGACAGGAGATGGTCAGAAGATCTGCAGGAAAGGTCAGCTCTGTAATT
GCGGCTGAGCTTGGCATCACAGCAGAGGAAGCCAAACTAGTCTCGGAAATCGCCTCGCAG
ACTGGGGAAGAACGGACCGCTAGAGGGACTGGGCCTCGACAGGCGCAGGTTTCCTTCCTC
CAGCACAAAATAGGTGAGGGAGAGTCGCCTACACCAGCGACCAAAGAAGAAGTCAAAGCT
GCGATCCCAAACGGATCTGAAGGAAGAGACATAAAGCGAACACGCCCAGGGAAGCCCAGA
GGAGAAACTCCCGGGCAACTGCTTCTGGAGATCATGCCAGAGGATGGAGTCTCGCGAGAG
TCTGGTCAAAACCCTCGTGAGGCTCAAAGATCGGCTGAGGCACTCTTCAGGCTGCAGGCC
ATGGCCAAAATTCTGGAGGACCAGGAGGAGGGAGAAGACAACAGTCAGATCTACAACGAC
AAGGATCTCCTCAGC
>Seq25 [organism=peste des petits ruminants virus] peste des petits ruminants virus strain Guinea_Dalaba2_2013 nucleoprotein (N) gene, complete cds
ATGGCGACTCTCCTTAAAAGCTTAGCACTGTTCAAGAGGAACAAAGACAAAGCGCCTACT
GCGTCAGGTTCAGGAGGGGCCATCCGGGGGATTAAGAATGTTATCATAGTCCCTATCCCC
GGGGACTCATCCATCATTACCCGTTCAAGACTGCTCGACAGGCTTGTCAGACTGGCCGGA
GATCCTGACATCAACGGGTCAAAGCTGACCGGCGTGATGATCAGCATGTTATCTTTGTTC
GTGGAGTCACCCGGGCAATTGATACAGCGGATTACAGATGATCCAGATGTTAGCATCCGT
CTTGTTGAGGTAGTTCAAAGTACCAGGTCCCAGTCCGGATTGACCTTTGCATCACGTGGT
GCTGATTTGGACAATGAGGCAGATATGTATTTTTCAACTGAAGGACCCTCGAGTGGAAGT
AAGAAAAGGATCAACTGGTTTGAGAACAGAGAAATAATAGACATAGAAGTGCAAGATGCA
GAAGAGTTCAATATGTTGTTAGCCTCCATCTTAGCACAAGTTTGGATCCTCCTGGCCAAG
GCGGTTACGGCACCAGATACAGCAGCCGACTCAGAACTGAGAAGGTGGGTTAAATACACA
CAACAAAGGAGAGTGATTGGGGAATTCCGCTTTGACAAAGGGTGGTTGGACGCAGTCCGC
AACAGGATTGCAGAAGACCTATCACTCCGGCGGTTCATGGTATCCCTGATACTTGACATC
AAGAGGACCCCCGGCAACAAGCCAAGGATTGCAGAAATGATCTGCGACATTGACAACTAT
ATTGTCGAGGCCGGACTCGCAAGTTTCATTCTTACTATCAAGTTTGGTATTGAAACCATG
TATCCTGCACTAGGCCTTCACGAGTTCGCTGGGGAATTGTCCACTATTGAATCCTTGATG
AACTTGTATCAACAGCTAGGAGAAGTTGCACCCTATATGGTAATTCTAGAGAACTCAATT
CAGAACAAGTTTAGTGCAGGAGCCTATCCTCTCCTCTGGAGCTATGCGATGGGTGTCGGG
GTCGAGTTGGAGAACTCAATGGGGGGCTTGAACTTTGGCAGGTCATATTTTGACCCGGCC
TATTTTCGTCTCGGACAGGAGATGGTCAGAAGATCTGCAGGAAAGGTCAGCTCTGTAATT
GCGGCTGAGCTTGGCATCACAGCAGAGGAAGCCAAACTAGTCTCGGAAATCGCCTCGCAG
ACTGGGGAAGAACGGACCGCTAGAGGGACTGGGCCTCGACAGGCGCAGGTTTCCTTCCTC
CAGCACAAAATAGGTGAGGGAGAGTCGCCTACACCAGCGACCAAAGAAGAAGTCAAAGCT
GCGATCCCAAACGGATCTGAAGGAAGAGACATAAAGCGAACACGCCCAGGGAAGCCCAGA
GGAGAAACTCCCGGGCAACTGCTTCTGGAGATCATGCCAGAGGATGGAGTCTCGCGAGAG
TCTGGTCAAAACCCTCGTGAGGCTCAAAGATCGGCTGAGGCACTCTTCAGGCTGCAGGCC
ATGGCCAAAATTCTGGAGGACCAGGAGGAGGGAGAAGACAACAGTCAGATCTACAACGAC
AAGGATCTCCTCAGC
>Seq26 [organism=peste des petits ruminants virus] peste des petits ruminants virus strain Senegal_Ndendory55_2013 nucleoprotein (N) gene, complete cds
ATGGCGACTCTCCTTAAAAGCTTAGCACTGTTCAAGAGGAACAAAGACAAAGCGCCTACT
GCGTCAGGTTCAGGAGGGGCCATCCGGGGGATTAAGAATGTTATCATAGTCCCTATCCCC
GGGGACTCATCCATCATTACCCGTTCAAGACTGCTCGACAGGCTTGTCAGACTGGCCGGA
GATCCTGACATCAACGGGTCAAAGCTGACCGGCGTGATGATCAGCATGTTATCTTTGTTC
GTGGAGTCACCCGGGCAATTGATACAGCGGATCACAGATGATCCAGATGTTAGCATCCGT
CTTGTTGAGGTAGTTCAAAGTACCAGGTCCCAGTCCGGATTGACCTTTGCATCACGTGGT
GCTGATTTGGACAATGAGGCAGATATGTATTTTTCAACTGAAGGACCCTCGAGTGGAAGT
AAGAAAAGGATCAACTGGTTTGAGAACAGAGAAATAATAGACATAGAAGTGCAAGATGCA
GAAGAGTTCAATATGTTGTTAGCCTCCATCTTAGCACAAGTTTGGATCCTCCTGGCCAAG
GCGGTTACGGCACCAGATACAGCAGCCGACTCAGAACTGAGAAGGTGGGTTAAATACACA
CAACAAAGGAGAGTGATTGGGGAATTTCGCTTTGACAAAGGGTGGTTGGACGCAGTCCGC
AACAGGATTGCAGAAGATCTATCACTCCGGCGGTTCATGGTATCCCTGATACTTGACATC
AAGAGGACCCCCGGCAACAAGCCAAGGATTGCAGAAATGATCTGCGACATTGACAACTAT
ATTGTCGAGGCCGGACTCGCAAGTTTCATTCTTACTATCAAGTTTGGTATTGAAACCATG
TATCCTGCACTAGGCCTTCACGAGTTCGCTGGGGAATTGTCCACTATTGAATCCTTGATG
AACTTGTATCAACAGCTAGGAGAAGTTGCACCCTATATGGTAATTCTAGAGAACTCAATT
CAGAACAAGTTTAGTGCAGGAGCCTATCCTCTCCTCTGGAGCTATGCGATGGGTGTCGGA
GTCGAGTTGGAGAACTCAATGGGGGGCTTGAACTTTGGCAGGTCATATTTTGACCCGGCC
TATTTTCGTCTCGGACAGGAGATGGTCAGAAGATCTGCAGGAAAGGTCAGCTCTGTAATT
GCGGCTGAGCTTGGCATCACAGCAGAGGAAGCCAAACTAGTCTCGGAAATCGCCTCGCAG
ACTGGGGAAGAACGGACCGTTAGAGGGACTGGGCCTCGACAGGCGCAGGTTTCCTTCCTC
CAGCACAAAATAGGTGAGGGAGAGTCGCCTACACCAGCGACCAAAGAAGAAGTCAAAGCT
GCGATCCCAAACGGATCTGAAGGAAGAGACATAAAGCGAACACGCCCAGGGAAGCCCAGA
GGAGAAACTCCCGGGCAACTGCTTCTGGAGATCATGCCAGAGGATGGAGTCTCGCGAGAG
TCTGGTCAAAACCCTCGTGAGGCTCAAAGATCGGCTGAGGCACTCTTCAGGCTGCAGGCC
ATGGCCAAAATTCTGGAGGACCAGGAGGAGGGAGAAGACAACAGTCAGATCTACAACGAC
AAGGATCTCCTCAGC
>Seq27 [organism=peste des petits ruminants virus] peste des petits ruminants virus strain Senegal_Gasambery1_2013 nucleoprotein (N) gene, complete cds
ATGGCGACTCTCCTTAAAAGCTTAGCACTGTTCAAGAGGAACAAAGACAAAGCGCCTACT
GCGTCAGGTTCAGGAGGGGCCATCCGGGGGATTAAGAATGTTATCATAGTCCCTATCCCC
GGGGACTCATCCATCATTACCCGTTCAAGACTGCTCGACAGGCTTGTCAGACTGGCCGGA
GATCCTGACATCAACGGGTCAAAGCTGACCGGCGTGATGATCAGCATGTTATCTTTGTTC
GTGGAGTCACCCGGGCAATTGATACAGCGGATCACAGATGATCCAGATGTTAGCATCCGT
CTTGTTGAGGTAGTTCAAAGTACCAGGTCCCAGTCCGGATTGACCTTTGCATCACGTGGT
GCTGATTTGGACAATGAGGCAGATATGTATTTTTCAACTGAAGGACCCTCGAGTGGAAGT
AAGAAAAGGATCAACTGGTTTGAGAACAGAGAAATAATAGACATAGAAGTGCAAGATGCA
GAAGAGTTCAATATGTTGTTAGCCTCCATCTTAGCACAAGTTTGGATCCTCCTGGCCAAG
GCGGTTACGGCACCAGATACAGCAGCCGACTCAGAACTGAGAAGGTGGGTTAAATACACA
CAACAAAGGAGAGTGATTGGGGAATTCCGCTTTGACAAAGGGTGGTTGGACGCAGTCCGC
AACAGGATTGCAGAAGATCTATCACTCCGGCGGTTCATGGTATCCCTGATACTTGACATC
AAGAGGACCCCCGGCAACAAGCCAAGGATTGCAGAAATGATCTGCGACATTGACAACTAT
ATTGTCGAGGCCGGACTCGCAAGTTTCATTCTTACTATCAAGTTTGGTATTGAAACCATG
TATCCTGCACTAGGCCTTCACGAGTTCGCTGGGGAATTGTCCACTATTGAATCCTTGATG
AACTTGTATCAACAGCTAGGAGAAGTTGCACCCTATATGGTAATTCTAGAGAACTCAATT
CAGAACAAGTTTAGTGCAGGAGCCTATCCTCTCCTCTGGAGCTATGCGATGGGTGTCGGG
GTCGAGTTGGAGAACTCAATGGGGGGCTTGAACTTTGGCAGGTCATATTTTGACCCGGCC
TATTTTCGTCTCGGACAGGAGATGGTCAGAAGATCTGCAGGAAAGGTCAGCTCTGTAATT
GCGGCTGAGCTTGGCATCACAGCAGAGGAAGCCAAACTAGTCTCGGAAATCGCCTCGCAG
ACTGGGGAAGAACGGACCGTTAGAGGGACTGGGCCTCGACAGGCGCAGGTTTCCTTCCTC
CAGCACAAAATAGGTGAGGGAGAGTCGCCTACACCAGCGACCAAAGAAGAAGTCAAAGCT
GCGATCCCAAACGGATCTGAAGGAAGAGACATAAAGCGAACACGCCCAGGGAAGCCCAGA
GGAGAAACTCCCGGGCAACTGCTTCTGGAGATCATGCCAGAGGATGGAGTCTCGCGAGAG
TCTGGTCAAAACCCTCGTGAGGCTCAAAGATCGGCTGAGGCACTCTTCAGGCTGCAGGCC
ATGGCCAAAATTCTGGAGGACCAGGAGGAGGGAGAAGACAACAGTCAGATCTACAACGAC
AAGGATCTCCTCAGC
>Seq28 [organism=peste des petits ruminants virus] peste des petits ruminants virus strain Senegal_Medina_2014 nucleoprotein (N) gene, complete cds
ATGGCGACTCTCCTTAAAAGCTTAGCACTGTTCAAGAGGAACAAAGACAAAGCGCCTACT
GCGTCAGGTTCAGGAGGGGCCATCCGGGGGATTAAGAATGTTATCATAGTCCCTATCCCC
GGGGACTCATCCATCATTACCCGTTCAAGACTGCTCGACAGGCTTGTCAGACTGGCCGGA
GATCCTGACATCAACGGGTCAAAGCTGACCGGCGTGATGATCAGCATGTTATCTTTGTTC
GTGGAGTCACCCGGGCAATTGATACAGCGGATCACAGATGATCCAGATGTTAGCATCCGT
CTTGTTGAGGTAGTTCAAAGTACCAGGTCCCAGTCCGGATTGACCTTTGCATCACGTGGT
GCTGATTTGGACAATGAGGCAGATATGTATTTTTCAACTGAAGGACCCTCGAGTGGAAGT
AAGAAAAGGATCAACTGGTTTGAGAACAGAGAAATAATAGACATAGAAGTGCAAGATGCA
GAAGAGTTCAATATGTTGTTAGCCTCCATCTTAGCACAAGTTTGGATCCTCCTGGCCAAG
GCGGTTACGGCACCAGATACAGCAGCCGACTCAGAACTGAGAAGGTGGGTTAAATACACA
CAACAAAGGAGAGTGATTGGGGAATTTCGCTTTGACAAAGGGTGGTTGGACGCAGTCCGC
AACAGGATTGCAGAAGATCTATCACTCCGGCGGTTCATGGTATCCCTGATACTTGACATC
AAGAGGACCCCCGGCAACAAGCCAAGGATTGCAGAAATGATCTGCGACATTGACAACTAT
ATTGTCGAGGCCGGACTCGCAAGTTTCATTCTTACTATCAAGTTTGGTATTGAAACCATG
TATCCTGCACTAGGCCTTCACGAGTTCGCTGGGGAATTGTCCACTATTGAATCCTTGATG
AACTTGTATCAACAGCTAGGAGAAGTTGCACCCTATATGGTAATTCTAGAGAACTCAATT
CAGAACAAGTTTAGTGCAGGAGCCTATCCTCTCCTCTGGAGCTATGCGATGGGTGTCGGG
GTCGAGTTGGAGAACTCAATGGGGGGCTTGAACTTTGGCAGGTCATATTTTGACCCGGCC
TATTTTCGTCTCGGACAGGAGATGGTCAGAAGATCTGCAGGAAAGGTCAGCTCTGTAATT
GCGGCTGAGCTTGGCATCACAGCAGAGGAAGCCAAACTAGTCTCGGAAATCGCCTCGCAG
ACTGGGGAAGAACGGACCGTTAGAGGGACTGGGCCTCGACAGGCGCAGGTTTCCTTCCTC
CAGCACAAAATAGGTGAGGGAGAGTCGCCTACACCAGCGACCAAAGAAGAAGTCAAAGCT
GCGATCCCAAACGGATCTGAAGGAAGAGACATAAAGCGAACACGCCCAGGGAAGCCCAGA
GGAGAAACTCCCGGGCAACTGCTTCTGGAGATCATGCCAGAGGATGGAGTCTCGCGAGAG
TCTGGTCAAAACCCTCGTGAGGCTCAAAGATCGGCTGAGGCACTCTTCAGGCTGCAGGCC
ATGGCCAAAATTCTAGAGGACCAGGAGGAGGGAGAAGACAACAGTCAGATCTACAACGAC
AAGGATCTCCTCAGC
>Seq29 [organism=peste des petits ruminants virus] peste des petits ruminants virus strain Senegal_Kolda14_2014 nucleoprotein (N) gene, complete cds
ATGGCGACTCTCCTTAAAAGCTTAGCACTGTTCAAGAGGAACAAAGACAAAGCGCCTACT
GCGTCAGGTTCAGGAGGGGCCATCCGGGGGATTAAGAATGTTATCATAGTCCCTATCCCC
GGGGACTCATCCATCATTACCCGTTCAAGACTGCTCGACAGGCTTGTCAGACTGGCCGGA
GATCCTGACATCAACGGGTCAAAGCTGACCGGCGTGATGATCAGCATGTTATCTTTGTTC
GTGGAGTCACCCGGGCAATTGATACAGCGGATCACAGATGATCCAGATGTTAGCATCCGT
CTTGTTGAGGTAGTTCAAAGTACCAGGTCCCAGTCCGGATTGACCTTTGCATCACGTGGT
GCTGATTTGGACAATGAGGCAGATATGTATTTTTCAACTGAAGGACCCTCGAGTGGAAGT
AAGAAAAGGATCAACTGGTTTGAGAACAGAGAAATAATAGACATAGAAGTGCAAGATGCA
GAAGAGTTCAATATGTTGTTAGCCTCCATCTTAGCACAAGTTTGGATCCTCCTGGCCAAG
GCGGTTACGGCACCAGATACAGCAGCCGACTCAGAACTGAGAAGGTGGGTTAAATACACA
CAACAAAGGAGAGTGATTGGGGAATTTCGCTTTGACAAAGGGTGGTTGGACGCAGTCCGC
AACAGGATTGCAGAAGATCTATCACTCCGGCGGTTCATGGTATCCCTGATACTTGACATC
AAGAGGACCCCCGGCAACAAGCCAAGGATTGCAGAAATGATCTGCGACATTGACAACTAT
ATTGTCGAGGCCGGACTCGCAAGTTTCATTCTTACTATCAAGTTTGGTATTGAAACCATG
TATCCTGCACTAGGCCTTCACGAGTTCGCTGGGGAATTGTCCACTATTGAATCCTTGATG
AACTTGTATCAACAGCTAGGAGAAGTTGCACCCTATATGGTAATTCTAGAGAACTCAATT
CAGAACAAGTTTAGTGCAGGAGCCTATCCTCTCCTCTGGAGCTATGCGATGGGTGTCGGG
GTCGAGTTGGAGAACTCAATGGGGGGCTTGAACTTTGGCAGGTCATATTTTGACCCGGCC
TATTTTCGTCTCGGACAGGAGATGGTCAGAAGATCTGCAGGAAAGGTCAGCTCTGTAATT
GCGGCTGAGCTTGGCATCACAGCAGAGGAAGCCAAACTAGTCTCGGAAATCGCCTCGCAG
ACTGGGGAAGAACGGACCGTTAGAGGGACTGGGCCTCGACAGGCGCAGGTTTCCTTCCTC
CAGCACAAAATAGGTGAGGGAGAGTCGCCTACACCAGCGACCAAAGAAGAAGTCAAAGCT
GCGATCCCAAACGGATCTGAAGGAAGAGACATAAAGCGAACACGCCCAGGGAAGCCCAGA
GGAGAAACTCCCGGGCAACTGCTTCTGGAGATCATGCCAGAGGATGGAGTCTCGCGAGAG
TCTGGTCAAAACCCTCGTGAGGCTCAAAGATCGGCTGAGGCACTCTTCAGGCTGCAGGCC
ATGGCCAAAATTCTAGAGGACCAGGAGGAGGGAGAAGACAACAGTCAGATCTACAACGAC
AAGGATCTCCTCAGC
>Seq30 [organism=peste des petits ruminants virus] peste des petits ruminants virus strain Senegal_Velingara_2013 nucleoprotein (N) gene, complete cds
ATGGCGACTCTCCTTAAAAGCTTAGCACTGTTCAAGAGGAACAAAGACAAAGCACCTACT
GCGTCAGGTTCAGGAGGGGCCATCCGGGGGATTAAGAATGTTATCATAGTCCCCATCCCC
GGGGACTCATCCATCATTACCCGTTCAAGACTGCTCGACAGGCTTGTCAGACTGGCCGGA
GATCCTGACATCAACGGGTCAAAGCTGACCGGCGTGATGATCAGCATGTTATCTTTGTTC
GTGGAATCACCCGGGCAATTGATACAGCGGATCACAGATGATCCAGATGTTAGCATCCGT
CTTGTTGAGGTAGTTCAAAGTACCAGGTCCCAGTCCGGATTGACCTTTGCATCACGTGGT
GCTGATTTGGACAATGAGGCAGATATGTATTTTTCAACTGAAGGACCCTCGAGTGGAAGT
AAGAAAAGGATCAACTGGTTTGAGAACAGAGAAATAATAGACATAGAAGTGCAAGATGCA
GAAGAGTTCAATATGTTGTTAGCCTCCATCTTAGCACAAGTTTGGATCCTCCTGGCCAAG
GCGGTTACGGCACCAGATACAGCAGCCGACTCAGAACTGAGAAGGTGGGTTAAATACACA
CAACAAAGGAGAGTGATTGGGGAATTTCGCTTTGACAAAGGGTGGTTGGACGCAGTCCGC
AACAGGATTGCAGAAGATCTATCACTCCGGCGGTTCATGGTATCCCTGATACTTGACATC
AAGAGGACCCCCGGCAACAAGCCAAGGATTGCAGAAATGATCTGCGACATTGACAACTAT
ATTGTCGAGGCCGGACTCGCAAGTTTCATTCTTACTATCAAGTTTGGTATTGAAACCATG
TATCCTGCACTAGGCCTTCACGAGTTCGCTGGGGAATTGTCCACTATTGAATCCTTGATG
AACTTGTATCAACAGCTAGGAGAAGTTGCACCCTATATGGTAATTCTAGAGAACTCAATT
CAGAACAAGTTTAGTGCAGGAGCCTATCCTCTCCTCTGGAGCTATGCGATGGGTGTCGGA
GTCGAGTTGGAGAACTCAATGGGGGGCTTGAACTTTGGCAGGTCATATTTTGACCCGGCC
TATTTTCGTCTCGGACAGGAGATGGTCAGAAGATCTGCAGGAAAGGTCAGCTCTGTAATT
GCGGCTGAGCTTGGCATCACAGCAGAGGAAGCCAAGCTAGTCTCGGAAATCGCCTCGCAG
ACTGGGGAAGAACGGACCGTTAGAGGGACTGGGCCTCGACAGGCGCAGGTTTCCTTCCTC
CAGCACAAAATAGGTGAGGGAGAGTCGCCTACACCAGCGACCAAAGAGGAAGTTAAAGCT
GCGATCCCAAACGGATCTGAAGGAAGAGACATAAAGCGAACACGCCCAGGGAAGCCCAGA
GGAGAAACTCCCGGGCAACTGCTTCTGGAGATCATGCCAGAGGATGGAGTCTCGCGAGAG
TCTGGTCAAAACCCTCGTGAGGCTCAAAGATCGGCTGAGGCACTCTTCAGGCTGCAGGCC
ATGGCCAAAATTCTGGAGGACCAGGAGGAGGGAGAAGACAACAGTCAGATCTACAACGAC
AAGGATCTCCTCAGC
>Seq31 [organism=peste des petits ruminants virus] peste des petits ruminants virus strain Senegal_Pakour1_2013 nucleoprotein (N) gene, complete cds
ATGGCGACTCTCCTTAAAAGCTTAGCACTGTTCAAGAGGAACAAAGACAAAGCACCTACT
GCGTCAGGTTCAGGAGGGGCCATCCGGGGGATTAAGAATGTTATCATAGTCCCCATCCCC
GGGGACTCATCCATCATTACCCGTTCAAGACTGCTCGACAGGCTTGTCAGACTGGCCGGA
GATCCTGACATCAACGGGTCAAAGCTGACCGGCGTGATGATCAGCATGTTATCTTTGTTC
GTGGAATCACCCGGGCAATTGATACAGCGGATCACAGATGATCCAGATGTTAGCATCCGT
CTTGTTGAGGTAGTTCAAAGTACCAGGTCCCAGTCCGGATTGACCTTTGCATCACGTGGT
GCTGATTTGGACAATGAGGCAGATATGTATTTTTCAACTGAAGGACCCTCGAGTGGAAGT
AAGAAAAGGATCAACTGGTTTGAGAACAGAGAAATAATAGACATAGAAGTGCAAGATGCA
GAAGAGTTCAATATGTTGTTAGCCTCCATCTTAGCACAAGTTTGGATCCTCCTGGCCAAG
GCGGTTACGGCACCAGATACAGCAGCCGACTCAGAACTGAGAAGGTGGGTTAAATACACA
CAACAAAGGAGAGTGATTGGGGAATTTCGCTTTGACAAAGGGTGGTTGGACGCAGTCCGC
AACAGGATTGCAGAAGATCTATCACTCCGGCGGTTCATGGTATCCCTGATACTTGACATC
AAGAGGACCCCCGGCAACAAGCCAAGGATTGCAGAAATGATCTGCGACATTGACAACTAT
ATTGTCGAGGCCGGACTCGCAAGTTTCATTCTTACTATCAAGTTTGGTATTGAAACCATG
TATCCTGCACTAGGCCTTCACGAGTTCGCTGGGGAATTGTCCACTATTGAATCCTTGATG
AACTTGTATCAACAGCTAGGAGAAGTTGCACCCTATATGGTAATTCTAGAGAACTCAATT
CAGAACAAGTTTAGTGCAGGAGCCTATCCTCTCCTCTGGAGCTATGCGATGGGTGTCGGA
GTCGAGTTGGAGAACTCAATGGGGGGCTTGAACTTTGGCAGGTCATATTTTGACCCGGCC
TATTTTCGTCTCGGACAGGAGATGGTCAGAAGATCTGCAGGAAAGGTCAGCTCTGTAATT
GCGGCTGAGCTTGGCATCACAGCAGAGGAAGCCAAGCTAGTCTCGGAAATCGCCTCGCAG
ACTGGGGAAGAACGGACCGTTAGAGGGACTGGGCCTCGACAGGCGCAGGTTTCCTTCCTC
CAGCACAAAATAGGTGAGGGAGAGTCGCCTACACCAGCGACCAAAGAGGAAGTTAAAGCT
GCGATCCCAAACGGATCTGAAGGAAGAGACATAAAGCGAACACGCCCAGGGAAGCCCAGA
GGAGAAACTCCCGGGCAACTGCTTCTGGAGATCATGCCAGAGGATGGAGTCTCGCGAGAG
TCTGGTCAAAACCCTCGTGAGGCTCAAAGATCGGCTGAGGCACTCTTCAGGCTGCAGGCC
ATGGCCAAAATTCTGGAGGACCAGGAGGAGGGAGAAGACAACAGTCAGATCTACAACGAC
AAGGATCTCCTCAGC
>Seq32 [organism=peste des petits ruminants virus] peste des petits ruminants virus strain Senegal_Pakour2_2013 nucleoprotein (N) gene, complete cds
ATGGCGACTCTCCTTAAAAGCTTAGCACTGTTCAAGAGGAACAAAGACAAAGCACCTACT
GCGTCAGGTTCAGGAGGGGCCATCCGGGGGATTAAGAATGTTATCATAGTCCCCATCCCC
GGGGACTCATCCATCATTACCCGTTCAAGACTGCTCGACAGGCTTGTCAGACTGGCCGGA
GATCCTGACATCAACGGGTCAAAGCTGACCGGCGTGATGATCAGCATGTTATCTTTGTTC
GTGGAATCACCCGGGCAATTGATACAGCGGATCACAGATGATCCAGATGTTAGCATCCGT
CTTGTTGAGGTAGTTCAAAGTACCAGGTCCCAGTCCGGATTGACCTTTGCATCACGTGGT
GCTGATTTGGACAATGAGGCAGATATGTATTTTTCAACTGAAGGACCCTCGAGTGGAAGT
AAGAAAAGGATCAACTGGTTTGAGAACAGAGAAATAATAGACATAGAAGTGCAAGATGCA
GAAGAGTTCAATATGTTGTTAGCCTCCATCTTAGCACAAGTTTGGATCCTCCTGGCCAAG
GCGGTTACGGCACCAGATACAGCAGCCGACTCAGAACTGAGAAGGTGGGTTAAATACACA
CAACAAAGGAGAGTGATTGGGGAATTTCGCTTTGACAAAGGGTGGTTGGACGCAGTCCGC
AACAGGATTGCAGAAGATCTATCACTCCGGCGGTTCATGGTATCCCTGATACTTGACATC
AAGAGGACCCCCGGCAACAAGCCAAGGATTGCAGAAATGATCTGCGACATTGACAACTAT
ATTGTCGAGGCCGGACTCGCAAGTTTCATTCTTACTATCAAGTTTGGTATTGAAACCATG
TATCCTGCACTAGGCCTTCACGAGTTCGCTGGGGAATTGTCCACTATTGAATCCTTGATG
AACTTGTATCAACAGCTAGGAGAAGTTGCACCCTATATGGTAATTCTAGAGAACTCAATT
CAGAACAAGTTTAGTGCAGGAGCCTATCCTCTCCTCTGGAGCTATGCGATGGGTGTCGGA
GTCGAGTTGGAGAACTCAATGGGGGGCTTGAACTTTGGCAGGTCATATTTTGACCCGGCC
TATTTTCGTCTCGGACAGGAGATGGTCAGAAGATCTGCAGGAAAGGTCAGCTCTGTAATT
GCGGCTGAGCTTGGCATCACAGCAGAGGAAGCCAAGCTAGTCTCGGAAATCGCCTCGCAG
ACTGGGGAAGAACGGACCGTTAGAGGGACTGGGCCTCGACAGGCGCAGGTTTCCTTCCTC
CAGCACAAAATAGGTGAGGGAGAGTCGCCTACACCAGCGACCAAAGAGGAAGTTAAAGCT
GCGATCCCAAACGGATCTGAAGGAAGAGACATAAAGCGAACACGCCCAGGGAAGCCCAGA
GGAGAAACTCCCGGGCAACTGCTTCTGGAGATCATGCCAGAGGATGGAGTCTCGCGAGAG
TCTGGTCAAAACCCTCGTGAGGCTCAAAGATCGGCTGAGGCACTCTTCAGGCTGCAGGCC
ATGGCCAAAATTCTGGAGGACCAGGAGGAGGGAGAAGACAACAGTCAGATCTACAACGAC
AAGGATCTCCTCAGC
>Seq33 [organism=peste des petits ruminants virus] peste des petits ruminants virus strain Mali_Sagabary10_2013 nucleoprotein (N) gene, complete cds
ATGGCGACTCTCCTTAAAAGCTTAGCACTGTTCAAGAGGAACAAAGACAAAGCGCCTACT
GCGTCAGGTTCAGGAGGGGCCATCCGGGGGATTAAGAATGTTATCATAGTCCCTATCCCC
GGGGACTCATCCATCATTACCCGTTCAAGACTGCTCGACAGGCTTGTCAGACTGGCCGGA
GATCCTGACATCAATGGGTCAAAGCTGACCGGCGTGATGATCAGCATGTTATCTTTGTTC
GTGGAGTCACCCGGGCAATTGATACAGCGGATCACAGATGATCCAGATGTTAGCATCCGT
CTTGTTGAGGTAGTTCAAAGTACCAGGTCCCAGTCCGGATTGACCTTTGCATCACGTGGT
GCTGATTTGGACAATGAGGCAGATATGTATTTTTCAACTGAAGGACCCTCGAGTGGAAGT
AAGAAAAGGATCAACTGGTTTGAGAACAGAGAAATAATAGACATAGAAGTGCAAGATGCA
GAAGAGTTCAATATGTTGTTAGCCTCCATCTTAGCACAAGTTTGGATCCTCCTGGCCAAG
GCGGTTACGGCACCAGATACAGCAGCCGACTCAGAACTGAGAAGGTGGGTTAAATACACA
CAACAAAGGAGAGTGATTGGGGAATTTCGCTTTGACAAAGGGTGGTTGGACGCAGTCCGC
AACAGGATTGCAGAAGATCTATCACTCCGGCGGTTCATGGTATCCCTGATACTTGACATC
AAGAGGACCCCCGGCAACAAGCCAAGGATTGCAGAAATGATCTGCGACATTGACAACTAT
ATTGTCGAGGCCGGACTCGCAAGTTTCATTCTTACTATCAAGTTTGGTATTGAAACCATG
TATCCTGCACTAGGCCTTCACGAGTTCGCTGGGGAATTGTCCACTATTGAATCCTTGATG
AACTTGTATCAACAGCTAGGAGAAGTTGCACCCTATATGGTAATTCTAGAGAACTCAATT
CAGAACAAGTTTAGTGCAGGAGCCTATCCTCTCCTCTGGAGCTATGCGATGGGTGTCGGA
GTCGAGTTGGAGAACTCAATGGGGGGCTTGAACTTTGGCAGGTCATATTTTGACCCGGCC
TATTTTCGTCTCGGACAGGAGATGGTCAGAAGATCTGCAGGAAAGGTCAGCTCTGTAATT
GCGGCTGAGCTTGGCATCACAGCAGAGGAAGCCAAACTAGTCTCGGAAATCGCCTCGCAG
ACTGGGGAAGAACGGACCGTTAGAGGGACTGGGCCTCGACAGGCGCAGGTTTCCTTCCTC
CAGCACAAAATAGGTGAGGGAGAGTCGCCTACACCAGCGACCAAAGAAGAATTCAAAGCT
GCGATCCCAAACGGATCTGAAGGAAGAGACATAAAACGAACACGCCCAGGGAAGCCCAGA
GGAGAAACTCCCGGGCAACTGCTTCTGGAGATCATGCCAGAGGATGGAGTCTCGCGAGAG
TCTGGTCAAAACCCTCGTGAGGCTCAAAGATCGGCTGAGGCACTCTTCAGGCTGCAGGCC
ATGGCCAAAATTCTGGAGGACCAGGAGGAGGGAGAAGACAACAGTCAGATCTACAACGAC
AAGGATCTCCTCAGC
>Seq34 [organism=peste des petits ruminants virus] peste des petits ruminants virus strain Senegal_GayeMecke1_2013 nucleoprotein (N) gene, complete cds
ATGGCGACTCTCCTTAAAAGCTTAGCACTGTTCAAGAGGAACAAAGACAAAGCGCCTACT
GCGTCAGGTTCAGGAGGGGCCATCCGGGGGATTAAGAATGTTATCATAGTCCCTATCCCC
GGGGACTCATCCATCATTACCCGTTCAAGATTGCTCGACAGGCTTGTCAGACTGGCCGGA
GATCCTGACATCAACGGATCAAAGCTGACCGGCGTGATGATCAGCATGTTATCTTTGTTC
GTGGAGTCACCCGGGCAATTGATACAGCGGATCACAGATGATCCAGATGTTAGCATCCGT
CTTGTTGAGGTAGTTCAAAGTACCAGGTCCCAGTCCGGATTGACCTTTGCATCACGTGGT
GCTGATTTGGACAATGAGGCAGATATGTATTTTTCAACTGAAGGACCCTCGAGTGGAAGT
AAGAAAAGGATCAACTGGTTTGAGAACAGAGAAATAATAGACATAGAAGTGCAAGATGCA
GAAGAGTTCAATATGTTGTTAGCCTCCATCTTAGCACAAGTTTGGATCCTCCTGGCCAAG
GCGGTTACGGCACCAGATACAGCAGCCGACTCAGAACTGAGAAGGTGGGTTAAATACACA
CAACAAAGGAGAGTGATTGGGGAATTTCGCTTTGACAAAGGATGGTTGGACGCAGTCCGC
AACAGGATTGCAGAAGATCTATCACTCCGGCGGTTCATGGTATCCCTGATACTTGACATC
AAGAGGACCCCCGGCAACAAGCCAAGGATTGCAGAAATGATCTGCGACATTGACAACTAT
ATTGTCGAGGCCGGACTCGCAAGTTTCATTCTTACTATCAAGTTTGGTATTGAAACCATG
TATCCTGCACTAGGCCTTCACGAGTTCGCTGGGGAATTGTCCACTATTGAATCCTTGATG
AACTTGTATCAACAGCTAGGAGAAGTTGCACTCTATATGGTAATTCTAGAGAACTCAATT
CAGAACAAGTTTAGTGCAGGAGCCTATCCTCTCCTCTGGAGCTATGCGATGGGTGTCGGA
GTCGAGTTGGAGAACTCAATGGGGGGCTTGAACTTTGGCAGGTCATATTTTGACCCGGCC
TATTTTCGTCTCGGACAGGAGATGGTCAGAAGATCTGCAGGAAAGGTCGGCTCTGTAATT
GCGGCTGAGCTTGGCATCACAGCAGAGGAAGCCAAACTAGTCTCGGAAATCGCCTCGCAG
ACTGGGGAAGAACGGACCGTTAGAGGGACTGGGCCTCGACAGGCGCAGGTTTCCTTCCTC
CAGCACAAAATAGGTGAGGGAGAGTCGCCTACACCAGCGACCAAAGAAGAAGTCAAAGCT
GCGATCCCAAACGGATCTGAAGGAAGAGACACAAAACGAACACGCCCAGGGAAGCCCAGA
GGAGAAACTCCCGGGCAACTGCTTCTGGAGATCATGCCAGAGGATGGAGTCTCGCGAGAG
TCTGGTCAAAACCCTCGTGAGGCTCAAAGATCGGCTGAGGCACTCTTCAGGCTGCAGGCC
ATGGCCAAAATTCTGGAGGACCAGGAGGAGGGAGAAGACAACAGTCAGATCTACAACGAC
AAGGATCTCCTCAGC
>Seq35 [organism=peste des petits ruminants virus] peste des petits ruminants virus strain Senegal_Dakar37_2013 nucleoprotein (N) gene, complete cds
ATGGCGACTCTCCTTAAAAGCTTAGCACTGTTCAAGAGGAACAAAGACAAAGCGCCTACT
GCGTCAGGTTCAGGAGGGGCCATCCGGGGGATTAAGAATGTTATCATAGTCCCTATCCCC
GGGGACTCATCCATCATTACCCGTTCAAGATTGCTCGACAGGCTTGTCAGACTGGCCGGA
GATCCTGACATCAACGGATCAAAGCTGACCGGCGTGATGATCAGCATGTTATCTTTGTTC
GTGGAGTCACCCGGGCAATTGATACAGCGGATCACAGATGATCCAGATGTTAGCATCCGT
CTTGTTGAGGTAGTTCAAAGTACCAGGTCCCAGTCCGGATTGACCTTTGCATCACGTGGT
GCTGATTTGGACAATGAGGCAGATATGTATTTTTCAACTGAAGGACCCTCGAGTGGAAGT
AAGAAAAGGATCAACTGGTTTGAGAACAGAGAAATAATAGACATAGAAGTGCAAGATGCA
GAAGAGTTCAATATGTTGTTAGCCTCCATCTTAGCACAAGTTTGGATCCTCCTGGCCAAG
GCGGTTACGGCACCAGATACAGCAGCCGACTCAGAACTGAGAAGGTGGGTTAAATACACA
CAACAAAGGAGAGTGATTGGGGAATTTCGCTTTGACAAAGGGTGGTTGGACGCAGTCCGC
AACAGGATTGCAGAAGATCTATCACTCCGGCGGTTCATGGTATCCCTGATACTTGACATC
AAGAGGACCCCCGGCAACAAGCCAAGGATTGCAGAAATGATCTGCGACATTGACAACTAT
ATTGTCGAGGCCGGACTCGCAAGTTTCATTCTTACTATCAAGTTTGGTATTGAAACCATG
TATCCTGCACTAGGCCTTCACGAGTTCGCTGGGGAATTGTCCACTATTGAATCCTTGATG
AACTTGTATCAACAGCTAGGAGAAGTTGCACCCTATATGGTAATTCTAGAGAACTCAATT
CAGAACAAGTTTAGTGCAGGAGCCTATCCTCTCCTCTGGAGCTATGCGATGGGTGTCGGA
GTCGAGTTGGAGAACTCAATGGGGGGCTTGAACTTTGGCAGGTCATATTTTGACCCGGCC
TATTTTCGTCTCGGACAGGAGATGGTCAGAAGATCTGCAGGAAAGGTCAGCTCTGTAATT
GCGGCTGAGCTTGGCATCACAGCAGAGGAAGCCAAACTAGTCTCGGAAATCGCCTCGCAG
ACTGGGGAAGAACGGACCGTTAGAGGGACTGGGCCTCGACAGGCGCAGGTTTCCTTCCTC
CAGCACAAAATAGGTGAGGGAGAGTCGCCTACACCAGCGACCAAAGAAGAAGTCAAAGCT
GCGATCCCAAACGGATCTGAAGGAAGAGACACAAAACGAACACGCCCAGGGAAGCCCAGA
GGAGAAACTCCCGGGCAACTGCTTCTGGAGATCATGCCAGAGGATGGAGTCTCGCGAGAG
TCTGGTCAAAACCCTCGTGAGGCTCAAAGATCGGCTGAGGCACTCTTCAGGCTGCAGGCC
ATGGCCAAAATTCTGGAGGACCAGGAGGAGGGAGAAGACAACAGTCAGATCTACAACGAC
AAGGATCTCCTCAGC
>Seq36 [organism=peste des petits ruminants virus] peste des petits ruminants virus strain Mali_Sagabary4_2013 nucleoprotein (N) gene, complete cds
ATGGCGACTCTCCTTAAAAGCTTAGCACTGTTCAAGAGGAACAAAGACAAAGCGCCTACT
GCGTCAGGTTCAGGAGGGGCCATCCGGGGGATTAAGAATGTTATCATAGTCCCTATCCCC
GGGGACTCATCCATCATTACCCGTTCAAGATTGCTCGACAGGCTTGTCAGACTGGCCGGA
GATCCTGACATCAATGGGTCAAAGCTGACCGGCGTGATGATCAGCATGTTATCTTTGTTC
GTGGAGTCACCCGGGCAATTGATACAGCGGATCACAGATGATCCAGATGTTAGCATCCGT
CTTGTTGAGGTAGTTCAAAGTACCAGGTCCCAGTCCGGATTGACCTTTGCATCACGCGGT
GCTGATTTGGACAATGAGGCAGATATGTATTTTTCAACTGAAGGACCCTCGAGTGGAAGT
AAGAAAAGGATCAACTGGTTTGAGAACAGAGAAATAATAGACATAGAAGTGCAAGATGCA
GAAGAGTTCAATATGTTGTTAGCCTCCATCTTAGCACAAGTTTGGATCCTCCTGGCCAAG
GCGGTTACGGCACCAGATACAGCAGCCGACTCAGAACTGAGAAGGTGGGTTAAATACACA
CAACAAAGGAGAGTGATTGGGGAATTTCGCTTTGACAAAGGGTGGTTGGACGCAGTCCGC
AACAGGATTGCAGAAGATCTATCACTCCGGCGGTTCATGGTATCCCTGATACTTGACATC
AAGAGGACCCCCGGCAACAAGCCAAGGATTGCAGAAATGATCTGCGACATTGACAACTAT
ATTGTCGAGGCCGGACTCGCAAGTTTCATTCTTACTATCAAGTTTGGTATTGAAACCATG
TATCCTGCACTAGGCCTTCACGAGTTCGCCGGGGAATTGTCCACTATTGAATCCTTGATG
AACTTGTATCAACAGCTAGGAGAAGTTGCACCCTATATGGTAATTCTAGAGAACTCAATT
CAGAACAAGTTTAGTGCAGGAGCCTATCCTCTCCTCTGGAGCTATGCGATGGGTGTCGGA
GTCGAGTTGGAGAACTCAATGGGGGGCTTGAACTTTGGCAGGTCATATTTTGACCCGGCC
TATTTTCGTCTCGGACAGGAGATGGTCAGAAGATCTGCAGGAAAGGTCAGCTCTGTAATT
GCGGCTGAGCTTGGCATCACAGCAGAGGAAGCCAAACTAGTCTCGGAAATCGCCTCGCAG
ACTGGGGAAGAACGGACCGTTAGAGGGACTGGGCCTCGACAGGCGCAGGTTTCCTTCCTC
CAGCACAAAATAGGTGAGGGAGAGTCGCCTACACCAGCGACCAAAGAAGAATTCAAAGCT
GCGATCCCAAACGGATCTGAAGGAAGAGACATAAAACGAACACGCCCAGGGAAGCCCAGA
GGAGAAACTCCCGGGCAACTGCTTCTGGAGATCATGCCAGAGGATGGAGTCTCGCGAGAG
TCTGGTCAAAACCCTCGTGAGGCTCAAAGATCGGCTGAGGCACTCTTCAGGCTGCAGGCC
ATGGCCAAAATTCTGGAGGACCAGGAGGAGGGAGAAGACAACAGTCAGATCTACAACGAC
AAGGATCTCCTCAGC
>Seq37 [organism=peste des petits ruminants virus] peste des petits ruminants virus strain Senegal_Nguekhokh2_2010 nucleoprotein (N) gene, complete cds
ATGGCGACTCTCCTTAAAAGCTTAGCACTGTTCAAGAGGAACAAAGACAAAGCGCCTACT
GCGTCAGGTTCAGGAGGGGCCATCCGGGGGATTAAGAATGTTATCATAGTCCCTATCCCC
GGGGACTCATCCATCATTACCCGTTCAAGACTGCTCGACAGGCTTGTCAGACTGGCCGGA
GATCCTGACATCAACGGGTCAAAGCTGACCGGCGTGATGATCAGCATGTTATCTTTGTTC
GTGGAGTCACCCGGGCAATTGATACAGCGGATCACAGATGATCCAGATGTTAGCATCCGT
CTTGTTGAGGTAGTTCAAAGTACCAGGTCCCAGTCCGGATTGACCTTTGCATCACGTGGT
GCTGATTTGGACAATGAGGCAGATATGTATTTTTCAACTGAAGGACCCTCGAGTGGAAGT
AAGAAAAGGATCAACTGGTTTGAGAACAGAGAAATAATAGACATAGAAGTGCAAGATGCA
GAAGAGTTCAATATGTTGTTAGCCTCCATCTTAGCACAAGTTTGGATCCTCCTGGCCAAG
GCGGTTACGGCACCAGATACAGCAGCCGACTCAGAACTGAGAAGGTGGGTTAAATACACA
CAACAAAGGAGAGTGATTGGGGAATTTCGCTTTGACAAAGGGTGGTTGGACGCAGTCCGC
AACAGGATTGCAGAAGATCTATCACTCCGGCGGTTCATGGTATCCCTGATACTTGACATC
AAGAGGACCCCCGGCAACAAGCCAAGGATTGCAGAAATGATCTGCGACATTGACAACTAT
ATTGTCGAGGCCGGACTCGCAAGTTTCATTCTTACTATCAAGTTTGGTATTGAAACCATG
TATCCTGCACTAGGCCTTCACGAGTTCGCTGGGGAATTGTCCACTATTGAATCCTTGATG
AACTTGTATCAACAGCTAGGAGAAGTTGCACCCTATATGGTAATTCTAGAGAACTCAATT
CAGAACAAGTTTAGTGCAGGAGCCTATCCTCTCCTCTGGAGCTATGCGATGGGTGTCGGA
GTCGAGTTGGAGAACTCAATGGGGGGCTTGAACTTTGGCAGGTCATATTTTGACCCGGCC
TATTTTCGTCTCGGACAGGAGATGGTCAGAAGATCTGCAGGAAAGGTCAGCTCTGTAATT
GCGGCTGAGCTTGGCATCACAGCAGAGGAAGCCAAACTAGTCTCGGAAATCGCCTCGCAG
ACTGGGGAAGAACGGACCGTTAGAGGGACTGGGCCTCGACAGGCGCAGGTTTCCTTCCTC
CAGCACAAAATAGGTGAGGGAGAGTCGCCTACACCAGCGACCAAAGAAGAAGTCAAAGCT
GCGATCCCAAACGGATCTGAAGGAAGAGACATAAAGCGAACACGCCCAGGGAAGCCCAGA
GGAGAAACTCCCGGGCAACTGCTTCTGGAGATCATGCCAGAGGATGGAGTCTCGCGAGAG
TCTGGTCAAAACCCTCGTGAGGCTCAAAGATCGGCTGAGGCACTCTTCAGGCTGCAGGCC
ATGGCCAAAATTCTGGAGGACCAGGAGGAGGGAGAAGACAACAGTCAGATCTACAACGAC
AAGGATCTCCTCAGC
>Seq38 [organism=peste des petits ruminants virus] peste des petits ruminants virus strain Senegal_Nguekhokh3_2010 nucleoprotein (N) gene, complete cds
ATGGCGACTCTCCTTAAAAGCTTAGCACTATTCAAGAGGAACAAAGACAAAGCGCCTACT
GCGTCAGGTTCAGGAGGGGCCATCCGGGGGATTAAGAATGTTATCATAGTCCCTATCCCC
GGGGACTCATCCATCATTACCCGTTCAAGACTGCTCGACAGGCTTGTCAGACTGGCCGGA
GATCCTGACATCAACGGGTCAAAGCTGACCGGCGTGATGATCAGCATGTTATCTTTGTTC
GTGGAGTCACCCGGGCAATTGATACAGCGGATCACAGATGATCCAGATGTTAGCATCCGT
CTTGTTGAGGTAGTTCAAAGTACCAGGTCCCAGTCCGGATTGACCTTTGCATCACGTGGT
GCTGATTTGGACAATGAGGCAGATATGTATTTTTCAACTGAAGGACCCTCGAGTGGAAGT
AAGAAAAGGATCAACTGGTTTGAGAACAGAGAAATAATAGACATAGAAGTGCAAGATGCA
GAAGAGTTCAACATGTTGTTAGCCTCCATCTTAGCACAAGTTTGGATCCTCCTGGCCAAG
GCGGTTACGGCACCAGATACAGCAGCCGACTCAGAACTGAGAAGGTGGGTTAAATACACA
CAACAAAGGAGAGTGATTGGGGAATTTCGCTTTGACAAAGGGTGGTTGGACGCAGTCCGC
AACAGGATTGCAGAAGATCTATCACTCCGGCGGTTCATGGTATCCCTGATACTTGACATC
AAGAGGACCCCCGGCAACAAGCCAAGGATTGCAGAAATGATCTGCGACATTGACAATTAT
ATTGTCGAGGCCGGACTCGCAAGTTTCATTCTTACTATCAAGTTTGGTATTGAAACCATG
TATCCTGCACTAGGCCTTCACGAGTTCGCTGGGGAATTGTCCACTATTGAATCCTTGATG
AACCTGTATCAACAGCTAGGAGAAGTTGCACCCTATATGGTAATTCTAGAGAACTCAATT
CAGAACAAGTTTAGTGCAGGAGCCTATCCTCTCCTCTGGAGCTATGCGATGGGTGTCGGA
GTCGAGTTGGAGAACTCAATGGGGGGCTTGAACTTTGGCAGGTCATATTTTGACCCGGCC
TATTTTCGTCTCGGACAGGAGATGGTCAGAAGATCTGCAGGAAAGGTCAGCTCTGTAATT
GCGGCTGAGCTTGGCATCACAGCAGAGGAAGCCAAACTAGTCTCGGAAATCGCCTCGCAG
ACTGGGGAAGAACGGACCGTTAGAGGGACTGGGCCTCGACAGGCGCAGGTTTCCTTCCTC
CAGCACAAAATAGGTGAGGGAGAGTCGCCTACACCAGCGACCAAAGAAGAAGTCAAAGCT
GCGATCCCAAACGGATCTGAAGGAAGAGACATAAAGCGAACACGCCCAGGGAAGCCCAGA
GGAGAAACTCCCGGGCAACTGCTTCTGGAGATCATGCCAGAGGATGGAGTCTCGCGAGAG
TCTGGTCAAAACCCTCGTGAGGCTCAAAGATCGGCTGAGGCACTCTTCAGGCTGCAGGCC
ATGGCCAAAATTCTGGAGGACCAGGAGGAGGGAGAAGACAACAGTCAGATCTACAACGAC
AAGGATCTCCTCAGC
>Seq39 [organism=peste des petits ruminants virus] peste des petits ruminants virus strain Senegal_Nguekhokh1_2010 nucleoprotein (N) gene, complete cds
ATGGCGACTCTCCTTAAAAGCTTAGCACTGTTCAAGAGGAACAAAGACAAAGCGCCTACT
GCGTCAGGTTCAGGAGGGGCCATCCGGGGGATTAAGAATGTTATCATAGTCCCTATCCCC
GGGGACTCATCCATCATTACCCGTTCAAGACTGCTCGACAGGCTTGTCAGACTGGCCGGA
GATCCTGACATCAACGGGTCAAAGCTGACCGGCGTGATGATCAGCATGTTATCTTTGTTC
GTGGAGTCACCCGGGCAATTGATACAGCGGATCACAGATGATCCAGATGTTAGCATCCGT
CTTGTTGAGGTAGTTCAAAGTACCAGGTCCCAGTCCGGATTGACCTTTGCATCACGTGGT
GCTGATTTGGACAATGAGGCAGATATGTATTTTTCAACTGAAGGACCCTCGAGTGGAAGT
AAGAAAAGGATCAACTGGTTTGAGAACAGAGAAATAATAGACATAGAAGTGCAAGATGCA
GAAGAGTTCAACATGTTGTTAGCCTCCATCTTAGCACAAGTTTGGATCCTCCTGGCCAAG
GCGGTTACGGCACCAGATACAGCAGCCGACTCAGAACTGAGAAGGTGGGTTAAATACACA
CAACAAAGGAGAGTGATTGGGGAATTTCGCTTTGACAAAGGGTGGTTGGACGCAGTCCGC
AACAGGATTGCAGAAGATCTATCACTCCGGCGGTTCATGGTATCCCTGATACTTGACATC
AAGAGGACCCCCGGCAACAAGCCAAGGATTGCAGAAATGATCTGCGACATTGACAATTAT
ATTGTCGAGGCCGGACTCGCAAGTTTCATTCTTACTATCAAGTTTGGTATTGAAACCATG
TATCCTGCACTAGGCCTTCACGAGTTCGCTGGGGAATTGTCCACTATTGAATCCTTGATG
AACCTGTATCAACAGCTAGGAGAAGTTGCACCCTATATGGTAATTCTAGAGAACTCAATT
CAGAACAAGTTTAGTGCAGGAGCCTATCCTCTCCTCTGGAGCTATGCGATGGGTGTCGGA
GTCGAGTTGGAGAACTCAATGGGGGGCTTGAACTTTGGCAGGTCATATTTTGACCCGGCC
TATTTTCGTCTCGGACAGGAGATGGTCAGAAGATCTGCAGGAAAGGTCAGCTCTGTAATT
GCGGCTGAGCTTGGCATCACAGCAGAGGAAGCCAAACTAGTCTCGGAAATCGCCTCGCAG
ACTGGGGAAGAACGGACCGTTAGAGGGACTGGGCCTCGACAGGCGCAGGTTTCCTTCCTC
CAGCACAAAATAGGTGAGGGAGAGTCGCCTACACCAGCGACCAAAGAAGAAGTCAAAGCT
GCGATCCCAAACGGATCTGAAGGAAGAGACATAAAGCGAACACGCCCAGGGAAGCCCAGA
GGAGAAACTCCCGGGCAACTGCTTCTGGAGATCATGCCAGAGGATGGAGTCTCGCGAGAG
TCTGGTCAAAACCCTCGTGAGGCTCAAAGATCGGCTGAGGCACTCTTCAGGCTGCAGGCC
ATGGCCAAAATTCTGGAGGACCAGGAGGAGGGAGAAGACAACAGTCAGATCTACAACGAC
AAGGATCTCCTCAGC
>Seq40 [organism=peste des petits ruminants virus] peste des petits ruminants virus strain Mali_Kolondieba1_2013 nucleoprotein (N) gene, complete cds
ATGGCGACTCTCCTTAAAAGCTTAGCACTGTTCAAGAGGAACAAAGACAAGGCGCCTACT
GCGTCAGGTTCAGGAGGAGCCATCCGGGGGATTAAGAATGTTATCATAGTCCCTATCCCC
GGGGACTCATCCATCATTACCCGTTCAAGACTGCTCGACAGGCTTGTCAGACTGGCCGGA
GACCCTGACATCAACGGGTCAAAGTTGACCGGCGTGATGATCAGCATGTTATCTTTGTTC
GTGGAGTCACCCGGGCAATTGATACAGCGGATCACAGATGATCCAGATGTTAGCATCCGT
CTTGTTGAGGTAGTTCAAAGTACCAGGTCCCAGTCCGGGTTGACCTTTGCATCACGTGGT
GCTGATTTGGACAATGAGGCAGATATGTATTTTTCAACTGAAGGACCCTCGAGTGGAAGT
AAGAAAAGGATCAACTGGTTTGAGAACAGAGAAATAATAGACATAGAAGTGCAAGATGCA
GAAGAGTTCAATATGTTGTTAGCCTCCATCTTAGCACAAGTTTGGATCCTCCTGGCCAAG
GCGGTTACTGCACCAGATACAGCAGCCGACTCAGAACTGAGAAGGTGGGTTAAATACACA
CAACAAAGGAGAGTGATTGGGGAATTTCGCTTTGACAAAGGGTGGTTGGACGCAGTCCGT
AACAGGATTGCAGAAGATCTATCACTCCGGCGGTTCATGGTATCCCTGATACTTGACATC
AAGAGGACCCCCGGCAACAAGCCAAGGATTGCAGAAATGATCTGCGACATTGACAACTAT
ATTGTCGAGGCCGGACTCGCAAGTTTCATTCTTACCATCAAGTTTGGTATTGAAACTATG
TATCCTGCACTAGGCCTTCACGAGTTCGCTGGGGAATTGTCCACTATTGAATCCTTGATG
AACTTGTATCAACAGCTAGGAGAAGTTGCACCCTATATGGTAATTCTAGAGAACTCAATT
CAGAACAAGTTTAGTGCAGGAGCCTATCCTCTCCTCTGGAGCTATGCGATGGGTGTCGGA
GTCGAGTTGGAGAACTCAATGGGGGGCTTGAACTTTGGCAGGTCATATTTTGACCCGGCC
TATTTTCGTCTCGGACAGGAGATGGTCAGAAGATCTGCAGGAAGGGTCAGCTCTGTAATT
GCGGCTGAGCTTGGCATCACAGCAGAGGAAGCCAAACTGGTCTCGGAAATCGCCTCGCAG
ACTGGGGAAGAACGAACCGTTAGAGGGACTGGGCCTCGACAGGCGCAGGTTTCCTTCCTC
CAGCACAAAATAGGTGAGGGAGAGTCGCCTACACCAGCAACCAAAGAAGAAGTCAAAGCT
GCGATCCCAAACGGATCTGAAGGAAGGGACATAAAGCGAACACGCCCAGGGAAGCCCAGA
GGAGAAACTCCCGGGCAACTGCTTCTGGAGATCATGCCAGAGGATGGAGTCTCGCGAGAG
TCTGGTCAAAACCCTCGTGAGGCTCAAAGATCGGCTGAGGCACTCTTCAGGCTGCAGGCC
ATGGCCAAAATTTTGGAGGACCAGGAGGAGGGAGAAGACAACAGTCAGATCTACAACGAC
AAGGATCTCCTCAGC
>Seq41 [organism=peste des petits ruminants virus] peste des petits ruminants virus strain Mali_Kolondieba2_2013 nucleoprotein (N) gene, complete cds
ATGGCGACTCTCCTTAAAAGCTTAGCACTGTTCAAGAGGAACAAAGACAAGGCGCCTACT
GCGTCAGGTTCAGGAGGGGCCATCCGGGGGATTAAGAATGTTATCATAGTCCCTATCCCC
GGGGACTCATCCATCATTACCCGTTCAAGACTGCTTGACAGGCTTGTCAGACTGGCCGGA
GACCCTGACATCAACGGGTCAAAGTTGACCGGCGTGATGATCAGCATGTTATCTTTGTTC
GTGGAGTCACCCGGGCAATTGATACAGCGGATCACAGATGATCCAGATGTTAGCATCCGT
CTTGTTGAGGTAGTTCAAAGTACCAGGTCCCAGTCCGGATTGACCTTTGCATCACGTGGT
GCTGATTTGGACAATGAGGCAGATATGTATTTTTCAACTGAAGGACCCTCGAGTGGAAGT
AAGAAAAGGATCAACTGGTTTGAGAACAGAGAAATAATAGACATAGAAGTGCAAGATGCA
GAAGAGTTCAATATGTTGTTAGCCTCCATCTTAGCACAAGTTTGGATCCTCCTGGCCAAG
GCGGTTACGGCACCAGATACAGCAGCCGACTCAGAACTGAGAAGGTGGGTTAAATACACA
CAACAAAGGAGAGTGATTGGGGAATTTCGCTTTGACAAAGGGTGGTTGGACGCAGTCCGC
AACAGGATTGCAGAAGATCTATCACTCCGGCGGTTCATGGTATCCCTGATACTTGACATC
AAGAGGACCCCCGGCAACAAGCCAAGGATTGCAGAAATGATCTGCGACATTGACAACTAT
ATTGTCGAGGCCGGACTCGCAAGTTTCATTCTTACCATCAAGTTTGGTATTGAAACTATG
TATCCTGCACTAGGCCTTCACGAGTTCGCTGGGGAATTGTCCACTATTGAATCCTTGATG
AACTTGTATCAACAGCTAGGAGAAGTTGCACCCTATATGGTAATTCTAGAGAACTCAATT
CAGAACAAGTTTAGTGCGGGAGCCTATCCCCTCCTCTGGAGCTATGCGATGGGTGTCGGA
GTCGAGTTGGAGAACTCAATGGGGGGCTTGAACTTTGGCAGGTCATATTTTGACCCGGCC
TATTTTCGTCTCGGACAGGAGATGGTCAGAAGATCTGCAGGGAGGGTCAGCTCTGTAATT
GCGGCTGAGCTTGGCATCACAGCAGAGGAAGCCAAACTGGTCTCGGAAATCGCCTCGCAG
ACTGGGGAAGAACGAACCGTTAGAGGGACTGGGCCTCGACAGGCGCAGGTTTCCTTCCTC
CAGCACAAAATAGGTGAGGGAGAGTCGCCTACACCAGCAACCAAAGAAGAAGTCAAAGCT
GCGATCCCAAACGGATCTGAAGGAAGGGACATAAAGCGAACACGCCCAGGGAAGCCCAGA
GGAGAAACTCCCGGGCAACTGCTTCTGGAGATCATGCCAGAGGATGGAGTCTCGCGAGAG
TCTGGTCAAAACCCTCGTGAGGCTCAAAGATCGGCTGAGGCACTCTTCAGGCTGCAGGCC
ATGGCCAAAATTTTGGAGGACCAGGAGGAGGGAGAAGACAACAGTCAGATCTACAACGAC
AAGGATCTCCTCAGC
>Seq42 [organism=peste des petits ruminants virus] peste des petits ruminants virus strain Mali_Kolondieba3_2013 nucleoprotein (N) gene, complete cds
ATGGCGACTCTCCTTAAAAGCTTAGCACTGTTCAAGAGGAACAAAGACAAGGCGCCTACT
GCGTCAGGTTCAGGAGGGGCCATCCGGGGGATTAAGAATGTTATCATAGTCCCTATCCCC
GGGGACTCATCCATCATTACCCGTTCAAGACTGCTTGACAGGCTTGTCAGACTGGCCGGA
GACCCTGACATCAACGGGTCAAAGTTGACCGGCGTGATGATCAGCATGTTATCTTTGTTC
GTGGAGTCACCCGGGCAATTGATACAGCGGATCACAGATGATCCAGATGTTAGCATCCGT
CTTGTTGAGGTAGTTCAAAGTACCAGGTCCCAGTCCGGATTGACCTTTGCATCACGTGGT
GCTGATTTGGACAATGAGGCAGATATGTATTTTTCAACTGAAGGACCCTCGAGTGGAAGT
AAGAAAAGGATCAACTGGTTTGAGAACAGAGAAATAATAGACATAGAAGTGCAAGATGCA
GAAGAGTTCAATATGTTGTTAGCCTCCATCTTAGCACAAGTTTGGATCCTCCTGGCCAAG
GCGGTTACGGCACCAGATACAGCAGCCGACTCAGAACTGAGAAGGTGGGTTAAATACACA
CAACAAAGGAGAGTGATTGGGGAATTTCGCTTTGACAAAGGGTGGTTGGACGCAGTCCGC
AACAGGATTGCAGAAGATCTATCACTCCGGCGGTTCATGGTATCCCTGATACTTGACATC
AAGAGGACCCCCGGCAACAAGCCAAGGATTGCAGAAATGATCTGCGACATTGACAACTAT
ATTGTCGAGGCCGGACTCGCAAGTTTCATTCTTACCATCAAGTTTGGTATTGAAACTATG
TATCCTGCACTAGGCCTTCACGAGTTCGCTGGGGAATTGTCCACTATTGAATCCTTGATG
AACTTGTATCAACAGCTAGGAGAAGTTGCACCCTATATGGTAATTCTAGAGAACTCAATT
CAGAACAAGTTTAGTGCGGGAGCCTATCCCCTCCTCTGGAGCTATGCGATGGGTGTCGGA
GTCGAGTTGGAGAACTCAATGGGGGGCTTGAACTTTGGCAGGTCATATTTTGACCCGGCC
TATTTTCGTCTCGGACAGGAGATGGTCAGAAGATCTGCAGGGAGGGTCAGCTCTGTAATT
GCGGCTGAGCTTGGCATCACAGCAGAGGAAGCCAAACTGGTCTCGGAAATCGCCTCGCAG
ACTGGGGAAGAACGAACCGTTAGAGGGACTGGGCCTCGACAGGCGCAGGTTTCCTTCCTC
CAGCACAAAATAGGTGAGGGAGAGTCGCCTACACCAGCAACCAAAGAAGAAGTCAAAGCT
GCGATCCCAAACGGATCTGAAGGAAGGGACATAAAGCGAACACGCCCAGGGAAGCCCAGA
GGAGAAACTCCCGGGCAACTGCTCCTGGAGATCATGCCAGAGGATGGAGTCTCGCGAGAG
TCTGGTCAAAACCCTCGTGAGGCTCAAAGATCGGCTGAGGCACTCTTCAGGCTGCAGGCC
ATGGCCAAAATTTTGGAGGACCAGGAGGAGGGAGAAGACAACAGTCAGATCTACAACGAC
AAGGATCTCCTCAGC
>Seq43 [organism=peste des petits ruminants virus] peste des petits ruminants virus strain Mali_Kolondieba18_2013 nucleoprotein (N) gene, complete cds
ATGGCGACTCTCCTTAAAAGCTTAGCACTGTTCAAGAGGAACAAAGACAAGGCGCCTACT
GCGTCAGGTTCAGGAGGGGCCATCCGGGGGATTAAGAATGTTATCATAGTCCCTATCCCC
GGGGACTCATCCATCATTACCCGTTCAAGACTGCTTGACAGGCTTGTCAGACTGGCCGGA
GACCCTGACATCAACGGGTCAAAGTTGACCGGCGTGATGATCAGCATGTTATCTTTGTTC
GTGGAGTCACCCGGGCAATTGATACAGCGGATCACAGATGATCCAGATGTTAGCATCCGT
CTTGTTGAGGTAGTTCAAAGTACCAGGTCCCAGTCCGGATTGACCTTTGCATCACGTGGT
GCTGATTTGGACAATGAGGCAGATATGTATTTTTCAACTGAAGGACCCTCGAGTGGAAGT
AAGAAAAGGATCAACTGGTTTGAGAACAGAGAAATAATAGACATAGAAGTGCAAGATGCA
GAAGAGTTCAATATGTTGTTAGCCTCCATCTTAGCACAAGTTTGGATCCTCCTGGCCAAG
GCGGTTACGGCACCAGATACAGCAGCCGACTCAGAACTGAGAAGGTGGGTTAAATACACA
CAACAAAGGAGAGTGATTGGGGAATTTCGCTTTGACAAAGGGTGGCTGGACGCAGTCCGT
AACAGGATTGCAGAAGATCTATCACTCCGGCGGTTCATGGTATCCCTGATACTTGACATC
AAGAGGACCCCCGGCAACAAGCCAAGGATTGCAGAAATGATCTGCGACATTGACAACTAT
ATTGTCGAGGCCGGACTCGCAAGTTTCATTCTTACCATCAAGTTTGGTATTGAAACTATG
TATCCTGCACTAGGCCTTCACGAGTTCGCTGGGGAATTGTCCACTATTGAATCCTTGATG
AACTTGTATCAACAGCTAGGAGAAGTTGCACCCTATATGGTAATTCTAGAGAACTCAATT
CAGAACAAGTTTAGTGCGGGAGCCTATCCCCTCCTCTGGAGCTATGCGATGGGTGTCGGA
GTCGAGTTGGAGAACTCAATGGGGGGCTTGAACTTTGGCAGGTCATATTTTGACCCGGCC
TATTTTCGTCTCGGACAGGAGATGGTCAGAAGATCTGCAGGGAGGGTCAGCTCTGTAATT
GCGGCTGAGCTTGGCATCACAGCAGAGGAAGCCAAACTGGTCTCGGAAATCGCCTCGCAG
ACTGGGGAAGAACGAACCGTTAGAGGGACTGGGCCTCGACAGGCGCAGGTTTCCTTCCTC
CAGCACAAAATAGGTGAGGGAGAGTCGCCTACACCAGCAACCAAAGAAGAAGTCAAAGCT
GCGATCCCAAACGGATCTGAAGGAAGGGACATAAAGCGAACACGCCCAGGGAAGCCCAGA
GGAGAAACTCCCGGGCAACTGCTTCTGGAGATCATGCCAGAGGATGGAGTCTCGCGAGAG
TCTGGTCAAAACCCTCGTGAGGCTCAAAGATCGGCTGAGGCACTCTTCAGGCTGCAGGCC
ATGGCCAAAATTTTGGAGGACCAGGAGGAGGGAGAAGACAACAGTCAGATCTACAACGAC
AAGGATCTCCTCAGC
>Seq44 [organism=peste des petits ruminants virus] peste des petits ruminants virus strain Mali_Kolondieba4_2013_2013 nucleoprotein (N) gene, complete cds
ATGGCGACTCTCCTTAAAAGCTTAGCACTGTTCAAGAGGAACAAAGACAAGGCGCCTACT
GCGTCAGGTTCAGGAGGGGCCATCCGGGGGATTAAGAATGTTATCATAGTCCCTATCCCC
GGGGACTCATCCATCATTACCCGTTCAAGACTGCTTGACAGGCTTGTCAGACTGGCCGGA
GACCCTGACATCAACGGGTCAAAGTTGACCGGCGTGATGATCAGCATGTTATCTTTGTTC
GTGGAGTCACCCGGGCAATTGATACAGCGGATCACAGATGATCCAGATGTTAGCATCCGT
CTTGTTGAGGTAGTTCAAAGTACCAGGTCCCAGTCCGGATTGACCTTTGCATCACGTGGT
GCTGATTTGGACAATGAGGCAGATATGTATTTTTCAACTGAAGGACCCTCGAGTGGAAGT
AAGAAAAGGATCAACTGGTTTGAGAACAGAGAAATAATAGACATAGAAGTGCAAGATGCA
GAAGAGTTCAATATGTTGTTAGCCTCCATCTTAGCACAAGTTTGGATCCTCCTGGCCAAG
GCGGTTACGGCACCAGATACAGCAGCCGACTCAGAACTGAGAAGGTGGGTTAAATACACA
CAACAAAGGAGAGTGATTGGGGAATTTCGCTTTGACAAAGGGTGGCTGGACGCAGTCCGT
AACAGGATTGCAGAAGATCTATCACTCCGGCGGTTCATGGTATCCCTGATACTTGACATC
AAGAGGACCCCCGGCAACAAGCCAAGGATTGCAGAAATGATCTGCGACATTGACAACTAT
ATTGTCGAGGCCGGACTCGCAAGTTTCATTCTTACCATCAAGTTTGGTATTGAAACTATG
TATCCTGCACTAGGCCTTCACGAGTTCGCTGGGGAATTGTCCACTATTGAATCCTTGATG
AACTTGTATCAACAGCTAGGAGAAGTTGCACCCTATATGGTAATTCTAGAGAACTCAATT
CAGAACAAGTTTAGTGCGGGAGCCTATCCCCTCCTCTGGAGCTATGCGATGGGTGTCGGA
GTCGAGTTGGAGAACTCAATGGGGGGCTTGAACTTTGGCAGGTCATATTTTGACCCGGCC
TATTTTCGTCTCGGACAGGAGATGGTCAGAAGATCTGCAGGGAGGGTCAGCTCTGTAATT
GCGGCTGAGCTTGGCATCACAGCAGAGGAAGCCAAACTGGTCTCGGAAATCGCCTCGCAG
ACTGGGGAAGAACGAACCGTTAGAGGGACTGGGCCTCGACAGGCGCAGGTTTCCTTCCTC
CAGCACAAAATAGGTGAGGGAGAGTCGCCTACACCAGCAACCAAAGAAGAAGTCAAAGCT
GCGATCCCAAACGGATCTGAAGGAAGGGACATAAAGCGAACACGCCCAGGGAAGCCCAGA
GGAGAAACTCCCGGGCAACTGCTTCTGGAGATCATGCCAGAGGATGGAGTCTCGCGAGAG
TCTGGTCAAAACCCTCGTGAGGCTCAAAGATCGGCTGAGGCACTCTTCAGGCTGCAGGCC
ATGGCCAAAATTTTGGAGGACCAGGAGGAGGGAGAAGACAACAGTCAGATCTACAACGAC
AAGGATCTCCTCAGC
>Seq45 [organism=peste des petits ruminants virus] peste des petits ruminants virus strain Senegal_Ngairing1_2010 nucleoprotein (N) gene, complete cds
ATGGCGACTCTCCTTAAAAGCTTAGCACTGTTCAAGAGGAACAAAGACAAGGCGCCTACT
GCGTCAGGTTCAGGAGGGGCCATCCGGGGGATTAAGAATGTTATCATAGTCCCTATCCCC
GGGGACTCATCCATCACTACCCGTTCAAGACTGCTCGACAGGCTTGTCAGACTGGCCGGA
GATCCTGACATCAACGGGTCAAAGCTGACCGGCGTGATGATCAGCATGTTATCTTTGTTC
GTGGAGTCACCCGGGCAATTGATACAGCGGATCACAGATGATCCAGATGTTAGCATCCGT
CTTGTTGAGGTAGTTCAAAGTACCAGGTCCCAGTCCGGATTGACCTTTGCATCACGTGGT
GCTGATTTGGACAATGAGGCAGATATGTATTTTTCAACTGAAGGACCCTCGAGTGGAAGT
AAGAAGAGGATCAACTGGTTTGAAAACAGAGAAATAATAGACATAGAAGTGCAAGATGCA
GAAGAGTTCAATATGTTGTTAGCCTCCATCTTAGCACAAGTTTGGATCCTCCTGGCCAAG
GCGGTTACGGCACCAGATACAGCAGCCGACTCAGAACTGAGAAGGTGGGTTAAATACACA
CAACAAAGGAGAGTGATTGGGGAATTTCGCTTTGACAAAGGGTGGTTGGACGCAGTCCGC
AACAGGATTGCAGAAGATCTATCACTCCGGCGGTTCATGGTATCCCTGATACTTGACATC
AAGAGGACCCCCGGCAACAAGCCAAGGATTGCAGAAATGATCTGCGACATTGACAACTAT
ATTGTCGAGGCCGGACTCGCAAGTTTCATTCTTACTATCAAGTTTGGTATTGAAACCATG
TATCCTGCACTAGGCCTTCACGAGTTCGCTGGGGAATTGTCCACTATTGAATCCTTGATG
AACTTGTATCAACAGCTAGGAGAAGTTGCACCCTATATGGTAATTCTAGAGAACTCAATT
CAGAACAAGTTTAGTGCAGGAGCCTATCCTCTCCTCTGGAGCTATGCGATGGGTGTCGGA
GTCGAGTTGGAGAACTCAATGGGGGGCTTGAACTTTGGCAGGTCATATTTTGACCCGGCC
TATTTTCGTCTCGGACAGGAGATGGTCAGAAGATCTGCAGGAAAGGTCAGCTCTGTAATT
GCGGCTGAGCTTGGCATCACAGCAGAGGAAGCCAAACTAGTCTCGGAAATCGCCTCGCAG
ACTGGGGAAGAACGGACCGTTAGAGGGACTGGGCCTCGACAGGCGCAGGTTTCCTTCCTC
CAGCACAAAATAGGTGAGGGAGAGTCGCCTACACCAGCGACCAAAGAAGAAGTCAAAGCT
GCGATCCCAAACGGATCTGAAGGAAGAGACATAAAGCGAACACGCCCAGGGAAGCCCAGA
GGAGAAACTCCCGGGCAACTGCTTCTGGAGATCATGCCAGAGGATGGAGTCTCGCGAGAG
TCTGGTCAAAACCCTCGTGAGGCTCAAAGATCGGCTGAGGCACTCTTCAGGCTGCAGGCC
ATGGCCAAAATTCTGGAGGACCAGGAGGAGGGAGAAGACAACAGTCAGATCTACAACGAC
AAGGATCTCCTCAGC
>Seq46 [organism=peste des petits ruminants virus] peste des petits ruminants virus strain Senegal_SareKali1_2013 nucleoprotein (N) gene, complete cds
ATGGCGACTCTCCTTAAAAGCTTAGCACTGTTCAAGAGGAACAAAGACAAAGCGCCTACT
GCGTCAGGTTCAGGAGGGGCCATCCGGGGGATTAAGAATGTTATCATAGTCCCTATCCCC
GGGGACTCATCCATCATTACCCGTTCAAGACTGCTCGACAGGCTTGTCAGACTGGCCGGA
GATCCTGACATCAACGGGTCAAAGCTGACCGGCGTGATGATCAGCATGTTATCTTTGTTC
GTGGAGTCACCCGGGCAATTGATACAGCGGATCACAGATGATCCAGATGTTAGCATCCGT
CTTGTTGAGGTAGTTCAAAGTACCAGGTCCCAGTCCGGATTGACCTTTGCATCACGTGGT
GCTGATTTGGACAATGAGGCAGATATGTATTTTTCAACTGAAGGACCCTCGAGTGGAAGT
AAGAAAAGGATCAACTGGTTTGAGAACAGAGAAATAATAGACATAGAAGTGCAAGATGCA
GAAGAGTTCAATATGTTGTTAGCCTCCATCTTAGCACAAGTTTGGATCCTCCTGGCCAAG
GCGGTTACGGCACCAGATACAGCAGCCGACTCAGAACTGAGAAGGTGGGTTAAATATACA
CAACAAAGGAGAGTGATTGGGGAATTTCGCTTTGACAAAGGGTGGTTGGACGCAGTCCGC
AACAGGATTGCAGAAGATCTATCACTCCGGCGGTTCATGGTATCCCTGATACTTGACATC
AAGAGGACCCCCGGCAACAAGCCAAGGATTGCAGAAATGATCTGCGACATTGACAACTAT
ATTGTCGAGGCCGGACTCGCAAGTTTCATTCTTACTATCAAGTTTGGTATTGAAACAATG
TATCCTGCACTAGGCCTTCACGAGTTCGCTGGGGAATTGTCCACTATTGAATCCTTGATG
AACTTGTATCAACAGCTAGGAGAAGTTGCACCCTATATGGTAATTCTAGAGAACTCAATT
CAGAACAAGTTTAGTGCAGGAGCATATCCTCTCCTCTGGAGCTATGCGATGGGTGTCGGA
GTCGAGTTGGAGAACTCAATGGGGGGCTTGAACTTTGGCAGGTCATATTTTGACCCGGCC
TATTTTCGTCTCGGACAGGAGATGGTCAGAAGATCTGCAGGAAAGGTCAGCTCTGTAATT
GCGGCTGAGCTTGGCATCACAGCAGAGGAAGCCAAACTAGTCTCGGAAATCGCCTCGCAG
ACTGGGGAAGAACGGACTGTTAGAGGGACTGGGCCTCGACAGGCGCAGGTTTCCTTCCTC
CAGCACAAAATAGGTGAGGGAGAGTCGCCTACACCAGCGACCAAAGAAGAAGTCAAAGCT
GCGATCCCAAACGGATCTGAAGGAAGAGACATAAAGCGAACACGCCCAGGGAAGCCCAGA
GGAGAAACTCCCGGGCAACTGCTTCTGGAGATCATGCCAGAGGATGGAGTCTCGCGAGAG
TCTAGTCAAAACCCTCGTGAGGCTCAAAGATCGGCTGAGGCACTCTTCAGGCTGCAGGCC
ATGGCCAAAATTCTGGAGGACCAGGAAGAGGGAGAAGACAACAGTCAGATCTACAACGAC
AAGGATCTCCTCAGC
>Seq47 [organism=peste des petits ruminants virus] peste des petits ruminants virus strain Senegal_SareKali2_2013 nucleoprotein (N) gene, complete cds
ATGGCGACTCTCCTTAAAAGCTTAGCACTGTTCAAGAGGAACAAAGACAAAGCGCCTACT
GCGTCAGGTTCAGGAGGGGCCATCCGGGGGATTAAGAATGTTATCATAGTCCCTATCCCC
GGGGACTCATCCATCATTACCCGTTCAAGACTGCTCGACAGGCTTGTCAGACTGGCCGGA
GATCCTGACATCAACGGGTCAAAGCTGACCGGCGTGATGATCAGCATGTTATCTTTGTTC
GTGGAGTCACCCGGGCAATTGATACAGCGGATCACAGATGATCCAGATGTTAGCATCCGT
CTTGTTGAGGTAGTTCAAAGTACCAGGTCCCAGTCCGGATTGACCTTTGCATCACGTGGT
GCTGATTTGGACAATGAGGCAGATATGTATTTTTCAACTGAAGGACCCTCGAGTGGAAGT
AAGAAAAGGATCAACTGGTTTGAGAACAGAGAAATAATAGACATAGAAGTGCAAGATGCA
GAAGAGTTCAATATGTTGTTAGCCTCCATCTTAGCACAAGTTTGGATCCTCCTGGCCAAG
GCGGTTACGGCACCAGATACAGCAGCCGACTCAGAACTGAGAAGGTGGGTTAAATATACA
CAACAAAGGAGAGTGATTGGGGAATTTCGCTTTGACAAAGGGTGGTTGGACGCAGTCCGC
AACAGGATTGCAGAAGATCTATCACTCCGGCGGTTCATGGTATCCCTGATACTTGACATC
AAGAGGACCCCCGGCAACAAGCCAAGGATTGCAGAAATGATCTGCGACATTGACAACTAT
ATTGTCGAGGCCGGACTCGCAAGTTTCATTCTTACTATCAAGTTTGGTATTGAAACAATG
TATCCTGCACTAGGCCTTCACGAGTTCGCTGGGGAATTGTCCACTATTGAATCCTTGATG
AACTTGTATCAACAGCTAGGAGAAGTTGCACCCTATATGGTAATTCTAGAGAACTCAATT
CAGAACAAGTTTAGTGCAGGAGCATATCCTCTCCTCTGGAGCTATGCGATGGGTGTCGGA
GTCGAGTTGGAGAACTCAATGGGGGGCTTGAACTTTGGCAGGTCATATTTTGACCCGGCC
TATTTTCGTCTCGGACAGGAGATGGTCAGAAGATCTGCAGGAAAGGTCAGCTCTGTAATT
GCGGCTGAGCTTGGCATCACAGCAGAGGAAGCCAAACTAGTCTCGGAAATCGCCTCGCAG
ACTGGGGAAGAACGGACTGTTAGAGGGACTGGGCCTCGACAGGCGCAGGTTTCCTTCCTC
CAGCACAAAATAGGTGAAGGAGAGTCGCCTACACCAGCGACCAAAGAAGAAGTCAAAGCT
GCGATCCCAAACGGATCTGAAGGAAGAGACATAAAGCGAACACGCCCAGGGAAGCCCAGA
GGAGAAACTCCCGGGCAACTGCTTCTGGAGATCATGCCAGAGGATGGAGTCTCGCGAGAG
TCTAGTCAAAACCCTCGTGAGGCTCAAAGATCGGCTGAGGCACTCTTCAGGCTGCAGGCC
ATGGCCAAAATTCTGGAGGACCAGGAAGAGGGAGAAGACAACAGTCAGATCTACAACGAC
AAGGATCTCCTCAGC
>Seq48 [organism=peste des petits ruminants virus] peste des petits ruminants virus strain Senegal_SakhMecke3_2012 nucleoprotein (N) gene, complete cds
ATGGCGACTCTCCTTAAAAGCTTAGCACTGTTCAAGAGGAACAAAGACAAAGCGCCTACT
GCGTCAGGTTCAGGAGGGGCCATCCGGGGGATTAAGAATGTTATCATAGTCCCTATCCCC
GGGGACTCATCCATCATTACCCGTTCAAGACTGCTCGACAGGCTTGTCAGACTGGCCGGA
GATCCTGACATCAACGGGTCAAAGCTGACCGGCGTGATGATCAGCATGTTATCTTTGTTC
GTGGAGTCACCCGGGCAATTGATACAGCGGATCACAGATGATCCAGATGTTAGCATCCGT
CTTGTTGAGGTAGTTCAAAGTACCAGGTCCCAGTCCGGATTGACCTTTGCATCACGTGGT
GCTGATTTGGACAATGAGGCAGATATGTATTTTTCAACTGAAGGACCCTCGAGTGGAAGT
AAGAAAAGGATCAACTGGTTTGAGAACAGAGAAATAATAGACATAGAAGTGCAAGATGCA
GAAGAGTTCAATATGTTGTTAGCCTCCATCTTAGCACAAGTTTGGATCCTCCTGGCCAAG
GCGGTTACGGCACCAGATACAGCAGCCGACTCAGAACTGAGAAGGTGGGTTAAATACACA
CAACAAAGGAGAGTGATTGGGGAATTTCGCTTTGACAAAGGGTGGTTGGACGCAGTCCGC
AACAGGATTGCAGAAGATCTATCACTCCGGCGGTTCATGGTATCCCTGATACTTGACATC
AAGAGGACCCCCGGCAACAAGCCAAGGATTGCAGAAATGATCTGCGACATTGACAACTAT
ATTGTCGAGGCCGGACTCGCAAGTTTCATTCTTACTATCAAGTTTGGTATTGAAACCATG
TATCCTGCACTAGGCCTTCACGAGTTCGCTGGGGAATTGTCCACTATTGAATCCTTGATG
AACTTGTATCAACAGCTAGGAGAAGTTGCACCCTATATGGTAATTCTAGAGAACTCAATT
CAGAACAAGTTTAGTGCAGGAGCCTATCCTCTCCTCTGGAGCTATGCGATGGGTGTCGGA
GTCGAGTTGGAGAACTCAATGGGGGGCTTGAACTTTGGCAGGTCATATTTTGACCCGGCC
TATTTTCGTCTCGGACAGGAGATGGTCAGAAGATCTGCAGGAAAGGTCAGCTCTGTAATT
GCGGCTGAGCTTGGCATCACAGCAGAGGAAGCCAAACTAGTCTCGGAAATCGCCTCGCAG
ACTGGGGAAGAACGGACCGTTAGAGGGACTGGGCCTCGACAGGCGCAGGTTTCCTTCCTC
CAGCACAAAATAGGTGAGGGAGAGTCGCCTACACCAGCGACCAAAGAAGAAGTCAAAGCT
GCGATCCCAAACGGATCTGAAGGAAGAGACATAAAGCGAACACGCCCAGGGAAGCCCAGA
GGAGAAACTCCCGGGCAACTGCTTCTGGAGATCATGCCAGAGGATGGAGTCTCGCGAGAG
TCTGGTCAAAACCCTCGTGAGGCTCAAAGATCGGCTGAGGCACTCTTCAGGCTGCAGGCC
ATGGCCAAGATTCTGGAGGACCAGGAGGAGGGAGAAGACAACAGTCAGATCTACAACGAC
AAGGATCTCCTCAGC
>Seq49 [organism=peste des petits ruminants virus] peste des petits ruminants virus strain Mali_Kolondieba6_2013 nucleoprotein (N) gene, complete cds
ATGGCGACTCTCCTTAAAAGCTTAGCACTGTTCAAGAGGAACAAAGACAAAGCGCCTACT
GCGTCAGGTTCAGGAGGGGCCATCCGGGGGATTAAGAATGTTATCATAGTCCCTATCCCC
GGGGACTCATCCATCATTACCCGTTCAAGACTGCTCGACAGGCTTGTCAGACTGGCCGGA
GATCCTGACATCAACGGGTCAAAGCTGACCGGCGTGATGATCAGCATGTTATCTTTGTTC
GTGGAGTCACCCGGGCAATTGATACAGCGGATCACAGATGATCCAGATGTTAGCATCCGT
CTTGTTGAGGTAGTTCAAAGTACCAGGTCCCAGTCCGGATTGACCTTTGCATCACGTGGT
GCTGATTTGGACAATGAGGCAGATATGTATTTTTCAACTGAAGGACCCTCGAGTGGAAGT
AAGAAAAGGATCAACTGGTTTGAGAACAGAGAAATAATAGACATAGAAGTGCAAGATGCA
GAAGAGTTCAATATGTTGTTAGCCTCCATCTTAGCACAAGTTTGGATCCTCCTGGCCAAG
GCGGTTACGGCACCAGATACAGCAGCCGACTCAGAACTGAGAAGGTGGGTTAAATACACA
CAACAAAGGAGAGTGATTGGGGAATTTCGTTTTGACAAAGGGTGGCTGGACGCAGTCCGC
AACAGGATTGCAGAAGATCTATCACTCCGGCGGTTCATGGTATCCCTGATACTTGACATC
AAGAGGACCCCCGGCAACAAGCCAAGGATTGCAGAAATGATCTGCGACATTGACAACTAT
ATTGTCGAGGCCGGACTCGCAAGTTTCATTCTTACTATCAAGTTTGGTATTGAAACCATG
TATCCTGCACTAGGCCTTCACGAGTTCGCCGGGGAATTGTCCACTATTGAATCCTTGATG
AACTTGTATCAACAGCTAGGAGAAGTTGCACCCTATATGGTGATTCTAGAGAACTCAATT
CAGAACAAGTTTAGTGCAGGAGCCTATCCTCTCCTCTGGAGCTATGCGATGGGTGTCGGA
GTCGAGTTGGAGAACTCAATGGGGGGCTTGAATTTCGGCAGGTCATATTTTGACCCGGCC
TATTTTCGTCTCGGACAGGAGATGGTCAGAAGATCTGCAGGAAAGGTTAGCTCTGTAATT
GCGGCTGAGCTTGGCATCACGGCAGAGGAAGCCAAACTAGTCTCGGAAATCGCCTCGCAG
ACTGGGGAAGAACGAACCGTTAGAGGGACTGGGCCTCGACAGGCGCAGGTTTCCTTCCTC
CAGCACAAAACAGGCGAGGGAGAGTCGCCTACACCAGCGACCAAAGAAGGAGTCAAAGCT
GCGATCCCAAACGGATCCGAAGGAAGGGACATAAAGCGAACACGCCCAGGGAAGCCCAGA
GGAGAAACTCCCGGGCAACTGCTTCTGGAGATCATGCCAGAGGATGAATTCTCGCGAGAG
TCTGGTCAAAACCCTCGTGAGGCTCAAAGATCGGCTGAGGCACTCTTCAGGCTGCAGGCC
ATAGCCAAGATTCTGGAGGACCAGGAGGAGGGAGAAGACAACAGTCAGATCTACAACGAC
AAGGATCTCCTCAGC
>Seq50 [organism=peste des petits ruminants virus] peste des petits ruminants virus strain Senegal_Soum02_2012 nucleoprotein (N) gene, complete cds
ATGGCGACTCTCCTTAAAAGCTTAGCACTGTTCAAGAGGAACAAAGACAAAGCGCCTACT
GCGTCAGGTTCAGGAGGGGCCATCCGGGGGATTAAGAATGTTATCATAGTCCCTATCCCC
GGGGACTCATCCATCATTACCCGTTCAAGACTGCTCGACAGGCTTGTCAGACTGGCCGGA
GATCCTGACATCAACGGGTCAAAGCTGACCGGCGTGATGATCAGCATGTTATCTTTGTTC
GTGGAGTCACCCGGGCAATTGATACAGCGGATCACAGATGATCCAGATGTTAGCATCCGT
CTTGTTGAGGTAGTTCAAAGTACCAGGTCCCAGTCCGGATTGACCTTTGCATCACGTGGT
GCTGATTTGGACAATGAGGCAGATATGTATTTTTCAACTGAAGGACCCTCGAGTGGAAGT
AAGAAAAGGATCAACTGGTTTGAGAACAGAGAAATAATAGACATAGAAGTGCAAGATGCA
GAAGAGTTCAATATGTTGTTAGCCTCCATCTTAGCACAAGTTTGGATCCTCCTGGCCAAG
GCGGTTACGGCACCAGATACAGCAGCCGACTCAGAACTGAGAAGGTGGGTTAAATACACA
CAACAAAGGAGAGTGATTGGGGAATTTCGCTTTGACAAAGGGTGGTTGGACGCAGTCCGT
AACAGGATTGCAGAAGATCTATCACTCCGGCGGTTCATGGTATCCCTGATACTTGACATC
AAGAGGACCCCCGGCAACAAGCCAAGGATTGCAGAAATGATCTGCGACATTGACAACTAT
ATTGTCGAGGCCGGACTCGCAAGTTTCATTCTTACTATCAAGTTTGGTATTGAAACCATG
TATCCTGCACTAGGCCTTCACGAGTTCGCTGGGGAATTGTCCACTATTGAATCCTTGATG
AACTTGTATCAACAGCTAGGAGAAGTTGCACCCTATATGGTAATTCTAGAGAACTCAATT
CAGAACAAGTTTAGTGCAGGAGCCTATCCTCTCCTCTGGAGCTATGCGATGGGTGTCGGA
GTCGAGTTGGAGAACTCAATGGGGGGCTTGAACTTTGGCAGGTCATATTTTGACCCGGCC
TATTTTCGTCTCGGACAGGAGATGGTCAGAAGATCTGCAGGAAAGGTCAGCTCTGTAATT
GCGGCTGAGCTTGGCATCACAGCAGAGGAAGCCAAACTAGTCTCGGAAATCGCCTCGCAG
ACTGGGGAAGAACGGACCGTTAGAGGGACTGGGCCTCGACAGGCGCAGGTTTCCTTCCTC
CAGCACAAAATAGGTGAGGGAGAGTCGCCTACACCAGCGACCAAAGAAGAAGTCAAAGCT
GCGATCCCAAACGGATCTGAAGGAAGAGACATAAAGCGAACACGCCCAGGGAAGCCCAGA
GGAGAAACTCCCGGGCAACTGCTTCTGGAGATCATGCCAGAGGATGGAGTCTCGCGAGAG
TCTGGTCAAAACCCTCGTGAGGCTCAAAGATCGGCTGAGGCACTCTTCAGGCTGCAGGCC
ATGGCCAAAATTCTGGAGGACCAGGAGGAGGGAGAAGACAACAGTCAGATCTACAACGAC
AAGGATCTCCTCAGC
