# Supplementary material for: Combining viral genetic and animal mobility network data to unravel peste des petits ruminants transmission dynamics in West Africa
Source: PLoS Pathog. 2021 Mar 18;17(3):e1009397. doi: 10.1371/journal.ppat.1009397 (PMC8009415; doi:10.1371/journal.ppat.1009397)
Supplement: S3 Data — (TXT) [file ppat.1009397.s019.txt]

>Seq51 [organism=peste des petits ruminants virus] peste des petits ruminants virus strain Senegal_MbourJoal1_2013 hemagglutinin (H) gene, complete cds
ATGTCCGCACAAAGGGAGAGGATCAATGCCTTCTACAAAGACAACCCTCACAATAAAAAC
CATAGGATAATCCTGGATAGGGAACGCTTAACTATTGAAAGACCCTACATCTTACTTGGA
GTCCTGCTGGTAATGTTCTTGAGTCTAATCGGGCTGCTAGCCATTGCAGGGATCAGGCTT
CACCGGGCCACCGTTGGAACTGCGGAGATCCAGAGTCGGCTGAATACCAACATTGAGTTG
ACCGAATCCATTGATCATCAAACTAAGGATGTCTTAACACCCCTGTTCAAAATCATTGGT
GATGAAGTCGGTATCAGGATTCCACAGAAGTTCAGTGATCTTGTCAAGTTCATCTCCGAT
AAGATTAAGTTCCTCAACCCTGACAGAGAATACGATTTTAGGGATCTCCGGTGGTGTATG
AACCCCCCTGAGAGAGTCAAAATTAACTTTGATCAATTCTGTGAATACAAAGCCGCGGTC
AAGTCAGTTGAACATATATTTGAGTCATCATTCAACAGGTCAGAAAGATTGCGACTATTG
ACTCTTGGGCCCGGAATAGGCTGTCTCGGCAGGACAGTAACAAGAGCTCAGTTCTCAGAA
CTTACGCTGACCCTGATGGACCTGGATCTCGAGATGAAGCACAACGTGTCCTCAGTGTTT
ACCGTAGTTGAAGAGGGATTATTCGGAAGAACATATATTGTCTGGAGATCTGACACCGGG
AAACCGAGCACCAGTCTAGATATTGGCCAGTTTTTAAGAGTCTTCGAGATCGGGTTGGTG
AGGGATCTCGAGCTGGGTGCCCCCATTTTCCATATGACCAACTACCTCACAGTGAACATG
AGTGATGACTATCGGAATTGCCTTTTAGCGGTAGGGGAGTTGAAGCTGACAGCCCTATGC
ACCCCATCTGAGACTGTGACTCTGAGTGAGAGAGGAGTTCCAAAGAGAGAGCCTCTTGTG
GTTGTGATACTCAACCTAGTTGGGCCTACTCTAGGGGGCGAACTATACAGTGTCTTGCCT
ACCTCTGACCTCATGGTGGAGAAACTCCATCTATCCTCACATAGAGGGATCATCAAAGAC
AACGAGGCCAATTGGGTAGTACCGTCTACCGATGTTCGTGATCTCCAAAACAAAGGAGAA
TGTCTGGTGGAAGCATGCAAAACTCGACCTCCTTCATTTTGCAATGGCACAGGAATAGGC
CCATGGTCAGAGGGGAGAATCCCTGCCTACGGAGTGATCAGGGTCAGTCTTGACTTAGCT
AGTGACCCAGGTGTGGTTATCACTTCAGTGTTTGGCCCACTGATACCTCACCTATCTGGC
ATGGATCTTTACAACAATCCGTTTTCAAGAGCCGCATGGCTGGCTGTACCACCCTACGAG
CAGTCATTTCTAGGAATGATAAATACAATTGGCTTCCCGGACAGAGCAGAGGTCATGCCG
CACATCTTGACCACAGAGATCAAAGGGCCTCGAGGTCGTTGTCATGTTCCTATAGAGTTG
TCCCGCAGGATTGATGATGATATCAAGATCGGGTCCAATATGGTTGTATTGCCGACGAGG
GATCTGAGGTACATAACAGCCACTTATGATGTTTCCAGGAGCGAGCATGCAATCGTGTAC
TATATCTATGACACGGGTCGCTCATCATCTTACTTCTACCCAGTTCGATTGAATTTCAAG
GGCAATCCTCTCTCTCTGAGGATAGAGTGTTTCCCCTGGTCTCATAAGGTGTGGTGCTAC
CATGATTGTCTTATATACAACACCATGACAAACGAAGAAGTCCATACGAGAGGGCTGACC
GGTATAGAAGTAACATGCAATCCAGTC
>Seq52 [organism=peste des petits ruminants virus] peste des petits ruminants virus strain Senegal_MbourJoal2_2013 hemagglutinin (H) gene, complete cds
ATGTCCGCACAAAGGGAGAGGATCAATGCCTTCTACAAAGACAACCCTCACAATAAAAAC
CATAGGATAATCCTGGATAGGGAACGCTTAACTATTGAAAGACCCTACATCTTACTTGGA
GTCCTGCTGGTAATGTTCTTGAGTCTAATCGGGCTGCTAGCCATTGCAGGGATCAGGCTT
CACCGGGCCACCGTTGGAACTGCGGAGATCCAGAGTCGGCTGAATACCAACATTGAGTTG
ACCGAATCCATTGATCATCAAACTAAGGATGTCTTAACACCCCTGTTCAAAATCATTGGT
GATGAAGTCGGTATCAGGATTCCACAGAAGTTCAGTGATCTTGTCAAGTTCATCTCCGAT
AAGATTAAGTTCCTCAACCCTGACAGAGAATACGATTTTAGGGATCTCCGGTGGTGTATG
AACCCCTCTGAGAGAGTCAAAATTAACTTTGATCAATTCTGTGAATACAAAGCCGCGGTC
AAGTCAGTTGAACATATATTTGAGTCATCATTCAACAGGTCAGAAAGATTGCGACTATTG
ACTCTTGGGCCCGGAACAGGCTGTCTCGGCAGGACAGTAACAAGAGCTCAGTTCTCAGAA
CTTACGCTGACCCTGATGGACCTGGATCTCGAGATGAAGCACAACGTGTCCTCAGTGTTT
ACCGTAGTTGAAGAGGGATTATTCGGAAGAACATATATTGTCTGGAGATCTGACACCGGG
AAACCGAGCACCAGTCTAGATATTGGCCAGTTTTTAAGAGTCTTCGAGATCGGGTTGGTG
AGGGATCTCGAGCTGGGTGCCCCCATTTTCCATATGACCAACTACCTCACAGTGAACATG
AGTGATGACTATCGGAATTGCCTTTTAGCGGTAGGGGAGTTGAAGCTGACAGCCCTATGC
ACCCCATCTGAGACTGTGACTCTGAGTGAGAGAGGAGTTCCAAAGAGAGAGCCTCTTGTG
GTTGTGATACTCAACCTAGTTGGGCCTACTCTAGGGGGCGAACTATACAGTGTCTTGCCT
ACCTCTGACCTCATGGTGGAGAAACTCCATCTATCCTCACATAGAGGGATCATCAAAGAC
AACGAGGCCAATTGGGTAGTACCGTCTACCGATGTTCGTGATCTCCAAAACAAAGGAGAA
TGTCTGGTGGAAGCATGCAAAACTCGACCTCCTTCATTTTGCAATGGCACAGGAATAGGC
CCATGGTCAGAGGGGAGAATCCCTGCCTACGGAGTGATCAGGGTCAGTCTTGACTTAGCT
AGTGACCCAGGTGTGGTTATCACTTCAGTGTTTGGCCCACTGATACCTCACCTATCTGGC
ATGGATCTTTACAACAATCCGTTTTCAAGAGCTGCATGGCTGGCTGTACCACCCTACGAG
CAGTCATTTCTAGGAATGATAAATACAATTGGCTTCCCGGACAGAGCAGAGGTCATGCCG
CACATCTTGACCACAGAGATCAAAGGGCCTCGAGGTCGTTGTCATGTTCCTATAGAGTTG
TCCCGCAGGATTGATGATGATATCAAGATCGGGTCCAATATGGTTGTATTGCCGACGAGG
GATCTGAGGTACATAACAGCCACTTATGATGTTTCCAGGAGCGAGCATGCAATCGTGTAC
TATATCTATGACACGGGTCGCTCATCATCTTACTTCTACCCAGTTCGATTGAATTTCAAG
GGCAATCCTCTCTCTCTGAGGATAGAGTGTTTCCCCTGGTCTCATAAGGTGTGGTGCTAC
CATGATTGTCTTATATACAACACCATGACAAACGAAGAAGTCCATACGAGAGGGCTGACC
GGTATAGAGGTAACATGCAATCCAGTC
>Seq53 [organism=peste des petits ruminants virus] peste des petits ruminants virus strain Senegal_Ourosigui4_2013 hemagglutinin (H) gene, complete cds
ATGTCCGCACAAAGGGAGAGGATCAATGCCTTCTACAAAGACAACCCTCACAATAAAAAC
CATAGGATAATCCTGGATAGGGAACGCTTAACTATTGAAAGACCCTACATCTTACTTGGA
GTCCTGCTGGTAATGTTCTTGAGTCTAATCGGGCTGCTAGCCATTGCAGGGATCAGGCTT
CACCGGGCCACCGTTGGAACTGCGGAGATCCAGAGTCGGCTGAATACCAACATTGAGTTG
ACCGAATCCATTGATCATCAAACTAAGGATGTCTTAACACCCCTGTTCAAAATCATTGGT
GATGAAGTCGGTATCAGGATTCCACAGAAGTTCAGTGATCTTGTCAAGTTCATCTCCGAT
AAGATTAAGTTCCTCAACCCTGACAGAGAATACGATTTTAGGGATCTCCGGTGGTGTATG
AACCCCCCTGAGAGAGTCAAAATTAACTTTGATCAATTCTGTGAATACAAAGCCGCGGTC
AAGTCAGTTGAACATATATTTGAGTCATCATTCAACAGGTCAGAAAGATTGCGACTATTG
ACTCTTGGGCCCGGAACAGGCTGTCTCGGCAGGACAGTAACAAGAGCTCAGTTCTCAGAA
CTTACGATGACCCTGATGGACCTGGATCTCGAGACGAAGCACAACGTGTCCTCAGTGTTT
ACCGTAGTTGAAGAGGGATTATTCGGAAGAACATATATTGTCTGGAGATCTGACACCGGG
AAACCGAGCACCAGTCTAGATATTGGCCAGTTTTTAAGAGTCTTCGAGATCGGGTTGGTG
AGGGATCTCGAGCTGGGTGCCCCCATTTTCCATATGACCAACTACCTCACAGTGAACATG
AGTGATGACTATCGGAATTGCCTTTTAGCGGTAGGGGAGTTGAAGCTGACAGCCCTATGC
ACCCCATCTGAGACTGTGACTCTGAGTGAGAGAGGAGTTCCAAAGAGAGAGCCTCTTGTG
GTTGTGATACTCAACCTAGTTGGGCCTACTCTAGGGGGCGAACTATACAGTGTCTTGCCT
ACCTCTGACCTCATGGTGGAGAAACTCCATCTATCCTCACACAGAGGGATCATCAAAGAC
AACGAGGCCAATTGGGTAGTACCGTCTACTGATGTTCGTGATCTCCAAAACAAAGGAGAA
TGTCTGGTGGAAGCATGCAAAACACGACCTCCTTCATTTTGCAATGGCACAGGAATAGGC
CCATGGTCAGAGGGGAGAATCCCTGCCTACGGAGTGATCAGGGTCAGTCTTGACTTAGCT
AGTGACCCAGGTGTGGTTATCACCTCAGTGTTTGGCCCACTGATACCTCACCTATCTGGC
ATGGATCTTTACAACAATCCGTTTTCAAGAGCTGCATGGCTGGCTGTACCACCCTACGAG
CAGTCATTTCTAGGAATGATAAATACAATTGGCTTCCCGGACAGAGCAGAGGTCATGCCG
CACATCTTGACCACAGAGATCAAAGGGCCTCGAGGTCGTTGTCATGTTCCTATAGAGTTG
TCCCGCAGGATTGATGATGATATCAAGATCGGGTCCAATATGGTTGTATTGCCGACGAGG
GATCTGAGGTACATAACAGCCACTTATGATGTTTCCAGGAGCGAGCATGCAATCGTGTAC
TATATCTATGACACGGGTCGCTCATCATCTTACTTCTACCCAGTTCGATTGAATTTCAAG
GGCAATCCTCTCTCTCTGAGGATAGAGTGTTTCCCCTGGTCTCATAAGGTGTGGTGCTAC
CATGATTGTCTTATATACAACACCATGACAAACGAAGAAGTCCATACGAGAGGGCTGACC
GGTATAGAGGTAACATGCAATCCAGTC
>Seq54 [organism=peste des petits ruminants virus] peste des petits ruminants virus strain Senegal_KeurModa59_2012 hemagglutinin (H) gene, complete cds
ATGTCCGCACAAAGGGAGAGGATCAATGCCTTCTACAAAGACAACCCTCACAATAAAAAC
CATAGGATAATCCTGGATAGGGAACGCTTAACTATTGAAAGACCCTACATCTTACTTGGA
GTCCTGCTGGTAATGTTCTTGAGTCTAATCGGGCTGCTAGCCATTGCAGGGATCAGGCTT
CACCGGGCCACCGTTGGGACTGCGGAGATCCAGAGTCGGCTGAATACCAACATTGAGTTG
ACCGAATCCATTGATCATCAAACTAAGGATGTCTTAACACCCCTGTTCAAAATCATTGGT
GATGAAGTCGGTATCAGGATTCCACAGAAGTTCAGTGATCTTGTCAAGTTCATCTCCGAT
AAGATTAAGTTCCTCAACCCTGACAGAGAATACGATTTTAGGGATCTCCGGTGGTGTATG
AACCCCCCTGAGAGAGTCAAAATTAACTTTGATCAATTCTGTGAATACAAAGCCGCGGTC
AAGTCAGTTGAACATATATTTGAGTCATCATTCAACAGGTCAGAAAGATTGCGACTATTG
ACTCTTGGGCCCGGAACAGGCTGTCTCGGCAGGACAGTAACAAGAGCTCAGTTCTCAGAA
CTTACGCTGACCCTGATGGACCTGGATCTCGAGATGAAGCACAACGTGTCCTCAGTGTTT
ACCGTAGTTGAAGAGGGATTATTCGGAAGAACATATATTGTCTGGAGATCTGACACCGGG
AAACCGAGCACCAGTCTAGATATTGGCCAGTTTTTAAGAGTCTTCGAGATCGGGTTGGTG
AGGGATCTCGAGCTGGGTGCCCCCATTTTCCATATGACCAACTACCTCACAGTGAACATG
AGTGATGACTATCGGAATTGCCTTTTAGCGGTAGGGGAGTTGAAGCTGACAGCCCTATGC
ACCCCATCTGAGACTGTGACTCTGAGTGAGAGAGGAGTTCCAAAGAGAGAGCCTCTTGTG
GTTGTGATACTCAACCTAGTTGGGCCTACTCTAGGGGGCGAACTATACAGTGTCTTGCCT
ACCTCTGACCTCATGGTGGAGAAACTCCATCTATCCTCACACAGAGGGATCATCAAAGAC
AACGAGGCCAATTGGGTAGTACCGTCTACCGATGTTCGTGATCTCCAAAACAAAGGAGAA
TGTCTGGTGGAAGCATGCAAAACTCGACCTCCTTCATTTTGCAATGGCACAGGAATAGGC
CCATGGTCAGAGGGGAGAATCCCTGCCTACGGAGTGATCAGGGTCAGTCTTGACTTAGCT
AGTGACCCAGGTGTGGTTATCACTTCAGTGTTTGGCCCACTGATACCTCACCTATCTGGC
ATGGATCTTTACAACAATCCGTTTTCAAGAGCTGCATGGCTGGCTGTACCACCCTACGAG
CAGTCATTTCTAGGAATGATAAATACAATTGGCTTCCCGGACAGAGCAGAGGTCATGCCG
CACATCTTGACCACAGAGATCAAAGGGCCTCGAGGTCGTTGTCATGTTCCTATAGAGTTG
TCCCGCAGGATTGATGATGATATCAAGATCGGGTCCAATATGGTTGTATTGCCGACGAGG
GATCTGAGGTACATAACAGCCACTTATGATGTTTCCAGGAGCGAGCATGCAATCGTGTAC
TATATCTATGACACGGGTCGCTCATCATCTTACTTCTACCCAGTTCGATTGAATTTCAAG
GGCAATCCTCTCTCTCTGAGGATAGAGTGTTTCCCCTGGTCTCATAAGGTGTGGTGCTAC
CATGATTGTCTTATATACAACACCATGACAAACGAAGAAGTCCATACGAGAGGGCTGACC
GGTATAGAGGTAACATGCAATCCAGTC
>Seq55 [organism=peste des petits ruminants virus] peste des petits ruminants virus strain Senegal_Fissel11_2010 hemagglutinin (H) gene, complete cds
ATGTCCGCACAAAGGGAGAGGATCAATGCCTTCTACAAAGACAACCCTCACAATAAAAAC
CATAGGATAATCCTGGATAGGGAACGCTTAACTATTGAAAGACCCTACATCTTACTTGGA
GTCCTGCTGGTAATGTTCTTGAGTCTAATCGGGCTGCTAGCCATTGCAGGGATCAGGCTT
CACCGGGCCACCGTTGGAACTGCGGAGATCCAGAGTCGGCTGAATACCAACATTGAGTTG
ACCGAATCCATTGATCATCAAACTAAGGATGTCTTAACACCCCTGTTCAAAATCATTGGT
GATGAAGTCGGTATCAGAATTCCACAGAAGTTCAGTGATCTTGTCAAGTTCATCTCCGAT
AAGATTAAGTTCCTCAACCCTGACAGAGAATACGATTTTAGGGATCTCCGGTGGTGTATG
AACCCCCCTGAGAGAGTCAAAATTAACTTTGATCAATTCTGTGAATACAAAGCCGCGGTC
AAGTCAGTTGAACATATATTTGAGTCATCATTCAACAGGTCAGAAAGATTGCGACTATTG
ACTCTTGGGCCCGGAACAGGCTGTCTCGGCAGGACAGTAACAAGAGCTCAGTTCTCAGAA
CTTACGCTGACCCTGATGGACCTGGATCTCGAGATGAAGCACAACGTGTCCTCAGTGTTT
ACCGTAGTTGAAGAGGGATTATTCGGAAGAACATATATTGTCTGGAGATCTGACACCGGG
AAACCGAGCACCAGTCTAGATATTGGCCAGTTTTTAAGAGTCTTCGAGATCGGGTTGGTG
AGGGATCTCGAGCTGGGTGCCCCCATTTTCCATATGACCAACTACCTCACAGTGAACATG
AGTGATGACTATCGGAATTGCCTTTTAGCGGTAGGGGAGTTGAAGCTGACCGCCCTATGC
ACCCCATCTGAGACTGTGACTCTGAGTGAGAGAGGAGTTCCAAAGAGAGAGCCTCTTGTG
GTTGTGATACTCAACCTAGTTGGGCCCACTCTAGGGGGCGAACTATACAGTGTCTTGCCT
ACCTCTGACCTCATGGTGGAGAAACTCCATCTATCCTCACATAGAGGGATCATCAAAGAC
AACGAGGCCAATTGGGTAGTACCGTCTACCGATGTTCGTGATCTCCAAAACAAAGGAGAA
TGTCTGGTGGAAGCATGCAAAACTCGACCTCCTTCATTTTGCAATGGCACAGGAATAGGC
CCATGGTCAGAGGGGAGAATCCCTGCCTACGGAGTGATCAGGGTCAGTCTTGACTTAGCT
AGTGACCCAGGTGTGGTTATCACTTCAGTGTTTGGCCCACTGATACCTCACCTATCTGGC
ATGGATCTTTACAACAATCCGTTTTCAAGAGCTGCATGGCTGGCTGTACCACCCTACGAG
CAGTCATTTCTAGGAATGATAAATACAATTGGCTTCCCGGACAGAGCAGAGGTCATGCCG
CACATTTTGACCACAGAGATCAAAGGGCCTCGAGGTCGTTGTCATGTTCCTATAGAGTTG
TCCCGCAGGATTGATGATGATATCAAGATCGGGTCCAATATGGTTGTATTGCCGACGAGG
GATCTGAGGTACATAACAGCCACTTATGATGTTTCCAGGAGCGAGCATGCAATCGTGTAC
TATATCTATGACACGGGTCGCTCATCATCTTACTTCTACCCAGTTCGATTGAATTTCAAG
GGCAATCCTCTCTCTCTGAGGATAGAGTGTTTCCCCTGGTCTCATAAGGTGTGGTGCTAC
CATGATTGTCTTATATACAACACCATGACAAACGAAGAAGTCCATACGAGAGGGCTGACC
GGTATAGAGGTAACATGCAATCCAGTC
>Seq56 [organism=peste des petits ruminants virus] peste des petits ruminants virus strain Senegal_DakarP2_2012 hemagglutinin (H) gene, complete cds
ATGTCCGCACAAAGGGAGAGGATCAATGCCTTCTACAAAGACAACCCTCACAATAAAAAC
CATAGGATAATCCTGGATAGGGAACGCTTAACTATTGAAAGACCCTACATCTTACTTGGA
GTCCTGCTGGTAATGTTCTTGAGTCTAATCGGGCTGCTAGCCATTGCAGGGATCAGGCTT
CACCGGGCCACCGTTGGAACTGCGGAGATCCAGAGTCGGCTGAATACCAACATTGAGTTG
ACCGAATCCATTGATCATCAAACTAAGGATGTCTTAACACCCCTGTTCAAAATCATTGGT
GATGAAGTCGGTATCAGGATTCCACAGAAGTTCAGTGATCTTGTCAAGTTCATCTCCGAT
AAGATTAAGTTCCTCAACCCTGACAGAGAATACGATTTTAGGGATCTCCGGTGGTGTATG
AATCCCCCTGAGAGAGTCAAAATTAACTTTGATCAATTCTGTGAATACAAAGCCGCGGTC
AAGTCAGTTGAACATATATTTGAGTCATCATTCAACAGGTCAGAAAGATTGCGACTATTG
ACTCTTGGGCCCGGAACAGGCTGTCTCGGCAGGACAGTAACAAGAGCTCAGTTCTCAGAA
CTTACGCTGACCCTGATGGACCTGGATCTCGAGATGAAGCACAACGTGTCCTCAGTGTTT
ACCGTAGTTGAAGAGGGATTATTCGGAAGAACATATATTGTCTGGAGATCTGACACCGGA
AAACCGAGCACCAGTCTAGATATTGGCCAGTTTTTAAGAGTCTTCGAGATCGGGTTGGTG
AGGGATCTCGAGCTGGGTGCCCCCATTTTCCATATGACCAACTACCTCACAGTGAACATG
AGTGATGACTATCGGAATTGCCTTTTAGCGGTAGGGGAGTTGAAGCTGACAGCCCTATGC
ACCCCATCTGAGACTGTGACTCTGAGTGAGAGAGGAGTTCCAAAGAGAGAGCCTCTTGTG
GTTGTGATACTCAACCTAGTTGGGCCTACTCTAGGGGGCGAACTATACAGTGTCTTGCCT
ACCTCTGACCTCATGGTGGAGAAACTCCATCTATCCTCACACAGAGGGATCATCAAAGAC
AACGAGGCCAATTGGGTAGTACCGTCTACCGATGTTCGTGATCTCCAAAACAAAGGAGAA
TGTCTGGTGGAAGCATGCAAAACTCGACCTCCTTCATTTTGCAATGGCACAGGAATAGGC
CCATGGTCAGAGGGGAGAATCCCTGCCTACGGAGTGATCAGGGTCAGTCTTGACTTAGCT
AGTGACCCAGGTGTGGTTATCACTTCAGTGTTTGGCCCACTGATACCTCACCTATCTGGC
ATGGATCTTTACAACAATCCGTTTTCAAGAGCTGCATGGCTGGCTGTACCACCCTACGAG
CAGTCATTTCTAGGAATGATAAATACAATTGGCTTCCCGGACAGAGCAGAGGTCATGCCG
CACATCTTGACCACAGAGATCAAAGGGCCTCGAGGTCGTTGTCATGTTCCTATAGAGTTG
TCCCGCAGGATTGATGATGATATCAAGATCGGGTCCAATATGGTTGTATTGCCGACGAGG
GATCTGAGGTACATAACAGCCACTTATGATGTTTCCAGGAGCGAGCATGCAATCGTGTAC
TATATCTATGACACGGGTCGCTCATCATCTTACTTCTACCCAGTTCGATTGAATTTCAAG
GGCAATCCTCTCTCTCTGAGGATAGAGTGTTTCCCCTGGTCTCATAAGGTGTGGTGCTAC
CATGATTGTCTTATATACAACACCATGACAAACGAAGAAGTCCATACGAGAGGGCTGACC
GGTATAGAGGTAACATGCAATCCAGTC
>Seq57 [organism=peste des petits ruminants virus] peste des petits ruminants virus strain Senegal_DakarP6_2012 hemagglutinin (H) gene, complete cds
ATGTCCGCACAAAGGGAGAGGATCAATGCCTTCTACAAAGACAACCCTCACAATAAAAAC
CATAGGATAATCCTGGATAGGGAACGCTTAACTATTGAAAGACCCTACATCTTACTTGGA
GTCCTGCTGGTAATGTTCTTGAGTCTAATCGGGCTGCTAGCCATTGCAGGGATCAGGCTT
CACCGGGCCACCGTTGGAACTGCGGAGATCCAGAGTCGGCTGAATACCAACATTGAGTTG
ACCGAATCCATTGATCATCAAACTAAGGATGTCTTAACACCCCTGTTCAAAATCATTGGT
GATGAAGTCGGTATCAGGATTCCACAGAAGTTCAGTGATCTTGTCAAGTTCATCTCCGAT
AAGATTAAGTTCCTCAACCCTGACAGAGAATACGATTTTAGGGATCTCCGGTGGTGTATG
AACCCCCCTGAGAGAGTCAAAATTAACTTTGATCAATTCTGTGAATACAAAGCCGCGGTC
AAGTCAGTTGAACATATATTTGAGTCATCATTCAACAGGTCAGAAAGATTGCGACTATTG
ACTCTTGGGCCCGGAACAGGCTGTCTCGGCAGGACAGTAACAAGAGCTCAGTTCTCAGAA
CTTACGCTGACCCTGATGGACCTGGATCTCGAGATGAAGCACAACTTGTCCTCAGTGTTT
ACCGTAGTTGAAGAGGGATTATTCGGAAGAACATATATTGTCTGGAGATCTGACACCGGG
AAACCGAGCACCAGTCTAGATATTGGTCAGTTTTTAAGAGTCTTCGAGATCGGGTTGGTG
AGGGATCTCGAGCTGGGTGCCCCCATTTTCCATATGACCAACTACCTCACAGTGAACATG
AGTGATGACTATCGGAATTGCCTTTTAGCGGTAGGGGAGTTGAAGCTGACAGCCCTATGC
ACCCCATCTGAGACTGTGACTCTGAGTGAGAGAGGAGTTCCAAAGAGAGAGCCTCTTGTG
GTTGTGATACTCAACCTAGTTGGGCCTACTCTAGGGGGCGAACTATACAGTGTCTTGCCT
ACCTCTGACCTCATGGTGGAGAAACTCCATCTATCCTCACACAGAGGGATCATCAAAGAC
AACGAGGCCAATTGGGTAGTACCGTCTACCGATGTTCGTGATCTCCAAAACAAAGGAGAA
TGTCTGGTGGAAGCATGCAAAACACGACCTCCTTCATTTTGCAATGGCACAGGAATAGGC
CCATGGTCAGAGGGGAGAATCCCTGCCTACGGAGTGATCAGGGTCAGTCTTGACTTAGCT
AGTGACCCAGGTGTGGTTATCACTTCAGTGTTTGGCCCACTGATACCTCACCTATCTGGC
ATGGATCTTTACAACAATCCGTTTTCAAGAGCTGCATGGCTGGCTGTACCACCCTACGAG
CAGTCATTTCTAGGAATGATAAATACAATTGGCTTCCCGGACAGAGCAGAGGTCATGCCG
CACATCTTGACCACAGAGATCAAAGGGCCTCGAGGTCGTTGTCATGTTCCTATAGAGTTG
TCCCGCAGGATTGATGATGATATCAAGATCGGGTCCAATATGGTTGTATTGCCGACGAGG
GATCTGAGGTACATAACAGCCACTTATGATGTTTCCAGGAGCGAGCATGCAATCGTGTAC
TATATCTATGACACGGGTCGCTCATCATCTTACTTCTACCCAGTTCGATTGAATTTCAAG
GGCAATCCTCTCTCTCTGAGGATAGAGTGTTTCCCCTGGTCTCATAAGGTGTGGTGCTAC
CATGATTGTCTTATATACAACACCATGACAAACGAAGAAGTCCATACGAGAGGGCTGACC
GGTATAGAGGTAACATGCAATCCAGTC
>Seq58 [organism=peste des petits ruminants virus] peste des petits ruminants virus strain Senegal_Dakar11_2013 hemagglutinin (H) gene, complete cds
ATGTCCGCACAAAGGGAGAGGATCAATGCCTTCTACAAAGACAACCCTCACAATAAAAAC
CATAGGATAATCCTGGATAGGGAACGCTTAACTATTGAAAGACCCTACATCTTACTTGGA
GTCCTGCTGGTAATGTTCTTGAGTCTAATCGGGCTGCTAGCCATTGCAGGGATCAGGCTT
CACCGGGCCACCGTTGGAACTGCGGAGATCCAGAGTCGGCTGAATACCAACATTGAGTTG
ACCGAATCCATTGATCATCAAACTAAGGATGTCTTAACACCCCTGTTCAAAATCATTGGT
GATGAAGTCGGTATCAGGATTCCACAGAAGTTCAGTGATCTTGTCAAGTTCATCTCCGAT
AAGATTAAGTTCCTCAACCCTGACAGAGAATACGATTTTAGGGATCTCCGGTGGTGTATG
AACCCCCCTGAGAGAGTCAAAATTAACTTTGATCAATTCTGTGAATACAAAGCCGCGGTC
AAGTCAGTTGAACATATATTTGAGTCATCATTCAACAGGTCAGAAAGATTGCGACTATTG
ACTCTTGGGCCCGGAACAGGCTGTCTCGGCAGGACAGTAACAAGAGCTCAGTTCTCAGAA
CTTACGATGACCCTGATGGACCTGGATCTCGAGACGAAGCACAACGTGTCCTCAGTGTTT
ACCGTAGTTGAAGAGGGATTATTCGGAAGAACATATATTGTCTGGAGATCTGACACCGGG
AAACCGAGCACCAGTCTAGATATTGGCCAGTTTTTAAGAGTCTTCGAGATCGGGTTGGTG
AGGGATCTCGAGCTGGGTGCCCCCATTTTCCATATGACCAACTACCTCACAGTGAACATG
AGTGATGACTATCGGAATTGCCTTTTAGCGGTAGGGGAGTTGAAGCTGACAGCCCTATGC
ACCCCATCTGAGACTGTGACTCTGAGTGAGAGAGGAGTTCCAAAGAGAGAGCCTCTTGTG
GTTGTGATACTCAACCTAGTTGGGCCTACTCTAGGGGGCGAACTATACAGTGTCTTGCCT
ACCTCTGACCTCATGGTGGAGAAACTCCATCTATCCTCACACAGAGGGATCATCAAAGAC
AACGAGGCCAATTGGGTAGTACCGTCTACTGATGTTCGTGATCTCCAAAACAAAGGAGAA
TGTCTGGTGGAAGCATGCAAAACACGACCTCCTTCATTTTGCAATGGCACAGGAATAGGC
CCATGGTCAGAGGGGAGAATCCCTGCCTACGGAGTGATCAGGGTCAGTCTTGACTTAGCT
AGTGACCCAGGTGTGGTTATCACCTCAGTGTTTGGCCCACTGATACCTCACCTATCTGGC
ATGGATCTTTACAACAATCCGTTTTCAAGAGCTGCATGGCTGGCTGTACCACCCTACGAG
CAGTCATTTCTAGGAATGATAAATACAATTGGCTTCCCGGACAGAGCAGAGGTCATGCCG
CACATCTTGACCACAGAGATCAAAGGGCCTCGAGGTCGTTGTCATGTTCCTATAGAGTTG
TCCCGCAGGATTGATGATGATATCAAGATCGGGTCCAATATGGTTGTATTGCCGACGAGG
GATCTGAGGTACATAACAGCCACTTATGATGTTTCCAGGAGCGAGCATGCAATCGTGTAC
TATATCTATGACACGGGTCGCTCATCATCTTACTTCTACCCAGTTCGATTGAATTTCAAG
GGCAATCCTCTCTCTCTGAGGATAGAGTGTTTCCCCTGGTCTCATAAGGTGTGGTGCTAC
CATGATTGTCTTATATACAACACCATGACAAACGAAGAAGTCCATACGAGAGGGCTGACC
GGTATAGAGGTAACATGCAATCCAGTC
>Seq59 [organism=peste des petits ruminants virus] peste des petits ruminants virus strain Senegal_NdogaBabacar1304_2012 hemagglutinin (H) gene, complete cds
ATGTCCGCACAAAGGGAGAGGATCAATGCCTTCTACAAAGACAACCCTCACAATAAAAAC
CATAGGATAATCCTGGATAGGGAACGCTTAACTATTGAAAGACCCTACATCTTACTTGGA
GTCCTGCTGGTAATGTTCTTGAGTCTAATCGGGCTGCTAGCCATTGCAGGGATCAGGCTT
CACCGGGCCACCGTTGGAACTGCGGAGATCCAGAGTCGGCTGAATACCAACATTGAGTTG
ACCGAATCCATTGATCATCAAACTAAGGATGTCTTAACACCCCTGTTCAAAATCATTGGT
GATGAAGTCGGTATCAGGATTCCACAGAAGTTCAGTGATCTTGTCAAGTTCATCTCCGAT
AAGATTAAGTTCCTCAACCCTGACAGAGAATACGATTTTAGGGATCTCCGGTGGTGTATG
AACCCCCCTGAGAGAGTCAAAATTAACTTTGATCAATTCTGTGAATACAAAGCCGCGGTC
AAGTCAGTTGAACATATATTTGAGTCATCATTCAACAGGTCAGAAAGATTGCGACTATTG
ACTCTTGGGCCCGGAACAGGCTGTCTCGGCAGGACAGTAACAAGAGCTCAGTTCTCAGAA
CTTACGCTGACCCTGATGGACCTGGATCTCGAGATGAAGCACAACGTGTCCTCAGTGTTT
ACCGTAGTTGAAGAGGGATTATTCGGAAGAACATATATTGTTTGGAGATCTGACACCGGG
AAACCGAGCACCAGTCTAGATATTGGCCAGTTTTTAAGAGTTTTCGAGATCGGGTTGGTG
AGGGATCTCGAGCTGGGTGCCCCCATTTTCCATATGACCAACTACCTCACAGTGAACATG
AGTGATGACTACCGGAATTGCCTTTTAGCGGTAGGGGAGTTGAAGCTGACAGCCCTATGC
ACCCCATCTGAGACTGTGACTCTGAGTGAGAGAGGAGTTCCAAAGAGAGAGCCTCTTGTG
GTTATGATACTCAACCTAGTTGGGCCTACTCTAGGGGGCGAACTATACAGTGTCTTGCCT
ACCTCTGACCTCATGGTGGAGAAACTCCATCTATCCTCACACAGAGGGATCATCAAAGAC
AACGAGGCCAATTGGGTAGTACCGTCTACTGATGTTCGTGATCTCCAAAACAAAGGAGAA
TGTCTGGTGGAAGCATGCAAAACACGACCTCCTTCATTTTGCAATGGCACAGGAATAGGC
CCATGGTCAGAGGGGAGAATCCCTGCCTACGGAGTGATCAGGGTCAGTCTTGACTTAGCT
AGTGACCCAGGTGTGGTTATCACCTCAGTGTTTGGCCCACTGATACCTCACCTATCTGGC
ATGGATCTTTACAACAATCCGTTTTCAAGAGCTGCATGGCTGGCTGTACCACCCTACGAG
CAGTCATTTCTAGGAATGATAAATACAATTGGCTTCCCGGACAGAGCAGAGGTCATGCCG
CACATCTTGACCACAGAGATCAAAGGGCCTCGAGGTCGTTGTCATGTTCCTATAGAGTTG
TCCCGCAGGATTGATGATGATATCAAGATCGGGTCCAATATGGTTGTATTGCCGACGAGG
GATCTGAGGTACATAACAGCCACTTATGATGTTTCCAGGAGCGAGCATGCAATCGTGTAC
TATATCTATGACACGGGTCGCTCATCATCTTACTTCTACCCAGTTCGATTGAATTTCAAG
GGCAATCCTCTCTCTCTGAGGATAGAGTGTTTCCCCTGGTCTCATAAGGTGTGGTGCTAC
CATGATTGTCTTATATACAACACCATGACAAACGAAGAAGTCCATACGAGAGGGCTGACC
GGTATAGAGGTAACATGCAATCCAGTC
>Seq60 [organism=peste des petits ruminants virus] peste des petits ruminants virus strain Senegal_Louga2_2012 hemagglutinin (H) gene, complete cds
ATGTCCGCACAAAGGGAGAGGATCAATGCCTTCTACAAAGACAACCCTCACAATAAAAAC
CATAGGATAATCCTGGATAGGGAACGCTTAACTATTGAAAGACCCTACATCTTACTTGGA
GTCCTGCTGGTAATGTTCTTGAGTCTAATCGGGCTGCTAGCCATTGCAGGGATCAGGCTT
CACCGGGCCACCGTTGGAACTGCGGAGATCCAGAGTCGGCTGAATACCAACATTGAGTTG
ACCGAATCCATTGATCATCAAACTAAGGATGTCTTAACACCCCTGTTCAAAATCATTGGT
GATGAAGTCGGTATCAGGATTCCACAGAAGTTCAGTGATCTTGTCAAGTTCATCTCCGAT
AAGATTAAGTTCCTCAACCCTGACAGAGAATACGATTTTAGGGATCTCCGGTGGTGTATG
AACCCCCCTGAGAGAGTCAAAATTAACTTTGATCAATTCTGTGAATACAAAGCCGCGGTC
AAGTCAGTTGAACATATATTTGAGTCATCATTCAACAGGTCAGAAAGATTGCGACTATTG
ACTCTTGGGCCCGGAACAGGCTGTCTCGGCAGGACAGTAACAAGAGCTCAGTTCTCAGAA
CTTACGCTGACCCTGATGGACCTGGATCTCGAGATGAAGCACAACGTGTCCTCAGTGTTT
ACCGTAGTTGAAGAGGGATTATTCGGAAGAACATATATTGTCTGGAGATCTGACACCGGG
AAACCGAGCACCAGTCTAGATATTGGCCAGTTTTTAAGAGTCTTCGAGATCGGGTTGGTG
AGGGATCTCGAGCTGGGTGCCCCCATTTTCCATATGACCAACTACCTCACAGTGAACATG
AGTGATGACTATCGGAATTGCCTTTTAGCGGTAGGGGAGTTGAAGCTGACAGCCCTATGC
ACCCCATCTGAGACTGTGACTCTGAGTGAGAGAGGAGTTCCAAAGAGAGAGCCTCTTGTG
GTTGTGATACTCAACCTAGTTGGGCCTACTCTAGGGGGCGAACTATACAGTGTCTTGCCT
ACCTCTGACCTCATGGTGGAGAAACTCCATCTATCCTCACACAGAGGGATCATCAAAGAC
AACGAGGCCAATTGGGTAGTACCGTCTACCGATGTTCGTGATCTCCAAAACAAAGGAGAA
TGTCTGGTGGAAGCATGCAAAACACGACCTCCTTCATTTTGCAATGGCACAGGAATAGGC
CCATGGTCAGAGGGGAGAATCCCTGCCTACGGAGTGATCAGGGTCAGTCTTGACTTAGCT
AGTGACCCAGGTGTGGTTATCACTTCAGTGTTTGGCCCACTGATACCTCACCTATCTGGC
ATGGATCTTTACAACAATCCGTTTTCAAGAGCTGCATGGCTGGCTGTACCACCCTACGAG
CAGTCATTTCTAGGAATGATAAATACAATTGGCTTCCCGGACAGAGCAGAGGTCATGCCG
CACATCTTGACCACAGAGATCAAAGGGCCTCGAGGTCGTTGTCATGTTCCTATAGAGTTG
TCCCGCAGGATTGATGATGATATCAAGATCGGGTCCAATATGGTTGTATTGCCGACGAGG
GATCTGAGGTACATAACAGCCACTTATGATGTTTCCAGGAGCGAGCATGCAATCGTGTAC
TATATCTATGACACGGGTCGCTCATCATCTTACTTCTACCCAGTTCGATTGAATTTCAAG
GGCAATCCTCTCTCTCTGAGGATAGAGTGTTTCCCCTGGTCTCATAAGGTGTGGTGCTAC
CATGATTGTCTTATATACAACACCATGACAAACGAAGAAGTCCATACGAGAGGGCTGACC
GGTATAGAGGTAACATGCAATCCAGTC
>Seq61 [organism=peste des petits ruminants virus] peste des petits ruminants virus strain Senegal_SinthiouBamambe_2013 hemagglutinin (H) gene, complete cds
ATGTCCGCACAAAGGGAGAGGATCAATGCCTTCTACAAAGACAACCCTCACAATAAAAAC
CATAGGATAATCCTGGATAGGGAACGCTTAACTATTGAAAGACCCTACATCTTACTTGGA
GTCCTGCTGGTAATGTTCTTGAGTCTAATCGGGCTGCTAGCCATTGCAGGGATCAGGCTT
CACCGGGCCACCGTTGGAACTGCGGAGATCCAGAGTCGGCTGAATACCAACATTGAGTTG
ACCGAATCCATTGATCATCAAACTAAGGATGTCTTAACACCCCTGTTCAAAATCATTGGT
GATGAAGTCGGTATCAGAATTCCACAGAAGTTCAGTGATCTTGTCAAGTTCATCTCCGAT
AAGATTAAGTTCCTCAACCCTGACAGAGAATACGATTTTAGGGATCTCCGGTGGTGTATG
AACCCCCCTGAGAGAGTCAAAATTAACTTTGATCAATTCTGTGAATACAAAGCCGCGGTC
AAGTCAGTTGAACATATATTTGAGTCATCATTCAACAGGTCAGAAAGATTGCGACTATTG
ACTCTTGGGCCCGGAACAGGCTGTCTCGGCAGGACAGTAACAAGAGCTCAGTTCTCAGAA
CTTACGCTGACCCTGATGGACCTGGATCTCGAGATGAAGCACAACGTGTCCTCAGTGTTT
ACCGTAGTTGAAGAGGGATTATTCGGAAGAACATATATTGTCTGGAGATCTGACACCGGG
AAACCGAGTACCAGTCTAGATATTGGCCAGTTTTTAAGAGTCTTCGAGATCGGGTTGGTG
AGGGATCTCGAGCTGGGTGCCCCCATTTTCCATATGACCAACTACCTCACAGTGAATATG
AGTGATGACTATCGGAATTGCCTTTTAGCGGTAGGGGAGTTGAAGCTGACAGCCCTATGC
ACCCCATCTGAGACTGTGACTCTGAGTGAGAGAGGAGTTCCAAAGAGAGAGCCTCTTGTG
GTTGTGATACTCAACCTAGTTGGGCCTACTCTAGGGGGCGAACTATACAGTGTCTTGCCT
ACCTCTGACCTCATGGTGGAGAAACTCCATCTATCCTCACATAGAGGGATCATCAAAGAC
AACGAGGCCAATTGGGTAGTACCGTCTACCGATGTTCGTGATCTCCAAAACAAGGGAGAA
TGTCTGGTGGAAGCATGCAAAACTCGACCTCCTTCATTTTGCAATGGCACAGGAATAGGC
CCATGGTCAGAAGGGAGAATCCCTGCCTACGGAGTGATCAGGGTCAGTCTTGACTTAGCT
AGTGACCCAGGTGTGGTTATCACTTCAGTGTTTGGCCCACTGATACCTCACCTATCTGGC
ATGGATCTTTACAACAATCCGTTTTCAAGAGCTGCATGGCTGGCTGTACCACCCTACGAG
CAGTCATTTCTAGGAATGATAAATACAATTGGCTTCCCGGACAGAGCAGAGGTCATGCCG
CACATTTTGACCACAGAGATCAAAGGGCCTCGAGGTCGTTGTCATGTTCCTATAGAGTTG
TCCCGCAGGATTGATGATGATATCAAGATCGGGTCCAATATGGTTGTATTGCCGACGAGG
GATCTGAGGTACATAACAGCCACTTATGATGTTTCCAGGAGCGAGCATGCAATCGTGTAC
TATATCTATGACACGGGTCGCTCATCATCTTACTTCTACCCAGTTCGATTGAATTTCAAG
GGCAATCCTCTCTCTCTGAGGATAGAGTGTTTCCCCTGGTCTCATAAGGTGTGGTGCCAC
CATGATTGTCTTATATACAACACCATGACAAACGAAGAAGTCCATACGAGAGGGCTGACC
GGTATAGAGGTAACATGCAATCCAGTC
>Seq62 [organism=peste des petits ruminants virus] peste des petits ruminants virus strain Mauritania_TarzaTignarmaik1_2012 hemagglutinin (H) gene, complete cds
ATGTCCGCACAAAGGGAGAGGATCAATGCCTTCTACAAAGACAACCCTCACAATAAAAAC
CATAGGATAATCCTGGATAGGGAACGCTTAACTATTGAAAGACCCTACATCTTACTTGGA
GTCCTGCTGGTAATGTTCTTGAGTCTAATCGGGCTGCTAGCCATTGCAGGGATCAGGCTT
CACCGGGCCACCGTTGGAACTGCGGAGATCCAGAGTCGGCTGAATACCAACATTGAGTTG
ACCGAATCCATTGATCATCAAACTAAGGATGTCTTAACACCCCTGTTCAAAATCATTGGT
GATGAAGTCGGTATCAGAATTCCACAGAAGTTCAGTGATCTTGTCAAGTTCATCTCCGAT
AAGATTAAGTTCCTCAACCCTGACAGAGAATACGATTTTAGGGATCTCCGGTGGTGTATG
AACCCCCCTGAGAGAGTCAAAATTAACTTTGATCAATTCTGTGAATACAAAGCCGCGGTC
AAGTCAGTTGAACATATATTTGAGTCATCATTCAACAGGTCAGAAAGATTGCGACTATTG
ACTCTTGGGCCCGGAACAGGCTGTCTCGGCAGGACAGTAACAAGAGCTCAGTTCTCAGAA
CTTACGCTGACCCTGATGGACCTGGATCTCGAGATGAAGCACAACGTGTCCTCAGTGTTT
ACCGTAGTTGAAGAGGGATTATTCGGAAGAACATATATTGTCTGGAGATCTGACACCGGG
AAACCGAGTACCAGTCTAGATATTGGCCAGTTTTTAAGAGTCTTCGAGATCGGGTTGGTG
AGGGATCTCGAGCTAGGTGCCCCCATTTTCCATATGACCAACTACCTCACAGTGAATATG
AGTGATGACTATCGGAATTGCCTTTTAGCGGTAGGGGAGTTGAAGCTGACAGCCCTATGC
ACCCCATCTGAGACTGTGACTCTGAGTGAGAGAGGAGTTCCAAAGAGAGAGCCTCTTGTG
GTTGTGATACTCAACCTAGCTGTGCCTACTCTAGGGGGCGAACTATACAGTGTCTTGCCT
ACCTCTGACCTCATGGTGGAGAAACTCCATCTATCCTCACATAGAGGGATCATCAAAGAC
AACGAGGCCAATTGGGTAGTACCGTCTACCGATGTTCGTGATCTCCAAAACAAGGGGGAA
TGTCTGGTGGAAGCATGCAAAACTCGACCTCCTTCATTTTGCAATGGCACAGGAATAGGC
CCATGGTCAGAAGGGAGAATCCCTGCCTACGGAGTGATCAGGGTCAGTCTTGACTTAGCT
AGTGACCCAGGTGTGGTTATCACTTCAGTGTTTGGCCCACTGATACCTCACCTATCTGGC
ATGGATCTTTACAACAATCCGTTTTCAAGAGCTGCATGGCTGGCTGTACCACCCTACGAG
CAGTCATTTCTAGGAATGATAAATACAATTGGCTTCCCGGACAGAGCAGAGGTCATGCCG
CACATTTTGACCACAGAGATCAAAGGGCCTCGAGGTCGTTGTCATGTTCCTATAGAGTTG
TCCCGCAGGATTGATGATGATATCAAGATCGGGTCCAATATGGTTGTATTGCCGACGAGG
GATCTGAGGTACATAACAGCCACTTATGATGTTTCCAGGAGCGAGCATGCAATCGTGTAC
TATATCTATGACACGGGTCGCTCATCATCTTACTTCTACCCAGTTCGATTGAATTTCAAG
GGCAATCCTCTCTCTCTGAGGATAGAGTGTTTCCCCTGGTCTCATAAGGTGTGGTGCTAC
CATGATTGTCTTATATACAACACCATGACAAACGAAGAAGTCCATACGAGAGGGCTGACC
GGTATAGAGGTAACATGCAATCCAGTC
>Seq63 [organism=peste des petits ruminants virus] peste des petits ruminants virus strain Mauritania_TarzaTignarmaik1_2012 hemagglutinin (H) gene, complete cds
ATGTCCGCACAAAGGGAGAGGATCAATGCCTTCTACAAAGACAACCCTCACAATAAAAAC
CATAGGATAATCCTGGATAGGGAACGCTTAACTATTGAAAGACCCTACATCTTACTTGGA
GTCCTGCTGGTAATGTTCTTGAGTCTAATCGGGCTGCTAGCCATTGCAGGGATCAGGCTT
CACCGGGCCACCGTTGGAACTGCGGAGATCCAGAGTCGGCTGAATACCAACATTGAGTTG
ACCGAATCCATTGATCATCAAACTAAGGATGTCTTAACACCCCTGTTCAAAATCATTGGT
GATGAAGTCGGTATCAGAATTCCACAGAAGTTCAGTGATCTTGTCAAGTTCATCTCCGAT
AAGATTAAGTTCCTCAACCCTGACAGAGAATACGATTTTAGGGATCTCCGGTGGTGTATG
AACCCCCCTGAGAGAGTCAAAATTAACTTTGATCAATTCTGTGAATACAAAGCCGCGGTC
AAGTCAGTTGAACATATATTTGAGTCATCATTCAACAGGTCAGAAAGATTGCGACTATTG
ACTCTTGGGCCCGGAACAGGCTGTCTCGGCAGGACAGTAACAAGAGCTCAGTTCTCAGAA
CTTACGCTGACCCTGATGGACCTGGATCTCGAGATGAAGCACAACGTGTCCTCAGTGTTT
ACCGTAGTTGAAGAGGGATTATTCGGAAGAACATATATTGTCTGGAGATCTGACACCGGG
AAACCGAGTACCAGTCTAGATATTGGCCAGTTTTTAAGAGTCTTCGAGATCGGGTTGGTG
AGGGATCTCGAGCTAGGTGCCCCCATTTTCCATATGACCAACTACCTCACAGTGAATATG
AGTGATGACTATCGGAATTGCCTTTTAGCGGTAGGGGAGTTGAAGCTGACAGCCCTATGC
ACCCCATCTGAGACTGTGACTCTGAGTGAGAGAGGAGTTCCAAAGAGAGAGCCTCTTGTG
GTTGTGATACTCAACCTAGTTGGGCCTACTCTAGGGGGCGAACTATACAGTGTCTTGCCT
ACCTCTGACCTCATGGTGGAGAAACTCCATCTATCCTCACATAGAGGGATCATCAAAGAC
AACGAGGCCAATTGGGTAGTACCGTCTACCGATGTTCGTGATCTCCAAAACAAGGGGGAA
TGTCTGGTGGAAGCATGCAAAACTCGACCTCCTTCATTTTGCAATGGCACAGGAATAGGC
CCATGGTCAGAAGGGAGAATCCCTGCCTACGGAGTGATCAGGGTCAGTCTTGACTTAGCT
AGTGACCCAGGTGTGGTTATCACTTCAGTGTTTGGCCCACTGATACCTCACCTATCTGGC
ATGGATCTTTACAACAATCCGTTTTCAAGAGCTGCATGGCTGGCTGTACCACCCTACGAG
CAGTCATTTCTAGGAATGATAAATACAATTGGCTTCCCGGACAGAGCAGAGGTCATGCCG
CACATTTTGACCACAGAGATCAAAGGGCCTCGAGGTCGTTGTCATGTTCCTATAGAGTTG
TCCCGCAGGATTGATGATGATATCAAGATCGGGTCCAATATGGTTGTATTGCCGACGAGG
GATCTGAGGTACATAACAGCCACTTATGATGTTTCCAGGAGCGAGCATGCAATCGTGTAC
TATATCTATGACACGGGTCGCTCATCATCTTACTTCTACCCAGTTCGATTGAATTTCAAG
GGCAATCCTCTCTCTCTGAGGATAGAGTGTTTCCCCTGGTCTCATAAGGTGTGGTGCTAC
CATGATTGTCTTATATACAACACCATGACAAACGAAGAAGTCCATACGAGAGGGCTGACC
GGTATAGAGGTAACATGCAATCCAGTC
>Seq64 [organism=peste des petits ruminants virus] peste des petits ruminants virus strain Senegal_SakhMecke1_2012 hemagglutinin (H) gene, complete cds
ATGTCCGCACAAAGGGAGAGGATCAATGCCTTCTACAAAGACAACCCTCACAATAAAAAC
CATAGGATAATCCTGGATAGGGAACGCTTAACTATTGAAAGACCCTACATCTTACTTGGA
GTCCTGCTGGTAATGTTCTTGAGTCTAATCGGGCTGCTAGCCATTGCAGGGATCAGGCTT
CACCGGGCCACCGTTGGAACTGCGGAGATCCAGAGTCGGCTGAATACCAACATTGAGTTG
ACCGAATCCATTGATCATCAAACTAAGGATGTCTTAACACCCCTGTTCAAAATCATTGGT
GATGAAGTCGGTATCAGAATTCCACAGAAGTTCAGTGATCTTGTCAAGTTCATCTCCGAT
AAGATTAAGTTCCTCAACCCTGACAGAGAATACGATTTTAGGGATCTCCGGTGGTGTATG
AACCCCCCTGAGAGAGTCAAAATTAACTTTGATCAATTCTGTGAATACAAAGCCGCGGTC
AAGTCAGTTGAACATATATTTGAGTCATCATTCAACAGGTCAGAAAGATTGCGACTATTG
ACTCTTGGGCCCGGAACAGGCTGTCTCGGCAGGACAGTAACAAGAGCTCAGTTCTCAGAA
CTTACGCTGACCCTGATGGACCTGGATCTCGAGATGAAGCACAACGTGTCCTCAGTGTTT
ACCGTAGTTGAAGAGGGATTATTCGGAAGAACATATATTGTCTGGAGATCTGACACCGGG
AAACCGAGCACCAGTCTAGATATTGGCCAGTTTTTAAGAGTCTTCGAGATCGGGTTGGTG
AGGGATCTCGAGCTGGGTGCCCCCATTTTCCATATGACCAACTACCTCACAGTGAACATG
AGTGATGACTATCGGAATTGCTTTTTAGCGGTAGGGGAGTTGAAGCTGACAGCCCTATGC
ACCCCATCTGAGACTGTGACTCTGAGTGAGAGAGGAGTTCCAAAGAGAGAGCCTCTTGTG
GTTGTGATACTCAACCTAGTTGGGCCTACTCTAGGGGGCGAACTATACAGTGTCTTGCCT
ACCTCTGACCTCATGGTGGAGAAACTCCATCTATCCTCACATAGAGGGATCATCAAAGAC
AACGAGGCCAATTGGGTAGTACCGTCTACCGATGTTCGTGATCTCCAAAACAAGGGAGAA
TGTCTGGTGGAAGCATGCAAAACTCGACCTCCTTCATTTTGCAATGGCACAGGAATAGGC
CCATGGTCAGAGGGGAGAATCCCTGCCTACGGAGTGATCAGGGTCAGTCTTGACTTAGCT
AGTGACCCAGGTGTGGTTATCACTTCAGTGTTTGGCCCACTGATACCTCACCTATCTGGC
ATGGATCTTTACAACAATCCGTTTTCAAGAGCTGCATGGCTGGCTGTACCACCCTACGAG
CAGTCATTTCTAGGAATGATAAATACAATTGGCTTCCCGGACAGAGCAGAGGTCATGCCG
CACATTTTGACCACAGAGATCAAAGGGCCTCGAGGTCGTTGTCATGTTCCTATAGAGTTG
TCCCGCAGGATTGATGATGATATCAAGATCGGGTCCAATATGGTTGTATTGCCGACGAGG
GATCTGAGGTACATAACAGCCACTTATGATGTTTCCAGGAGCGAGCATGCAATCGTGTAC
TATATCTATGACACGGGTCGCTCATCATCTTACTTCTACCCAGTTCGATTGAATTTCAAG
GGCAATCCTCTCTCTCTGAGGATAGAGTGTTTCCCCTGGTCTCATAAGGTGTGGTGCTAC
CATGATTGTCTTATATACAACACCATGACAAACGAAGAAGTCCATACGAGAGGGCTGACC
GGTATAGAGGTAACATGCAATCCAGTC
>Seq65 [organism=peste des petits ruminants virus] peste des petits ruminants virus strain Senegal_MbanSaman01_2012 hemagglutinin (H) gene, complete cds
ATGTCCGCACAAAGGGAGAGGATCAATGCCTTCTACAAAGACAACCCTCACAATAAAAAC
CATAGGATAATCCTGGATAGGGAACGCTTAACTATTGAAAGACCCTACATCTTACTTGGA
GTCCTGCTGGTAATGTTCCTGAGTCTAATCGGGCTGCTAGCCATTGCAGGGATCAGGCTT
CACCGGGCCACCGTTGGAACTGCAGAGATCCAGAGTCGGCTGAATACCAACATTGAGTTG
ACCGAATCCATTGATCATCAAACTAAGGATGTCTTAACACCCCTGTTCAAAATCATTGGT
GATGAAGTCGGTATCAGAATTCCACAGAAGTTCAGTGATCTTGTCAAGTTCATCTCCGAT
AAGATTAAGTTCCTCAACCCTGACAGAGAATACGATTTTAGGGATCTCCGGTGGTGTATG
AACCCCCCTGAGAGAGTCAAAATTAACTTTGATCAATTCTGTGAATACAAAGCCGCGGTC
AAGTCAGTTGAACATATATTTGAGTCATCATTCAACAGGTCAGAAAGATTGCGACTATTG
ACTCTTGGGCCCGGCACAGGCTGTCTCGGCAGGACAGTAACAAGAGCTCAGCTCTCAGAA
CTTACGCTGACCCTGATGGACCTGGATCTCGAGATGAAGCACAACGTGTCCTCAGTGTTT
ACCGTAGTTGAAGAGGGATTATTCGGAAGAACATATATTGTCTGGAGATCTGACACCGGG
AAACCGAGCACCAGTCTAGATATTGGCCAGTTTTTAAGAGTCTTCGAGATCGGGTTGGTG
AGGGATCTCGAGCTGGGTGCCCCCATTTTCCATATGACCAACTACCTCGCAGTGAACATG
AGTGATGACTATCGGAATTGCCTTTTAGCGGTAGGGGAGTTGAAGCTGACAGCCCTATGC
ACCCCATCTGAGACTGTGACTCTGAGTGAGAGAGGAGTTCCAAAGAGAGAGCCTCTTGTG
GTTGTGATACTCAACCTAGTTGGGCCTACTCTAGGGGGCGAACTATACAGTGTCTTGCCT
ACCTCTGACCTCACGGTGGAGAAACTCCATCTATCCTCACATAGAGGGATCATCAAAGAC
AACGAGGCCAATTGGGTAGTACCGTCTACCGATGTTCGTGATCTCCAAAGCAAGGGAGAA
TGTCTGGTGGAAGCATGCAAAACTCGACCTCCTTCATTTTGCAATGGCACAGGAATAGGC
CCATGGTCAGAGGGGAGAATCCCTGCCTACGGAGTGATCAGGGTCAGTCTTGACTTAGCT
AGTGACCCAGGTGTGGTTATCACTTCAGTGTTTGGCCCACTGATACCTCACCTATCTGGC
ATGGATCTTTACAACAATCCGTTTTCAAGAGCTGCATGGCTGGCTGTACCACCCTACGAG
CAGTCATTTCTAGGAATGATAAATACAATTGGCTTCCCGGACAGAGCAGAGGTCATGCCG
CACATTTTGACCACAGAGATCAAAGGGCCTCGAGGTCGTTGTCATGTTCCTATAGAGTTG
TCCCGCAGGATTGATGATGATATCAAGATCGGGTCCAATATGGTTGTATTGCCGACGAGG
GATCTGAGGTACATAACAGCCACTTATGATGTTTCCAGGAGCGAGCATGCAATCGTGTAC
TATATCTATGACACGGGTCGCTCATCATCTTACTTCTACCCAGTTCGATTGAATTTCAAG
GGCAATCCTCTCTCTCTGAGGATAGAGTGTTTCCCCTGGTCTCATAAGGTGTGGTGCTAC
CATGATTGTCTTATATACAACACCATGACAAACGAAGAAGTCCATACGAGAGGGCTGACC
GGTATAGAGGTAACATGCAATCCAGTC
>Seq66 [organism=peste des petits ruminants virus] peste des petits ruminants virus strain Senegal_Ndiaffate01_2012 hemagglutinin (H) gene, complete cds
ATGTCCGCACAAAGGGAGAGGATCAATGCCTTCTACAAAGACAACCCTCACAATAAAAAC
CATAGGATAATCCTGGATAGGGAACGCTTAACTATTGAAAGACCCTACATCTTACTTGGA
GTCCTGCTGGTAATGTTCTTGAGTCTAATCGGGCTGCTAGCCATTGCAGGGATCAGGCTT
CACCGGGCCACCGTTGGAACTGCGGAGATCCAGAGTCGGCTGAATACCAACATTGAGTTG
ACCGAATCCATTGATCATCAAACTAAGGATGTCTTAACACCCCTGTTCAAAATCATTGGT
GATGAAGTCGGTATCAGGATTCCACAGAAGTTCAGTGATCTTGTCAAGTTCATCTCCGAT
AAGATTAAGTTCCTCAACCCTGACAGAGAATACGATTTTAGGGATCTCCGGTGGTGTATG
AACCCCCCTGAGAGAGTCAAAATTAACTTTGATCAATTCTGTGAATACAAAGCCGCGGTC
AAGTCAGTTGAACATATATTTGAGTCATCATTCAACAGGTCAGAAAGATTGCGACTATTG
ACTCTTGGGCCCGGAACAGGCTGTCTCGGCAGGACAGTAACAAGAGCTCAGCTCTCAGAA
CTTACGCTGACCCTGATGGACCTGGATCTCGAGATGAAGCACAACGTGTCCTCAGTGTTT
ACCGTAGTTGAAGAGGGATTATTCGGAAGAACATATATTGTCTGGAGATCTGACACCGGG
AAACCGAGCACCAGTCTAGATATTGGCCAGTTTTTAAGAGTCTTCGAGATCGGGTTGGTG
AGGGATCTCGAGCTGGGTGCCCCCATTTTCCATATGACCAACTACCTCGCAGTGAACATG
AGTGATGACTATCGGAATTGCCTTTTAGCGGTAGGGGAGTTGAAGCTGACAGCCCTATGC
ACCCCATCTGAGACTGTGACTCTGAGTGAGAGAGGAGTTCCAAAGAGAGAGCCTCTTGTG
GTTGTGATACTCAACCTAGTTGGGCCTACTCTAGGGGGCGAACTATACAGTGTCTTGCCT
ACCTCTGACCTCACGGTGGAGAAACTCCATCTATCCTCACATAGAGGGATCATCAAAGAC
AACGAGGCCAATTGGGTAGTACCGTCTACCGATGTTCGTGATCTCCAAAGCAAGGGAGAA
TGTCTGGTGGAAGCATGCAAAACTCGACCTCCTTCATTTTGCAATGGCACAGGAATAGGC
CCATGGTCAGAGGGGAGAATCCCTGCCTACGGAGTGATCAGGGTCAGTCTTGACTTAGCT
AGTGACCCAGGTGTGGTTATCACTTCAGTGTTTGGCCCACTGATACCTCACCTATCTGGC
ATGGATCTTTACAACAATCCGTTTTCAAGAGCTGCATGGCTGGCTGTACCACCCTACGAG
CAGTCATTTCTAGGAATGATAAATACAATTGGCTTCCCGGACAGAGCAGAGGTCATGCCG
CACATTTTGACCACAGAGATCAAAGGGCCTCGAGGTCGTTGTCATGTTCCTATAGAGTTG
TCCCGCAGGATTGATGATGATATCAAGATCGGGTCCAATATGGTTGTATTGCCGACGAGG
GATCTGAGGTACATAACAGCCACTTATGATGTTTCCAGGAGCGAGCATGCAATCGTGTAC
TATATCTATGACACGGGTCGCTCATCATCTTACTTCTACCCAGTTCGATTGAATTTCAAG
GGCAATCCTCTCTCTCTGAGGATAGAGTGTTTCCCCTGGTCTCATAAGGTGTGGTGCTAC
CATGATTGTCTTATATACAACACCATGACAAACGAAGAAGTCCATACGAGAGGGCTGACC
GGTATAGAGGTAACATGCAATCCAGTC
>Seq67 [organism=peste des petits ruminants virus] peste des petits ruminants virus strain Senegal_Soum01_2012 hemagglutinin (H) gene, complete cds
ATGTCCGCACAAAGGGAGAGGATCAATGCCTTCTACAAAGACAACCCTCACAATAAAAAC
CATAGGATAATCCTGGATAGGGAACGCTTAACTATTGAAAGACCCTACATCTTACTTGGA
GTCCTGCTGGTAATGTTCTTGAGTCTAATCGGGCTGCTAGCCATTGCAGGGATCAGGCTT
CACCGGGCCACCGTTGGAACTGCAGAGATCCAGAGTCGGCTGAATACCAACATTGAGTTG
ACCGAATCCATTGATCATCAAACTAAGGATGTCTTAACACCCCTGTTCAAAATCATTGGT
GATGAAGTCGGTATCAGAATTCCACAGAAGTTCAGTGATCTTGTCAAGTTCATCTCCGAT
AAGATTAAGTTCCTCAACCCTGACAGAGAATACGATTTTAGGGATCTCCGGTGGTGTATG
AACCCCCCTGAGAGAGTCAAAATTAACTTTGATCAATTCTGTGAATACAAAGCCGCGGTC
AAGTCAGTTGAACATATATTTGAGTCATCATTCAACAGGTCAGAAAGATTGCGACTATTG
ACTCTTGGGCCCGGAACAGGCTGTCTCGGCAGGACAGTAACAAGAGCTCAGCTCTCAGAA
CTTACGCTGACCCTGATGGACCTGGATCTCGAGATGAAGCACAACGTGTCCTCAGTGTTA
ACCGTAGTTGAAGAGGGATTATTCGGAAGAACATATATTGTCTGGAGATCTGACACCGGG
AAACCGAGCACCAGTCTAGATATTGGCCAGTTTTTAAGAGTCTTCGAGATCGGGTTGGTG
AGGGATCTCGAGCTGGGTGCCCCCATTTTCCATATGACCAACTACCTCACAGTGAACATG
AGTGATGACTATCGGAATTGCCTTTTAGCGGTAGGGGAGTTGAAGCTGACAGCCCTATGC
ACCCCATCTGAGACTGTGACTCTGAGTGAGAGAGGAGTTCCAAAGAGAGAGCCTCTTGTG
GCTGTGATACTCAACCTAGTTGGGCCTACTCTAGGGGGCGAACTATACAGTGTCTTGCCT
ACCTCTGACCTCATGGTGGAGAAACTCCATCTATCCTCACATAGAGGGATCATCAAAGAC
AACGAGGCAAATTGGGTAGTACCGTCTACCGATGTTCGTGATCTCCAAAGCAAGGGAGAA
TGTCTGGTGGAAGCATGCAAAACTCGACCTCCTTCATTTTGCAATGGCACAGGAATAGGC
CCATGGTCAGAGGGGAGAATCCCTGCCTACGGAGTGATCAGGGTCAGTCTTGACTTAGCT
AGTGACCCAGGTGTGGTTATCACTTCAGTGTTTGGCCCACTGATACCTCACCTATCTGGC
ATGGATCTTTACAACAATCCGTTTTCAAGAGCTGCATGGCTGGCTGTACCACCCTACGAG
CAGTCATTTCTAGGAATGATAAATACAATTGGCTTCCCGGACAGAGCAGAGGTCATGCCG
CACATTTTGACCACAGAGATCAAAGGGCCTCGAGGTCGTTGTCATGTTCCTATAGAGTTG
TCCCGCAGGATTGATGATGATATCAAGATCGGGTCCAATATGGTTGTATTGCCGACGAGG
GATCTGAGGTACATAACAGCCACTTATGATGTTTCCAGGAGCGAGCATGCAATCGTGTAC
TATATCTATGACACGGGTCGCTCATCATCTTACTTCTACCCAGTTCGATTGAATTTCAAG
GGCAATCCTCTCTCTCTGAGGATAGAGTGTTTCCCCTGGTCTCATAAGGTGTGGTGCTAC
CATGATTGTCTTATATACAACACCATGACAAACGAAGAAGTCCATACGAGAGGGCTGACC
GGTATAGAGGTAACATGCAATCCAGTC
>Seq68 [organism=peste des petits ruminants virus] peste des petits ruminants virus strain Senegal_Ndiathiane01_2012 hemagglutinin (H) gene, complete cds
ATGTCCGCACAAAGGGAGAGGATCAATGCCTTCTACAAAGACAACCCTCACAATAAAAAC
CATAGGATAATCCTGGATAGGGAACGCTTAACTATTGAAAGACCCTACATCTTACTTGGA
GTCCTGCTGGTAATGTTCTTGAGTCTAATCGGGCTGCTAGCCATTGCAGGGATCAGGCTT
CACCGGGCCACCGTTGGAACTGCGGAGATCCAGAGTCGGCTGAATACCAACATTGAGTTG
ACCGAATCCATTGATCATCAAACTAAGGATGTCTTAACACCCCTGTTCAAAATCATTGGT
GATGAAGTCGGTATCAGAATTCCACAGAAGTTCAGTGATCTTGTCAAGTTCATCTCCGAT
AAGATTAAGTTCCTCAACCCTGACAGAGAATACGATTTTAGGGATCTCCGGTGGTGTATG
AACCCCCCTGAGAGAGTCAAAATTAACTTTGATCAATTCTGTGAATACAAAGCCGCGGTC
AAGTCAGTTGAACATATATTTGAGTCATCATTCAACAGGTCAGAAAGATTGCGACTATTG
ACTCTTGGGCCCGGAACAGGCTGTCTCGGCAGGACAGTAACAAGAGCTCAGCTCTCAGAA
CTTACGCTGACCCTGATGGACCTGGATCTCGAGATGAAGCACAACGTGTCCTCAGTGTTT
ACCGTAGTTGAAGAGGGATTATTCGGAAGAACATATATTGTCTGGAGATCTGACACCGGG
AAACCGAGCACCAGTCTAGATATTGGCCAGTTTTTAAGAGTCTTCGAGATCGGGTTGGTG
AGGGATCTCGAGCTGGGTGCCCCCATTTTCCATATGACCAACTACCTCGCAGTGAACATG
AGTGATGACTATCGGAATTGCCTTTTAGCGGTAGGGGAGTTGAAGCTGACAGCCCTATGC
ACCCCATCTGAGACTGTGACTCTGAGTGAGAGAGGAGTTCCAAAGAGAGAGCCTCTTGTG
GTTGTGATACTCAACCTAGTTGGGCCTACTCTAGGGGGCGAACTATACAGTGTCTTGCCT
ACCTCTGACCTCACGGTGGAGAAACTCCATCTATCCTCACATAGAGGGATCATCAAAGAC
AACGAGGCCAATTGGGTAGTACCGTCTACCGATGTTCGTGATCTCCAAAGCAAGGGAGAA
TGTCTGGTGGAAGCATGCAAAACTCGACCTCCTTCATTTTGCAATGGCACAGGAATAGGC
CCATGGTCAGAGGGGAGAATCCCTGCCTACGGAGTGATCAGGGTCAGTCTTGACTTAGCT
AGTGACCCAGGTGTGGTTATCACTTCAGTGTTTGGCCCACTGATACCTCACCTATCTGGC
ATGGATCTTTACAACAATCCGTTTTCAAGAGCTGCATGGCTGGCTGTACCACCCTACGAG
CAGTCATTTCTAGGAATGATAAATACAATTGGCTTCCCGGACAGAGCAGAGGTCATGCCG
CACATTTTGACCACAGAGATCAAAGGGCCTCGAGGTCGTTGTCATGTTCCTATAGAGTTG
TCCCGCAGGATTGATGATGATATCAAGATCGGGTCCAATATGGTTGTATTGCCGACGAGG
GATCTGAGGTACATAACAGCCACTTATGATGTTTCCAGGAGCGAGCATGCAATCGTGTAC
TATATCTATGACACGGGTCGCTCATCATCTTACTTCTACCCAGTTCGATTGAATTTCAAG
GGCAATCCTCTCTCTCTGAGGATAGAGTGTTTCCCCTGGTCTCATAAGGTGTGGTGCTAC
CATGATTGTCTTATATACAACACCATGACAAACGAAGAAGTCCATACGAGAGGGCTGACC
GGTATAGAGGTAACATGCAATCCAGTC
>Seq69 [organism=peste des petits ruminants virus] peste des petits ruminants virus strain Senegal_DakarP4_2012 hemagglutinin (H) gene, complete cds
ATGTCCGCACAAAGGGAGAGGATCAATGCCTTCTACAAAGACAACCCTCACAATAAAAAC
CATAGGATAATCCTGGATAGGGAACGCTTAACTATTGAAAGACCCTACATCTTACTTGGA
GTCCTGCTGGTAATGTTCTTGAGTCTAATCGGGCTGCTAGCCATTGCAGGGATCAGGCTT
CACCGGGCCACCGTTGGAACTGCGGAGATCCAGAGTCGGCTGAATACCAACATTGAGTTG
ACCGAATCCATTGATCATCAAACTAAGGATGTCTTAACACCCCTGTTCAAAATCATTGGT
GATGAAGTCGGTATCAGAATTCCGCAGAAGTTCAGTGATCTTGTCAAGTTCATCTCCGAT
AAGATTAAGTTCCTCAACCCTGACAGAGAATACGATTTTAGGGATCTCCGGTGGTGTATG
AACCCCCCTGAGAGAGTCAAAATTAACTTTGATCAATTCTGTGAATACAAAGCCGCGGTC
AAGTCAGTTGAACATATATTTGAGTCATCATTCAACAGGTCAGAAAGATTGCGACTATTG
ACTCTTGGGCCCGGAACAGGCTGTCTCGGCAGGACAGTAACAAGAGCTCAGTTCTCAGAA
CTTACGCTGACCCTGATGGACCTGGATCTCGAGATGAAGCACAACGTGTCCTCAGTGTTT
ACCGTAGTTGAAGAGGGATTATTCGGAAGAACATATATTGTCTGGAGATCTGACACCGGG
AAACCGAGCACCAGTCTAGATATTGGCCAGTTTTTAAGAGTCTTCGAGATCGGGTTGGTG
AGGGATCTCGAGCTGGGTGCCCCCATTTTCCATATGACCAACTACCTCACAGTGAACATG
AGTGATGACTATCGGAATTGCCTTTTAGCGGTAGGGGAGTTGAAGCTGACAGCCCTATGC
ACCCCATCTGAGACTGTGACTCTGAGTGAGAGAGGAGTTCCAAAGAGAGAGCCTCTTGTG
GTTGTGATACTCAACCTAGTTGGGCCTACTCTAGGGGGCGAACTATACAGTGTCTTGCCT
ACCTCTGACCTCATGGTGGAGAAACTCCATCTATCCTCACATAGAGGGATCATCAAAGAC
AACGAGGCCAATTGGGTAGTACCGTCTACCGATGTTCGTGATCTCCAAAACAAGGGAGAA
TGTCTGGTGGAAGCATGCAAAACTCGACCTCCTTCATTTTGCAATGGCACAGGAATAGGC
CCATGGTCAGAGGGGAGAATCCCTGCCTACGGAGTGATCAGGGTCAGTCTTGACTTAGCT
AGTGACCCAGGTGTGGTTATCACTTCAGTGTTTGGCCCACTGATACCTCACCTATCTGGC
ATGGATCTTTACAACAATCCGTTTTCAAGAGCTGCATGGCTGGCTGTACCACCCTACGAG
CAGTCATTTCTAGGAATGATAAATACAATTGGCTTCCCGGACAGAGCAGAGGTCATGCCG
CACATTTTGACCACAGAGATCAAAGGGCCTCGAGGTCGTTGTCATGTTCCTATAGAGTTG
TCCCGCAGGATTGATGATGATATCAAGATCGGATCCAATATGGTTGTATTGCCGACGAGG
GATCTGAGGTACATAACAGCCACTTATGATGTTTCCAGGAGCGAGGATGCAATCGTGTAC
TATATCTATGACACGGGTCGCTCATCATCTTACTTCTACCCAGTTCGATTGAATTTCAAG
GGCAATCCTCTCTCTCTGAGGATAGAGTGTTTCCCCTGGTCTCATAAGGTGTGGTGCCAC
CATGATTGTCTTATATACAACACCATGACAAACGAAGAAGTCCATACGAGAGGGCTGACC
GGTATAGAGGTAACATGCAATCCAGTC
>Seq70 [organism=peste des petits ruminants virus] peste des petits ruminants virus strain Senegal_NdogaBabacar1201_2012 hemagglutinin (H) gene, complete cds
ATGTCCGCACAAAGGGAGAGGATCAATGCCTTCTACAAAGACAACCCTCACAATAAAAAC
CATAGGATAATCCTGGATAGGGAACGCTTAACTATTGAAAGACCCTACATCTTACTTGGA
GTCCTGCTGGTAATGTTCTTGAGTCTAATCGGGCTGCTAGCCATTGCAGGGATCAGGCTT
CACCGGGCCACCGTTGGAACTGCAGAGATCCAGAGTCGGCTGAATACCAACATTGAGTTG
ACCGAATCCATTGATCATCAAACTAAGGATGTCTTAACACCCCTGTTCAAAATCATTGGT
GATGAAGTCGGTATCAGAATTCCACAGAAGTTCAGTGATCTTGTCAAGTTCATCTCCGAT
AAGATTAAGTTCCTCAACCCTGACAGAGAATACGATTTTAGGGATCTCCGGTGGTGTATG
AACCCCCCTGAGAGAGTCAAAATTAACTTTGATCAATTCTGTGAATACAAAGCCGCGGTC
AAGTCAGTTGAACATATATTTGAGTCATCATTCAACAGGTCAGAAAGATTGCGACTATTG
ACTCTTGGGCCCGGAACAGGCTGTCTCGGCAGGACAGTAACAAGAGCTCAGCTCTCAGAA
CTTACGCTGACCCTGATGGACCTGGATCTCGAGATGAAGCACAACGTGTCCTCAGTGTTA
ACCGTAGTTGAAGAGGGATTATTCGGAAGAACATATATTGTCTGGAGATCTGACACCGGG
AAACCGAGCACCAGTCTAGATATTGGCCAGTTTTTAAGAGTCTTCGAGATCGGGTTGGTG
AGGGATCTCGAGCTGGGTGCCCCCATTTTCCATATGACCAACTACCTCACAGTGAACATG
AGTGATGACTATCGGAATTGCCTTTTAGCGGTAGGGGAGTTGAAGCTGACAGCCCTATGC
ACCCCATCTGAGACTGTGACTCTGAGTGAGAGAGGAGTTCCAAAGAGAGAGCCTCTTGTG
GCTGTGATACTCAACCTAGTTGGGCCTACTCTAGGGGGCGAACTATACAGTGTCTTGCCT
ACCTCTGACCTCATGGTGGAGAAACTCCATCTATCCTCACATAGAGGGATCATCAAAGAC
AACGAGGCAAATTGGGTAGTACCGTCTACCGATGTTCGTGATCTCCAAAGCAAGGGAGAA
TGTCTGGTGGAAGCATGCAAAACTCGACCTCCTTCATTTTGCAATGGCACAGGAATAGGC
CCATGGTCAGAGGGGAGAATCCCTGCCTACGGAGTGATCAGGGTCAGTCTTGACTTAGCT
AGTGACCCAGGTGTGGTTATCACTTCAGTGTTTGGCCCACTGATACCTCACCTATCTGGC
ATGGATCTTTACAACAATCCGTTTTCAAGAGCTGCATGGCTGGCTGTACCACCCTACGAG
CAGTCATTTCTAGGAATGATAAATACAATTGGCTTCCCGGACAGAGCAGAGGTCATGCCG
CACATTTTGACCACAGAGATCAAAGGGCCTCGAGGTCGTTGTCATGTTCCTATAGAGTTG
TCCCGCAGGATTGATGATGATATCAAGATCGGGTCCAATATGGTTGTATTGCCGACGAGG
GATCTGAGGTACATAACAGCCACTTATGATGTTTCCAGGAGCGAGCATGCAATCGTGTAC
TATATCTATGACACGGGTCGCTCATCATCTTACTTCTACCCAGTTCGATTGAATTTCAAG
GGCAATCCTCTCTCTCTGAGGATAGAGTGTTTCCCCTGGTCTCATAAGGTGTGGTGCTAC
CATGATTGTCTTATATACAACACCATGACAAACGAAGAAGTCCATACGAGAGGGCTGACC
GGTATAGAGGTAACATGCAATCCAGTC
>Seq71 [organism=peste des petits ruminants virus] peste des petits ruminants virus strain Senegal_Kedougou1_2013 hemagglutinin (H) gene, complete cds
ATGTCCGCACAAAGGGAGAGGATCAATGCCTTCTACAAAGACAACCCTCACAATAAAAAC
CATAGGATAATCCTGGATAGGGAACGCTTAACTATTGAAAGACCCTACATCTTACTTGGA
GTCCTGCTGGTAATGTTCTTGAGTCTGATCGGGCTGCTAGCCATTGCAGGGATCAGGCTT
CACCGGGCCACCGTTGGAACTGCGGAGATCCAGAGTCGGCTGAATACCAACATTGAGTTG
ACCGAATCCATTGATCATCAAACTAAGGATGTTTTAACACCCCTGTTCAAAATCATTGGT
GATGAAGTCGGTATCAGAATTCCACAGAAGTTCAGTGACCTTGTCAAGTTCATCTCCGAT
AAGATTAAGTTCCTCAACCCTGACAGAGAATACGATTTTAGGGATCTCCGGTGGTGTATG
AACCCCCCTGAGAGAGTCAAAATTAACTTTGATCAATTCTGTGAATACAAAGCCGCGGTC
AAGTCAGTTGAACATATATTTGAGTCATCATTCAACAGGTCAGAAAGATTGCGACTATTG
ACTCTTGGGCCCGGAACAGGCTGTCTCGGCAGGACAGTAACAAGAGCTCAGTTCTCAGAA
CTTACGCTGACCCTGATGGACCTGGATCTCGAGATGAAGCACAACGTGTCCTCAGTGTTT
ACCGTAGTTGAAGAGGGATTATTCGGAAGAACATATATTGTCTGGAGATCTGACACCGGG
AAACCTAGCACCAGTCTAGATATTGGCCAGTTTTTAAGAGTCTTCGAGATCGGGTTGGTG
AGGGATCTCGAGCTGGGTGCCCCCATTTTCCATATGACCAACTACCTCACAGTGAACATG
AGTGATGACTATCGGAATTGCCTTTTAGCGGTAGGGGAGTTGAAGCTGACAGCCCTATGC
ACCCCATCTGAGACTGTGACTCTGAGTGAGAGAGGAGTTCCAAAGAGAGAGCCTCTTGTG
GTTGTGATACTCAACCTAGTTGGGCCTACTCTAGGGGGCGAACTATACAGTGTCTTACCT
ACCTCTGACCTCATGGTGGAGAAACTCCATCTATCCTCACATAGAGGGATCATCAAAGAC
AACGAGGCCAATTGGGTAGTACCGTCTACCGATGTTCGTGATCTCCAAAACAAGGGAGAA
TGTCTGGTGGAAGCATGCAAAACTCGACCTCCTTCATTTTGCAATGGCACAGGAATAGGC
CCATGGTCAGAGGGGAGAATCCCTGCCTACGGAGTGATCAGGGTCAGTCTTGACTTAGCT
AGTGACCCAGGTGTGGTTATCACTTCAGTGTTTGGCCCACTGATACCTCACCTATCTGGC
ATGGATCTTTACAACAATCCGTTTTCAAGAGCTGCATGGCTGGCTGTACCACCCTACGAG
CAGTCATTTCTAGGAATGATAAATACAATTGGCTTCCCGGACCGAGCAGAGGTCATGCCG
CACATTTTGACCACAGAGATCAAAGGGCCTCGAGGTCGTTGTCATGTTCCTATAGAGTTA
TCCCGCAGGATTGATGATGATATCAAGATCGGGTCCAATATGGTTGTATTGCCGACGAGG
GATCTGAGGTACATAACAGCCACTTATGATGTTTCCAGGAGCGAGCATGCAATCGTGTAC
TATATCTATGACACGGGTCGCTCATCATCTTACTTCTACCCAGTTCGATTGAATTTCAAG
GGCAATCCTCTCTCTCTGAGGATAGAGTGTTTCCCCTGGTCTCATAAGGTGTGGTGCTAC
CATGATTGTCTTATATACAACACCATGACAAACGAAGAAGTCCATACGAGAGGGCTGACC
GGTATAGAGGTAACATGCAATCCAGTC
>Seq72 [organism=peste des petits ruminants virus] peste des petits ruminants virus strain Senegal_Kedougou2_2013 hemagglutinin (H) gene, complete cds
ATGTCCGCACAAAGGGAGAGGATCAATGCCTTCTACAAAGACAACCCTCACAATAAAAAC
CATAGGATAATCCTGGATAGGGAACGCTTAACTATTGAAAGACCCTACATCTTACTTGGA
GTCCTGCTGGTAATGTTCTTGAGTCTGATCGGGCTGCTAGCCATTGCAGGGATCAGGCTT
CACCGGGCCACCGTTGGAACTGCGGAGATCCAGAGTCGGCTGAATACCAACATTGAGTTG
ACCGAATCCATTGATCATCAAACTAAGGATGTTTTAACACCCCTGTTCAAAATCATTGGT
GATGAAGTCGGTATCAGAATTCCACAGAAGTTCAGTGATCTTGTCAAGTTCATCTCCGAT
AAGATTAAGTTCCTCAACCCTGACAGAGAATACGATTTTAGGGATCTCCGGTGGTGTATG
AACCCCCCTGAGAGAGTCAAAATTAACTTTGATCAATTCTGTGAATACAAAGTCGCGGTC
AAGTCAGTTGAACATATATTTGAGTCATCATTCAACAGGTCAGAAAGATTGCGACTATTG
ACTCTTGGGCCCGGAACAGGCTGTCTCGGCAGGACAGTAACAAGAGCTCAGTTCTCAGAA
CTTACGCTGACCCTGATGGACCTGGATCTCGAGATGAAGCACAACGTGTCCTCAGTGTTT
ACCGTAGTTGAAGAGGGATTATTCGGAAGAACATATATTGTCTGGAGATCTGACACCGGG
AAACCGAGCACCAGTCTAGATATTGGCCAGTTTTTAAGAGTCTTCGAGATCGGGTTGGTG
AGGGATCTCGAGCTGGGTGCCCCCATTTTCCATATGACCAACTACCTCACAGTGAACATG
AGTGATGACTATCGGAATTGCCTTTTAGCGGTAGGGGAGTTGAAGCTGACAGCCCTATGC
ACCCCATCTGAGACTGTGACTCTGAGTGAGAGAGGAGTTCCAAAGAGAGAGCCTCTTGTG
GTTGTGATACTCAACCTAGTTGGGCCTACTCTAGGGGGCGAACTATACAGTGTCTTGCCT
ACCTCTGACCTCATGGTGGAGAAACTCCATCTATCCTCACATAGAGGGATCATCAAAGAC
AACGAGGCCAATTGGGTAGTACCGTCTACCGATGTTCGTGATCTCCAAAACAAGGGAGAA
TGTCTGGTGGAAGCATGCAAAACTCGACCTCCTTCATTTTGCAATGGCACAGGAATAGGC
CCATGGTCAGAGGGGAGAATCCCTGCCTACGGAGTGATCAGGGTCAGTCTTGACTTAGCT
AGTGACCCAGGTGTGGTTATCACTTCAGTGTTTGGCCCACTGATACCTCACCTATCTGGC
ATGGATCTTTACAACAATCCGTTTTCAAGAGCTGCATGGCTGGCTGTACCACCCTACGAG
CAGTCATTTCTAGGAATGATAAATACAATTGGCTTCCCGGACCGAGCAGAGGTCATGCCG
CACATTTTGACCACAGAGATCAAAGGGCCTCGAGGTCGTTGTCATGTTCCTATAGAGTTA
TCCCGCAGGATTGATGATGATATCAAGATCGGGTCCAATATGGTTGTATTGCCGACGAGG
GATCTGAGGTACATAACAGCCACTTATGATGTTTCCAGGAGCGAGCATGCAATCGTGTAC
TATATCTATGACACGGGTCGCTCATCATCTTACTTCTACCCAGTTCGATTGAATTTCAAG
GGCAATCCTCTCTCTCTGAGGATAGAGTGTTTCCCCTGGTCTCATAAGGTGTGGTGCTAC
CATGATTGTCTTATATATAACACCATGACAAACGAAGAAGTCCATACGAGAGGGCTGACC
GGTATAGAGGTAACATGCAATCCAGTC
>Seq73 [organism=peste des petits ruminants virus] peste des petits ruminants virus strain Guinea_Dalaba1_2013 hemagglutinin (H) gene, complete cds
ATGTCCGCACAAAGGGAGAGGATCAATGCCTTCTACAAAGACAACCCTCACAATAAAAAC
CATAGGATAATCCTGGATAGGGAACGCTTAACTATTGAAAGACCCTACATCTTACTTGGA
GTCCTGCTGGTAATGTTCTTGAGTCTGATCGGGCTGCTAGCCATTGCAGGGATCAGGCTT
CACCGGGCCACCGTTGGAACTGCGGAGATCCAGAGTCGGCTGAATACCAACATTGAGTTG
ACCGAATCCATTGATCATCAAACTAAGGATGTTTTAACACCCCTGTTCAAAATCATTGGT
GATGAAGTCGGTATCAGAATTCCACAGAAGTTCAGTGATCTTGTCAAGTTCATCTCCGAT
AAGATCAAGTTCCTCAACCCTGACAGAGAATACGATTTTAGGGATCTCCGGTGGTGTATG
AACCCCCCTGAGAGAGTCAAAATTAACTTTGATCAATTCTGTGAATACAAAGCCGCGGTC
AAGTCAGTTGAACATATATTTGAGTCATCATTCAACAGGTCAGAAAGATTGCGACTATTG
ACTCTTGGGCCCGGAACAGGCTGTCTCGGCAGGACAGTAACAAGAGCTCAGTTCTCAGAA
CTTACGCTGACCCTGATGGACCTGGATCTCGAGATGAAGCACAACGTGTCCTCAGTGTTT
ACCGTAGTTGAAGAGGGATTATTCGGAAGAACATATATTGTCTGGAGATCTGACACCGGG
AAACCGAGCACCAGTCTAGATATTGGCCAGTTTTTAAGAGTCTTCGAGATCGGGTTGGTG
AGGGATCTCGAGCTGGGTGCCCCCATTTTCCATATGACCAACTACCTCACAGTGAACATG
AGTGATGACTATCGGAATTGCCTTTTAGCGGTAGGGGAGTTGAAGCTGACAGCCCTATGC
ACCCCATCTGAGACTGTGACTCTGAGTGAGAGAGGAGTTCCAAAGAGAGAGCCTCTTGTG
GTTGTGATACTCAACCTAGTTGGGCCTACTCTAGGGGGCGAACTATACAGTGTCTTACCT
ACCTCTGACCTCATGGTGGAGAAACTCCATCTATCCTCACATAGAGGGATCATCAAAGAC
AACGAGGCCAATTGGGTAGTACCGTCTACCGATGTTCGTGATCTCCAAAACAAGGGAGAA
TGTCTGGTGGAAGCATGCAAAACTCGACCTCCTTCATTTTGCAATGGCACAGGAATAGGC
CCATGGTCAGAGGGGAGAATCCCTGCCTACGGAGTGATCAGGGTCAGTCTTGACTTAGCT
AGTGACCCAGGTGTGGTTATCACTTCAGTGTTTGGCCCACTGATACCTCACCTATCTGGC
ATGGATCTTTACAACAATCCGTTTTCAAGAGCTGCATGGCTGGCTGTACCACCCTACGAG
CAGTCATTTCTAGGAATGATAAATACAATTGGCTTCCCGGACCGAGCAGAGGTCATGCCG
CACATTTTGACCACAGAGATCAAAGGGCCTCGAGGTCGTTGTCATGTTCCTATAGAGTTA
TCCCGCAGGATTGATGATGATATCAAGATCGGGTCCAATATGGTTGTATTGCCGACGAGG
GATCTGAGGTACATAACAGCCACTTATGATGTTTCCAGGAGCGAGCATGCAATCGTGTAC
TATATCTATGACACGGGTCGCTCATCATCTTACTTCTACCCAGTTCGATTGAATTTCAAG
GGCAATCCTCTCTCTCTGAGGATAGAGTGTTTCCCCTGGTCTCATAAGGTGTGGTGCTAC
CATGATTGTCTTATATACAACACCATGACAAACGAAGAAGTCCATACGAGAGGGCTGACC
GGTATAGAGGTAACATGCAATCCAGTC
>Seq74 [organism=peste des petits ruminants virus] peste des petits ruminants virus strain Guinea_Kaala_2013 hemagglutinin (H) gene, complete cds
ATGTCCGCACAAAGGGAGAGGATCAATGCCTTCTACAAAGACAACCCTCACAATAAAAAC
CATAGGATAATCCTGGATAGGGAACGCTTAACTATTGAAAGACCCTACATCTTACTTGGA
GTCCTGCTGGTAATGTTCTTGAGTCTGATCGGGCTGCTAGCCATTGCAGGGATCAGGCTT
CACCGGGCCACCGTTGGAACTGCGGAGATCCAGAGTCGGCTGAATACCAACATTGAGTTG
ACCGAATCCATTGATCATCAAACTAAGGATGTTTTAACACCCCTGTTCAAAATCATTGGT
GATGAAGTCGGTATCAGAATTCCACAGAAGTTCAGTGATCTTGTCAAGTTCATCTCCGAT
AAGATCAAGTTCCTCAACCCTGACAGAGAATACGATTTTAGGGATCTCCGGTGGTGTATG
AACCCCCCTGAGAGAGTCAAAATTAACTTTGATCAATTCTGTGAATACAAAGCCGCGGTC
AAGTCAGTTGAACATATATTTGAGTCATCATTCAACAGGTCAGAAAGATTGCGACTATTG
ACTCTTGGGCCCGGAACAGGCTGTCTCGGCAGGACAGTAACAAGAGCTCAGTTCTCAGAA
CTTACGCTGACCCTGATGGACCTGGATCTCGAGATGAAGCACAACGTGTCCTCAGTGTTT
ACCGTAGTTGAAGAGGGATTATTCGGAAGAACATATATTGTCTGGAGATCTGACACCGGG
AAACCGAGCACCAGTCTAGATATTGGCCAGTTTTTAAGAGTCTTCGAGATCGGGTTGGTG
AGGGATCTCGAGCTGGGTGCCCCCATTTTCCATATGACCAACTACCTCACAGTGAACATG
AGTGATGACTATCGGAATTGCCTTTTAGCGGTAGGGGAGTTGAAGCTGACAGCCCTATGC
ACCCCATCTGAGACTGTGACTCTGAGTGAGAGAGGAGTTCCAAAGAGAGAGCCTCTTGTG
GTTGTGATACTCAACCTAGTTGGGCCTACTCTAGGGGGCGAACTATACAGTGTCTTACCT
ACCTCTGACCTCATGGTGGAGAAACTCCATCTATCCTCACATAGAGGGATCATCAAAGAC
AACGAGGCCAATTGGGTAGTACCGTCTACCGATGTTCGTGATCTCCAAAACAAGGGAGAA
TGTCTGGTGGAAGCATGCAAAACTCGACCTCCTTCATTTTGCAATGGCACAGGAATAGGC
CCATGGTCAGAGGGGAGAATCCCTGCCTACGGAGTGATCAGGGTCAGTCTTGACTTAGCT
AGTGACCCAGGTGTGGTTATCACTTCAGTGTTTGGCCCACTGATACCTCACCTATCTGGC
ATGGATCTTTACAACAATCCGTTTTCAAGAGCTGCATGGCTGGCTGTACCACCCTACGAG
CAGTCATTTCTAGGAATGATAAATACAATTGGCTTCCCGGACCGAGCAGAGGTCATGCCG
CACATTTTGACCACAGAGATCAAAGGGCCTCGAGGTCGTTGTCATGTTCCTATAGAGTTA
TCCCGCAGGATTGATGATGATATCAAGATCGGGTCCAATATGGTTGTATTGCCGACGAGG
GATCTGAGGTACATAACAGCCACTTATGATGTTTCCAGGAGCGAGCATGCAATCGTGTAC
TATATCTATGACACGGGTCGCTCATCATCTTACTTCTACCCAGTTCGATTGAATTTCAAG
GGCAATCCTCTCTCTCTGAGGATAGAGTGTTTCCCCTGGTCTCATAAGGTGTGGTGCTAC
CATGATTGTCTTATATACAACACCATGACAAACGAAGAAGTCCATACGAGAGGGCTGACC
GGTATAGAGGTAACATGCAATCCAGTC
>Seq75 [organism=peste des petits ruminants virus] peste des petits ruminants virus strain Guinea_Dalaba2_2013 hemagglutinin (H) gene, complete cds
ATGTCCGCACAAAGGGAGAGGATCAATGCCTTCTACAAAGACAACCCTCACAATAAAAAC
CATAGGATAATCCTGGATAGGGAACGCTTAACTATTGAAAGACCCTACATCTTACTTGGA
GTCCTGCTGGTAATGTTCTTGAGTCTGATCGGGCTGCTAGCCATTGCAGGGATCAGGCTT
CACCGGGCCACCGTTGGAACTGCGGAGATCCAGAGTCGGCTGAATACCAACATTGAGTTG
ACCGAATCCATTGATCATCAAACTAAGGATGTCTTAACACCCCTGTTCAAAATCATTGGT
GATGAAGTCGGTATCAGAATTCCACAGAAGTTCAGTGATCTTGTCAAGTTCATCTCCGAT
AAGATTAAGTTCCTCAACCCTGACAGAGAATACGATTTTAGGGATCTCCGGTGGTGTATG
AACCCCCCTGAGAGAGTCAAAATCAACTTTGATCAATTCTGTGAACACAAAGCTGCGGTC
AAGTCAGTTAAACATATATTTGAGTCATCATTCAACAGGTCAGAAAGATTGCGACTATTG
ACTCTTGGGCCCGGAACAGGCTGTCTCGGCAGGACAGTAACAAGAGCTCAGTTCTCAGAA
CTTACGCTGACCCTGATGGACCTGGATCTCGAGATGAAGCACAACGTGTCCTCAGTGTTT
ACCGTAGTTGAAGAGGGATTATTCGGAAGAACATATATTGTCTGGAGATCTGACACCGGG
AAACCGAGCACCAGTCTAGATATTGGCCAGTTTTTAAGAGTCTTCGAGATCGGGTTGGTG
AGGGATCTCGAGCTGGGTGCCCCCATTTTCCATATGACCAACTACCTCACAGTGAACATG
AGTGATGACTATCGGAATTGCCTTTTAGCGGTAGGGGAGTTGAAGCTGACAGCCCTATGC
ACCCCATCTGAGACTGTGACTCTGAGTGAGAGAGGAGTTCCAAAGAGAGAGCCTCTTGTG
GTTGTGATACTCAACCTAGTTGGGCCTACTCTAGGGGGCGAACTATACAGTGTCTTACCT
ACCTCTGACCTCATGGTGGAGAAACTCCATCTATCCTCACATAGAGGGATCATCAAAGAC
AACGAGGCCAATTGGGTAGTACCGTCTACCGATGTTCGTGATCTCCAAAACAAGGGAGAA
TGTCTGGTGGAAGCATGCAAAACTCGACCTCCTTCATTTTGCAATGGCACAGGAATAGGC
CCATGGTCAGAGGGGAGAATCCCTGCCTACGGAGTGATCAGGGTCAGTCTTGACTTAGCT
AGTGACCCAGGTGTGGTTATCACTTCAGTGTTTGGCCCACTGATACCTCACCTATCTGGC
ATGGATCTTTACAACAATCCGTTTTCAAGAGCTGCATGGCTGGCTGTACCACCCTACGAG
CAGTCATTTCTAGGAATGATAAATACAATTGGCTTCCCGGACCGAGCAGAGGTCATGCCG
CACATTTTGACCACAGAGATCAAAGGGCCTCGAGGTCGTTGTCATGTTCCTATAGAGTTA
TCCCGCAGGATTGATGATGATATCAAGATCGGGTCCAATATGGTTGTATTGCCGACGAGG
GATCTGAGGTACATAACAGCCACTTATGATGTTTCCAGGAGCGAGCATGCAATCGTGTAC
TATATCTATGACACGGGTCGCTCATCATCTTACTTCTACCCAGTTCGATTGAATTTCAAG
GGCAATCCTCTCTCTCTGAGGATAGAGTGTTTCCCCTGGTCTCATAAGGTGTGGTGCTAC
CATGATTGTCTTATATACAACACCATGACAAACGAAGAAGTCCATACGAGAGGGCTGACC
GGTATAGAGGTAACATGCAATCCAGTC
>Seq76 [organism=peste des petits ruminants virus] peste des petits ruminants virus strain Senegal_Ndendory55_2013 hemagglutinin (H) gene, complete cds
ATGTCCGCACAAAGGGAGAGGATCAATGCCTTCTACAAAGACAACCCTCACAATAAAAAC
CATAGGATAATCCTGGATAGGGAACGCTTAACTATTGAAAGACCCTACATCTTACTTGGA
GTCCTGCTGGTAATGTTCTTGAGTCTGATCGGGCTGCTAGCCATTGCAGGGATCAGGCTT
CACCGGGCCACCGTTGGAACTGCGGAGATCCAGAGTCGGCTGAATACCAACATTGAGTTG
ACCGAATCCATTGATCATCAAACTAAGGATGTTTTAACACCCCTGTTCAAAATCATTGGT
GATGAAGTCGGTATCAGAATTCCACAGAAGTTCAGTGATCTTGTCAAGTTCATCTCCGAT
AAGATTAAGTTCCTCAACCCTGACAGAGAATACGATTTTAGGGATCTCCGGTGGTGTATG
AACCCCCCTGAGAGAGTCAAAATTAACTTTGATCAATTCTGTGAATACAAAGCCGCGGTC
AAGTCAGTTGAACATATATTTGAGTCATCATTCAACAGGTCAGAAAGATTGCGACTATTG
ACTCTTGGGCCCGGAACAGGCTGTCTCGGCAGGACAGTAACAAGAGCTCAGTTCTCAGAA
CTTACGCTGACCCTGATGGACCTGGATCTCGAGATGAAGCACAACGTGTCCTCAGTGTTT
ACCGTAGTTGAAGAGGGATTATTCGGAAGAACATATATTGTCTGGAGATCTGACACCGGG
AAACCGAGCACCAGTCTAGATATTGGCCAGTTTTTAAGAGTCTTCGAGATCGGGTTGGTG
AGGGATCTCGAGCTGGGTGCCCCCATTTTCCATATGACCAACTACCTCACAGTGAACATG
AGTGATGACTATCGGAATTGCCTTTTAGCGGTAGGGGAGTTGAAGCTGACAGCCCTATGC
ACCCCATCTGAGACTGTGACTCTGAGTGAGAGAGGAGTTCCAAAGAGAGAGCCTCTTGTG
GTTGTGATACTCAACCTAGTTGGGCCTACTCTAGGGGGCGAACTATACAGTGTCTTGCCT
ACCTCTGACCTCATGGTGGAGAAACTCCATCTATCCTCACATAGAGGGATCATCAAAGAC
AACGAGGCCAATTGGGTAGTACCGTCTACCGATGTTCGTGATCTCCAAAACAAGGGAGAA
TGCCTGGTGGAAGCATGCAAAACTCGACCTCCTTCATTTTGCAATGGCACAGGAATAGGC
CCATGGTCAGAGGGGAGAATCCCTGCCTACGGAGTGATCAGGGTCAGTCTTGACTTAGCT
AGTGACCCAGGTGTGGTTATCACTTCAGTGTTTGGCCCACTGATACCTCACCTATCTGGC
ATGGATCTTTACAACAATCCGTTTTCAAGAGCTGCATGGCTGGCTGTACCACCCTACGAG
CAGTCATTTCTAGGAATGATAAATACAATTGGCTTCCCGGACCGAGCAGAGGTCATGCCG
CACATTTTGACCACAGAGATCAAAGGGCCTCGAGGTCGTTGTCATGTTCCTATAGAGTTG
TCCCGCAGGATTGATGATGATATCAAGATCGGGTCCAATATGGTTGTATTGCCGACGAGG
GATCTGAGGTACATAACAGCCACTTATGATGTTTCCAGGAGCGAGCATGCAATCGTGTAC
TATATCTATGACACGGGTCGCTCATCATCTTACTTCTACCCAGTTCGATTGAATTTCAAG
GGCAATCCTCTCTCTCTGAGGATAGAGTGTTTCCCCTGGTCTCATAAGGTGTGGTGCTAC
CATGATTGTCTTATATATAACACCATGACAAACGAAGAAGTCCATACGAGAGGGCTGACC
GGTATAGAGGTAACATGCAATCCAGTC
>Seq77 [organism=peste des petits ruminants virus] peste des petits ruminants virus strain Senegal_Gasambery1_2013 hemagglutinin (H) gene, complete cds
ATGTCCGCACAAAGGGAGAGGATCAATGCCTTCTACAAAGACAACCCTCACAATAAAAAC
CATAGGATAATCCTGGATAGGGAACGCTTAACTATTGAAAGACCCTACATCTTACTTGGA
GTCCTGCTGGTAATGTTCTTGAGTCTGATCGGGCTGCTAGCCATTGCAGGGATCAGGCTT
CACCGGGCCACCGTTGGAACTGCGGAGATCCAGAGTCGGCTGAATACCAACATTGAGTTG
ACCGAATCCATTGATCATCAAACTAAGGATGTTTTAACACCCCTGTTCAAAATCATTGGT
GATGAAGTCGGTATCAGAATTCCACAGAAGTTCAGTGATCTTGTCAAGTTCATCTCCGAT
AAGATTAAGTTCCTCAACCCTGACAGAGAATACGATTTTAGGGATCTCCGGTGGTGTATG
AACCCCCCTGAGAGAGTCAAAATTAACTTTGATCAATTCTGTGAATACAAAGCCGCGGTC
AAGTCAGTTGAACATATATTTGAGTCATCATTCAACAGGTCAGAAAGATTGCGACTATTG
ACTCTTGGGCCCGGAACAGGCTGTCTCGGCAGGACAGTAACAAGAGCTCAGTTCTCAGAA
CTTACGCTGACCCTGATGGACCTGGATCTCGAGATGAAGCACAACGTGTCCTCAGTGTTT
ACCGTAGTTGAAGAGGGATTATTCGGAAGAACATATATTGTCTGGAGATCTGACACCGGG
AAACCGAGCACCAGTCTAGATATTGGCCAGTTTTTAAGAGTCTTCGAGATCGGGTTGGTG
AGGGATCTCGAGCTGGGTGCCCCCATTTTCCATATGACCAACTACCTCACAGTGAACATG
AGTGATGACTATCGGAATTGCCTTTTAGCGGTAGGGGAGTTGAAGCTGACAGCCCTATGC
ACCCCATCTGAGACTGTGACTCTGAGTGAGAGAGGAGTTCCAAAGAGAGAGCCTCTTGTG
GTTGTGATACTCAACCTAGTTGGGCCTACTCTAGGGGGCGAACTATACAGTGTCTTGCCT
ACCTCTGACCTCATGGTGGAGAAACTCCATCTATCCTCACATAGAGGGATCATCAAAGAC
AACGAGGCCAATTGGGTAGTACCGTCTACCGATGTTCGTGATCTCCAAAACAAGGGAGAA
TGCCTGGTGGAAGCATGCAAAACTCGACCTCCTTCATTTTGCAATGGCACAGGAATAGGC
CCATGGTCAGAGGGGAGAATCCCTGCCTACGGAGTGATCAGGGTCAGTCTTGACTTAGCT
AGTGACCCAGGTGTGGTTATCACTTCAGTGTTTGGCCCACTGATACCTCACCTATCTGGC
ATGGATCTTTACAACAATCCGTTTTCAAGAGCTGCATGGCTGGCTGTACCACCCTACGAG
CAGTCATTTCTAGGAATGATAAATACAATTGGCTTCCCGGACCGAGCAGAGGTCATGCCG
CACATTTTGACCACAGAGATCAAAGGGCCTCGAGGTCGTTGTCATGTTCCTATAGAGTTA
TCCCGCAGGATTGATGATGATATCAAGATCGGGTCCAATATGGTTGTATTGCCGACGAGG
GATCTGAGGTACATAACAGCCACTTATGATGTTTCCAGGAGCGAGCATGCAATCGTGTAC
TATATCTATGACACGGGTCGCTCATCATCTTACTTCTACCCAGTTCGATTGAATTTCAAG
GGCAATCCTCTCTCTCTGAGGATAGAGTGTTTCCCCTGGTCTCATAAGGTGTGGTGCTAC
CATGATTGTCTTATATATAACACCATGACAAACGAAGAAGTCCATACGAGAGGGCTGACC
GGTATAGAGGTAACATGCAATCCAGTC
>Seq78 [organism=peste des petits ruminants virus] peste des petits ruminants virus strain Senegal_Medina_2014 hemagglutinin (H) gene, complete cds
ATGTCCGCACAAAGGGAGAGGATCAATGCCTTCTACAAAGACAACCCTCACAATAAAAAC
CATAGGATAATCCTGGATAGGGAACGCTTAACTATTGAAAGACCCTACATCTTACTTGGA
GTCCTGCTGGTAATGTTCTTGAGTCTGATCGGGCTGCTAGCCATTGCAGGGATCAGGCTT
CACCGGGCCACCGTTGGAACTGCGGAGATCCAGAGTCGGCTGAATACCAACATTGAGTTG
ACCGAATCCATTGATCATCAAACTAAGGATGTTTTAACACCCCTGTTCAAAATCATTGGT
GATGAAGTCGGTATCAGAATTCCACAGAAGTTCAGTGATCTTGTCAAGTTCATCTCCGAT
AAGATTAAGTTCCTCAACCCTGACAGAGAATACGATTTTAGGGATCTCCGGTGGTGTATG
AACCCCCCTGAGAGAGTCAAAATTAACTTTGATCAATTCTGTGAATACAAAGCCGCGGTC
AAGTCAGTTGAACATATATTTGAGTCATCATTCAACAGGTCAGAAAGATTGCGACTATTG
ACTCTTGGGCCCGGAACAGGCTGTCTCGGCAGGACAGTAACAAGAGCTCAGTTCTCAGAA
CTTACGCTGACCCTGATGGACCTGGATCTCGAGATGAAGCACAACGTGTCCTCAGTGTTT
ACCGTAGTTGAAGAGGGATTATTCGGAAGAACATATATTGTCTGGAGATCTGACACCGGG
AAACCGAGCACCAGTCTAGAGATTGGCCAGTTTTTAAGAGTCTTCGAGATCGGGTTGGTG
AGGGATCTCGAGCTGGGTGCCCCCATTTTCCATATGACCAACTACCTCACAGTGAACATG
AGTGATGACTATCGGAATTGCCTTTTAGCGGTAGGGGAGTTGAAGCTGACAGCCCTATGC
ACCCCATCTGAGACTGTGACTCTGAGTGAGAGAGGAGTTCCAAAGAGAGAGCCTCTTGTG
GTTGTGATACTCAACCTAGTTGGGCCTACTCTAGGGGGCGAACTATACAGTGTCTTGCCT
ACCTCTGACCTCATGGTGGAGAAACTCCATCTATCCTCACATAGAGGGATCATCAAAGAC
AACGAGGCCAATTGGGTAGTACCGTCTACCGATGTTCGTGATCTCCAAAACAAGGGAGAA
TGTCTGGTGGAAGCATGCAAAACTCGACCTCCTTCATTTTGCAATGGCACAGGAATAGGC
CCATGGTCAGAGGGGAGAATCCCTGCCTACGGAGTGATCAGGGTCAGTCTTGACTTAGCT
AGTGACCCAGGTGTGGTTATCACTTCAGTGTTTGGCCCACTGATACCTCACCTATCTGGC
ATGGATCTTTACAACAATCCGTTTTCAAGAGCTGCATGGCTGGCTGTACCACCCTACGAG
CAGTCATTTCTAGGAATGATAAATACAATTGGCTTCCCGGACCGAGCAGAGGTCATGCCG
CACATTTTGACCACAGAGATCAAAGGGCCTCGAGGTCGTTGTCATGTTCCTATAGAGTTA
TCCCGCAGGATTGATGATGATATCAAGATCGGGTCCAATATGGTTGTATTGCCGACGAGG
GATCTGAGGTACATAACAGCCACTTATGATGTTTCCAGGAGCGAGCATGCAATCGTGTAC
TATATCTATGACACGGGTCGCTCATCATCTTACTTCTACCCAGTTCGATTGAATTTCAAG
GGCAATCCTCTCTCTCTGAGGATAGAGTGTTTCCCCTGGTCTCATAAGGTGTGGTGCTAC
CATGATTGTCTTATATACAACACCATGACAAACGAAGAAGTCCATACGAGAGGGCTGACC
GGTATAGAGGTAACATGCAATCCAGTC
>Seq79 [organism=peste des petits ruminants virus] peste des petits ruminants virus strain Senegal_Kolda14_2014 hemagglutinin (H) gene, complete cds
ATGTCCGCACAAAGGGAGAGGATCAATGCCTTCTACAAAGACAACCCTCACAATAAAAAC
CATAGGATAATCCTGGATAGGGAACGCTTAACTATTGAAAGACCCTACATCTTACTTGGA
GTCCTGCTGGTAATGTTCTTGAGTCTGATCGGGCTGCTAGCCATTGCAGGGATCAGGCTT
CACCGGGCCACCGTTGGAACTGCGGAGATCCAGAGTCGGCTGAATACCAACATTGAGTTG
ACCGAATCCATTGATCATCAAACTAAGGATGTTTTAACACCCCTGTTCAAAATCATTGGT
GATGAAGTCGGTATCAGAATTCCACAGAAGTTCAGTGATCTTGTCAAGTTCATCTCCGAT
AAGATTAAGTTCCTCAACCCTGACAGAGAATACGATTTTAGGGATCTCCGGTGGTGTATG
AACCCCCCTGAGAGAGTCAAAATTAACTTTGATCAATTCTGTGAATACAAAGCCGCGGTC
AAGTCAGTTGAACATATATTTGAGTCATCATTCAACAGGTCAGAAAGATTGCGACTATTG
ACTCTTGGGCCCGGAACAGGCTGTCTCGGCAGGACAGTAACAAGAGCTCAGTTCTCAGAA
CTTACGCTGACCCTGATGGACCTGGATCTCGAGATGAAGCACAACGTGTCCTCAGTGTTT
ACCGTAGTTGAAGAGGGATTATTCGGAAGAACATATATTGTCTGGAGATCTGACACCGGG
AAACCGAGCACCAGTCTAGAGATTGGCCAGTTTTTAAGAGTCTTCGAGATCGGGTTGGTG
AGGGATCTCGAGCTGGGTGCCCCCATTTTCCATATGACCAACTACCTCACAGTGAACATG
AGTGATGACTATCGGAATTGCCTTTTAGCGGTAGGGGAGTTGAAGCTGACAGCCCTATGC
ACCCCATCTGAGACTGTGACTCTGAGTGAGAGAGGAGTTCCAAAGAGAGAGCCTCTTGTG
GTTGTGATACTCAACCTAGTTGGGCCTACTCTAGGGGGCGAACTATACAGTGTCTTGCCT
ACCTCTGACCTCATGGTGGAGAAACTCCATCTATCCTCACATAGAGGGATCATCAAAGAC
AACGAGGCCAATTGGGTAGTACCGTCTACCGATGTTCGTGATCTCCAAAACAAGGGAGAA
TGTCTGGTGGAAGCATGCAAAACTCGACCTCCTTCATTTTGCAATGGCACAGGAATAGGC
CCATGGTCAGAGGGGAGAATCCCTGCCTACGGAGTGATCAGGGTCAGTCTTGACTTAGCT
AGTGACCCAGGTGTGGTTATCACTTCAGTGTTTGGCCCACTGATACCTCACCTATCTGGC
ATGGATCTTTACAACAATCCGTTTTCAAGAGCTGCATGGCTGGCTGTACCACCCTACGAG
CAGTCATTTCTAGGAATGATAAATACAATTGGCTTCCCGGACCGAGCAGAGGTCATGCCG
CACATTTTGACCACAGAGATCAAAGGGCCTCGAGGTCGTTGTCATGTTCCTATAGAGTTA
TCCCGCAGGATTGATGATGATATCAAGATCGGGTCCAATATGGTTGTATTGCCGACGAGG
GATCTGAGGTACATAACAGCCACTTATGATGTTTCCAGGAGCGAGCATGCAATCGTGTAC
TATATCTATGACACGGGTCGCTCATCATCTTACTTCTACCCAGTTCGATTGAATTTCAAG
GGCAATCCTCTCTCTCTGAGGATAGAGTGTTTCCCCTGGTCTCATAAGGTGTGGTGCTAC
CATGATTGTCTTATATACAACACCATGACAAACGAAGAAGTCCATACGAGAGGGCTGACC
GGTATAGAGGTAACATGCAATCCAGTC
>Seq80 [organism=peste des petits ruminants virus] peste des petits ruminants virus strain Senegal_Velingara_2013 hemagglutinin (H) gene, complete cds
ATGTCCGCACAAAGGGAGAGGATCAATGCCTTCTACAAAGACAACCCTCACAATAAAAAC
CATAGGATAATCCTGGATAGGGAACGCTTAACTATTGAAAGACCCTACATCTTACTTGGA
GTCCTGCTGGTAATGTTCTTGAGTCTAATCGGGCTGCTAGCCATTGCAGGGATCAGGCTT
CACCGGGCCACCGTTGGAACTGCGGAGATCCAGAGTCGGCTGAATACCAACATTGAGTTG
ACCGAATCCATTGATCATCAAACTAAGGATGTCTTAACACCCCTGTTCAAAATCATTGGT
GATGAAGTCGGTATCAGAATTCCACAGAAGTTCAGTGATCTTGTCAAGTTCATCTCCGAT
AAGATTAAGTTCCTCAACCCTGACAGAGAATACGATTTTAGGGATCTCCGGTGGTGTATG
AACCCCCCTGAGAGAGTCAAAATTAACTTTGATCAATTCTGTGAATACAAAGCCGCGGTC
AAGTCAGTTGAACATATATTTGAGTCATCATTCAACAGGTCAGAAAGATTGCGACTATTG
ACTCTTGGGCCCGGAACAGGCTGTCTCGGCAGGACAGTAACAAGAGCTCAGTTCTCAGAA
CTTACGCTGACCCTGATGGACCTGGATCTCGAGATGAAGCACAACGTGTCCTCAGTGTTC
ACCGTAGTTGAAGAGGGATTATTCGGAAGAACATATATTGTCTGGAGATCTGACACCGGG
AAACCGAGCACTAGTCTAGATATTGGCCAGTTTTTAAGAGTCTTCGAGATCGGGTTGGTG
AGGGATCTCGAGCTGGGTGCCCCCATTTTCCATATGACCAACTACCTCACAGTGAACATG
AGTGATGACTATCGGAATTGCCTTTTAGCGGTAGGGGAGTTGAAGCTGACAGCTCTATGC
ACCCCATCTGAGACTGTGACTCTGAGTGAGAGAGGAGTTCCAAAGAGAGAGCCTCTTGTG
GTTGTGATACTCAACCTAGTTGGGCCTACTCTAGGGGGCGAACTATACAGTGTCTTGCCT
ACCTCTGACCTCATGGTGGAGAAACTCCATCTATCCTCACATAGAGGGATCATCAAAGAC
AACGAGGCCAATTGGGTAGTACCGTCTACCGATGTTCGTGATCTCCAAAACAAGGGAGAA
TGTCTGGTGGAAGCATGCAAAACTCGACCTCCTTCATTTTGCAATGGCACAGGAATAGGC
CCATGGTCAGAGGGGAGAATCCCTGCCTACGGAGTGATCAGGGTCAGTCTTGACTTAGCT
AGTGACCCAGGTGTGGTTATCACTTCAGTGTTTGGCCCTCTGATACCTCACCTATCTGGC
ATGGATCTTTACAACAATCCGTTTTCAAGAGCTGCATGGCTGGCTGTACCACCCTACGAG
CAGTCATTTCTAGGAATGATAAATACAATTGGCTTCCCGGACAGAGCAGAGGTCATGCCG
CACATTTTGACCACAGAGATCAAAGGGCCTCGAGGTCGTTGTCATGTTCCTATAGAGTTG
TCCCGCAGGATTGATGATGATATCAAGATCGGGTCCAATATGGTTGTATTGCCGACGAGG
GATCTGAGGTACATAACAGCCACTTATGATGTTTCCAGGAGCGAGCATGCAATCGTGTAC
TATATCTATGACACGGGTCGCTCATCATCTTACTTCTACCCAGTTCGATTGAATTTCAAG
GGCAATCCTCTCTCTCTGAGGATAGAGTGTTTCCCCTGGTCTCACAAGGTGTGGTGCTAC
CATGATTGTCTTATATACAACACCATGACAAACGAAGAAGTCCATACGAGAGGGCTGACC
GGTATAGAGGTAACATGCAATCCAGTC
>Seq81 [organism=peste des petits ruminants virus] peste des petits ruminants virus strain Senegal_Pakour1_2013 hemagglutinin (H) gene, complete cds
ATGTCCGCACAAAGGGAGAGGATCAATGCCTTCTACAAAGACAACCCTCACAATAAAAAC
CATAGGATAATCCTGGATAGGGAACGCTTAACTATTGAAAGACCCTACATCTTACTTGGA
GTCCTGCTGGTAATGTTCTTGAGTCTAATCGGGCTGCTAGCCATTGCAGGGATCAGGCTT
CACCGGGCCACCGTTGGAACTGCGGAGATCCAGAGTCGGCTGAATACCAACATTGAGTTG
ACCGAATCCATTGATCATCAAACTAAGGATGTCTTAACACCCCTGTTCAAAATCATTGGT
GATGAAGTCGGTATCAGAATTCCACAGAAGTTCAGTGATCTTGTCAAGTTCATCTCCGAT
AAGATTAAGTTCCTCAACCCTGACAGAGAATACGATTTTAGGGATCTCCGGTGGTGTATG
AACCCCCCTGAGAGAGTCAAAATTAACTTTGATCAATTCTGTGAATACAAAGCCGCGGTC
AAGTCAGTTGAACATATATTTGAGTCATCATTCAACAGGTCAGAAAGATTGCGACTATTG
ACTCTTGGGCCCGGAACAGGCTGTCTCGGCAGGACAGTAACAAGAGCTCAGTTCTCAGAA
CTTACGCTGACCCTGATGGACCTGGATCTCGAGATGAAGCACAACGTGTCCTCAGTGTTC
ACCGTAGTTGAAGAGGGATTATTCGGAAGAACATATATTGTCTGGAGATCTGACACCGGG
AAACCGAGCACTAGTCTAGATATTGGCCAGTTTTTAAGAGTCTTCGAGATCGGGTTGGTG
AGGGATCTCGAGCTGGGTGCCCCCATTTTCCATATGACCAACTACCTCACAGTGAACATG
AGTGATGACTATCGGAATTGCCTTTTAGCGGTAGGGGAGTTGAAGCTGACAGCTCTATGC
ACCCCATCTGAGACTGTGACTCTGAGTGAGAGAGGAGTTCCAAAGAGAGAGCCTCTTGTG
GTTGTGATACTCAACCTAGTTGGGCCTACTCTAGGGGGCGAACTATACAGTGTCTTGCCT
ACCTCTGACCTCATGGTGGAGAAACTCCATCTATCCTCACATAGAGGGATCATCAAAGAC
AACGAGGCCAATTGGGTAGTACCGTCTACCGATGTTCGTGATCTCCAAAACAAGGGAGAA
TGTCTGGTGGAAGCATGCAAAACTCGACCTCCTTCATTTTGCAATGGCACAGGAATAGGC
CCATGGTCAGAGGGGAGAATCCCTGCCTACGGAGTGATCAGGGTCAGTCTTGACTTAGCT
AGTGACCCAGGTGTGGTTATCACTTCAGTGTTTGGCCCTCTGATACCTCACCTATCTGGC
ATGGATCTTTACAACAATCCGTTTTCAAGAGCTGCATGGCTGGCTGTACCACCCTACGAG
CAGTCATTTCTAGGAATGATAAATACAATTGGCTTCCCGGACAGAGCAGAGGTCATGCCG
CACATTTTGACCACAGAGATCAAAGGGCCTCGAGGTCGTTGTCATGTTCCTATAGAGTTG
TCCCGCAGGATTGATGATGATATCAAGATCGGGTCCAATATGGTTGTATTGCCGACGAGG
GATCTGAGGTACATAACAGCCACTTATGATGTTTCCAGGAGCGAGCATGCAATCGTGTAC
TATATCTATGACACGGGTCGCTCATCATCTTACTTCTACCCAGTTCGATTGAATTTCAAG
GGCAATCCTCTCTCTCTGAGGATAGAGTGTTTCCCCTGGTCTCACAAGGTGTGGTGCTAC
CATGATTGTCTTATATACAACACCATGACAAACGAAGAAGTCCATACGAGAGGGCTGACC
GGTATAGAGGTAACATGCAATCCAGTC
>Seq82 [organism=peste des petits ruminants virus] peste des petits ruminants virus strain Senegal_Pakour2_2013 hemagglutinin (H) gene, complete cds
ATGTCCGCACAAAGGGAGAGGATCAATGCCTTCTACAAAGACAACCCTCACAATAAAAAC
CATAGGATAATCCTGGATAGGGAACGCTTAACTATTGAAAGACCCTACATCTTACTTGGA
GTCCTGCTGGTAATGTTCTTGAGTCTAATCGGGCTGCTAGCCATTGCAGGGATCAGGCTT
CACCGGGCCACCGTTGGAACTGCGGAGATCCAGAGTCGGCTGAATACCAACATTGAGTTG
ACCGAATCCATTGATCATCAAACTAAGGATGTCTTAACACCCCTGTTCAAAATCATTGGT
GATGAAGTCGGTATCAGAATTCCACAGAAGTTCAGTGATCTTGTCAAGTTCATCTCCGAT
AAGATTAAGTTCCTCAACCCTGACAGAGAATACGATTTTAGGGATCTCCGGTGGTGTATG
AACCCCCCTGAGAGAGTCAAAATTAACTTTGATCAATTCTGTGAATACAAAGCCGCGGTC
AAGTCAGTTGAACATATATTTGAGTCATCATTCAACAGGTCAGAAAGATTGCGACTATTG
ACTCTTGGGCCCGGAACAGGCTGTCTCGGCAGGACAGTAACAAGAGCTCAGTTCTCAGAA
CTTACGCTGACCCTGATGGACCTGGATCTCGAGATGAAGCACAACGTGTCCTCAGTGTTT
ACCGTAGTTGAAGAGGGATTATTCGGAAGAACATATATTGTCTGGAGATCTGACACCGGG
AAACCGAGCACCAGTCTAGATATTGGCCAGTTTTTAAGAGTCTTCGAGATCGGGTTGGTG
AGGGATCTCGAGCTGGGTGCCCCCATTTTCCATATGACCAACTACCTCACAGTGAACATG
AGTGATGACTATCGGAATTGCCTTTTAGCGGTAGGGGAGTTGAAGCTGACAGCTCTATGC
ACCCCATCTGAGACTGTGACTCTGAGTGAGAGAGGAGTTCCAAAGAGAGAGCCTCTTGTG
GTTGTGATACTCAACCTAGTTGGGCCTACTCTAGGGGGCGAACTATACAGTGTCTTGCCT
ACCTCTGACCTCATGGTGGAGAAACTCCATCTATCCTCACATAGAGGGATCATCAAAGAC
AACGAGGCCAATTGGGTAGTACCGTCTACCGATGTTCGTGATCTCCAAAACAAGGGAGAA
TGTCTGGTGGAAGCATGCAAAACTCGACCTCCTTCATTTTGCAATGGCACAGGAATAGGC
CCATGGTCAGAGGGGAGAATCCCTGCCTACGGAGTGATCAGGGTCAGTCTTGACTTAGCT
AGTGACCCAGGTGTGGTTATCACTTCAGTGTTTGGCCCTCTGATACCTCACCTATCTGGC
ATGGATCTTTACAACAATCCGTTTTCAAGAGCTGCATGGCTGGCTGTACCACCCTACGAG
CAGTCATTTCTAGGAATGATAAATACAATTGGCTTCCCGGACAGAGCAGAGGTCATGCCG
CACCTTTTGACCACAGAGATCAAAGGGCCTCGAGGTCGTTGTCATGTTCCTATAGAGTTG
TCCCGCAGGATTGATGATGATATCAAGATCGGGTCCAATATGGTTGTATTGCCGACGAGG
GATCTGAGGTACATAACAGCCACTTATGATGTTTCCAGGAGCGAGCATGCAATCGTGTAC
TATATCTATGACACGGGTCGCTCATCATCTTACTTCTACCCAGTTCGATTGAATTTCAAG
GGCAATCCTCTCTCTCTGAGGATAGAGTGTTTCCCCTGGTCTCACAAGGTGTGGTGCTAC
CATGATTGTCTTATATACAACACCATGACAAACGAAGAAGTCCATACGAGAGGGCTGACC
GGTATAGAGGTAACATGCAATCCAGTC
>Seq83 [organism=peste des petits ruminants virus] peste des petits ruminants virus strain Mali_Sagabary10_2013 hemagglutinin (H) gene, complete cds
ATGTCCGCACAAAGGGAGAGGATCAATGCCTTCTACAAAGACAACCCTCACAATAAAAAC
CATAGGATAATCCTGGATAGGGAACGCTTAACTATTGAAAGACCCTACATCTTACTTGGA
GTCCTGCTGGTAATGTTCCTGAGTCTAATCGGGCTGCTAGCCATTGCAGGGATCAGGCTT
CACCGGGCCACCGTTGGAACTGCGGAGATCCAGAGTCGGCTGAATACCAACATTGAGTTG
ACCGAATCCATTGATCATCAAACTAAGGATGTCTTAACACCCCTGTTCAAAATCATTGGT
GATGAAGTCGGTATCAGAATTCCACAGAAGTTCAGTGATCTTGTCAAGTTCATCTCCGAT
AAGATTAAGTTCCTCAACCCTGACAGAGAATACGATTTTAGGGATCTCCGGTGGTGTATG
AACCCCCCTGAGAGAGTCAAAATTAACTTTGATCAATTCTGTGAATACAAAGCCGCGGTC
AAGTCAGTTGAACATATATTTGAGTCATCATTCAACAGGTCAGAAAGATTGCGACTATTG
ACTCTTGGGCCCGGAACAGGCTGTCTCGGCAGGACAGTGACAAGAGCTCAGTTCTCAGAA
CTTACGCTGACCCTGATGGACCTGGATCTCGAGATGAAGCACAACGTGTCCTCAGTGTTT
ACCGTAGTTGAAGAGGGATTATTCGGAAGAACATATATTGTCTGGAGATCTGACACCGGG
AAACCGAGCACCAGTCTAGATATTGGCCAGTTTTTAAGAGTCTTCGAGATCGGGTTGGTG
AGGGATCTCGAGCTGGGTGCCCCCATTTTCCATATGACCAACTACCTCACAGTGAATATG
AGTGATGACTATCGGAATTGCCTTTTAGCGGTAGGGGAGTTGAAGCTGACAGCTCTATGC
ACCCCATCTGAGACTGTGACTCTGAGTGAGAGAGGAGTTCCAAAGAGAGAGCCTCTTGTG
GTTGTGATACTCAACCTAGTTGGGCCTACTCTAGGGGGCGAACTATACAGTGTCTTGCCT
ACCTCTGACCTCATGGTGGAGAAACTCCATCTATCCTCACATAGAGGGATCATCAAAGAC
AACGAGGCCAATTGGGTAGTACCGTCTACCGATGTTCGTGATCTCCAAAACAAGGGAGAA
TGTCTGGTGGAAGCATGCAAAACTCGACCTCCTTCATTTTGCAATGGCACAGGAATAGGC
CCATGGTCAGAGGGGAGAATCCCTGCCTACGGAGTGATCAGGGTCAGTCTTGACTTAGCT
AGTGACCCAGGTGTGGTTATCACTTCAGTGTTTGGCCCTCTGATACCTCACCTATCTGGC
ATGGATCTTTACAACAATCCGTTTTCAAGAGCTGCATGGCTGGCTGTACCACCCTACGAG
CAGTCATTTCTAGGAATGATAAATACAATTGGCTTCCCGGACAGAGCAGAGGTCATGCCG
CACCTTTTGACCACAGAGATCAAAGGGCCTCGAGGTCGTTGTCATGTTCCTATAGAGTTG
TCCCGCAGGATTGATGATGATATCAAGATCGGGTCCAATATGGTTGTATTGCCGACGAGG
GATCTGAGGTACATAACAGCCACTTATGATGTTTCCAGGAGCGAGCATGCAATCGTGTAC
TATATCTATGACACGGGTCGCTCATCATCTTACTTCTACCCAGTTCGATTGAATTTCAAG
GGCAATCCTCTCTCTCTGAGGATAGAGTGTTTCCCCTGGTCTCATAAGGTGTGGTGCTAC
CATGATTGTCTTATATACAACACCATGACAAACGAAGAAGTCCATACGAGAGGGCTGACC
GGTATAGAGGTAACATGCAATCCAGTC
>Seq84 [organism=peste des petits ruminants virus] peste des petits ruminants virus strain Senegal_GayeMecke1_2013 hemagglutinin (H) gene, complete cds
ATGTCCGCACAAAGGGAGAGGATCAATGCCTTCTACAAAGACAACCCTCACAATAAAAAC
CATAGGATAATCCTGGATAGGGAACGCTTAACTATTGAAAGACCCTACATCTTACTTGGA
GTCCTGCTGGTAATGTTCTTGAGTCTAATCGGGCTGCTAGCCATTGCAGGGATCAGGCTT
CACCGGGCCACCGTTGGAACTGCGGAGATCCAGAGTCGGCTGAATACCAACATTGAGTTG
ACCGAATCCATTGATCATCAAACTAAGGATGTCTTAACACCCCTGTTCAAAATCATTGGT
GATGAAGTCGGTATCAGAATTCCACAGAAGTTCAGTGATCTTGTCAAGTTCATCTCCGAT
AAGATTAAGTTCCTCAACCCTGACAGAGAATACGATTTTAGGGATCTCCGGTGGTGTATG
AACCCCCCTGAGAGAGTCAAAATTAACTTTGATCAATTCTGTGAATACAAAGCCGCGGTC
AAGTCAGTTGAACATATATTTGAGTCATCATTCAACAGGTCAGAAAGATTGCGACTATTG
ACTCTTGGGCCCGGAACAGGCTGTCTCGGCAGGACAGTAACAAGAGCTCAGTTCTCAGAA
CTTACGCTGACCCTGATGGACCTGGATCTCGAGATGAAGCACAACGTGTCCTCAGTGTTT
ACCGTAGTTGAAGAGGGATTATTCGGAAGAACATATATTGTCTGGAGATCTGACACCGGG
AAACCGAGCACCAGTCTAGATATTGGCCAGTTTTTAAGAGTCTTCGAGATCGGGTTGGTG
AGGGATCTCGAGCTGGGTGCCCCCATTTTCCATATGACCAACTACCTCACAGTGAACATG
AGTGATGACTATCGGAATTGCCTTTTAGCGGTAGGGGAGTTGAAGCTGACAGCCCTCTGC
ACCCCATCTGAGACTGTGACTCTGAGTGAGAGAGGAGTTCCAAAAAGAGAGCCTCTTGTG
GGTGTGATACTCAACCTAGTTGGGCCTACTCTAGGGGGCGAACTATACAGTGTCTTGCCT
ACCTCTGACCTCATGGTGGAGAAACTCCATCTATCCTCACATAGAGGGATCATCAAAGAC
AACGCGGCCAATTGGGTAGTACCGTCTACCGATGTTCGTGATCTCCAAAACAAGGGAGAA
TGTCTGGTGGAAGCATGCAAAACTCGACCTCCTTCATTTTGCAATGGCACAGGAATAGGC
CCATGGTCAGAGGGGAGAATCCCTGCCTACGGAGTGATCAGGGTCAGTCTTGACTTAGCT
AGTGACCCAGGTGTGGTTATCACTTCAGTGTTTGGCCCACTGATACCTCACCTATCTGGC
ATGGATCTTTACAACAATCCGTTTTCAAGAGCTGCATGGCTGGCTGTACCACCCTACGAG
CAGTCATTTCTAGGAATGATAAATACAATTGGCTTCCCGGACAGAGCAGAGGTCATGCCG
CACATTTTGACCACAGAGATCAAAGGGCCTCGAGGTCGTTGTCATGTTCCTATAGAGTTG
TCCCGCAGGATTGATGATGATATCAAGATCGGGTCCAATATGGTTGTATTGCCGACGAGG
GATCTGAGGTACATAACAGCCACTTATGATGTTTCCAGGAGCGAGCATGCAATCGTGTAC
TATATCTATGACACGGGTCGCTCATCATCTTACTTCTACCCAGTTCGATTGAATTTCAAG
GGCAATCCTCTCTCTTTGAGGATCGAGTGTTTCCCCTGGTCTCATAAGGTGTGGTGCTAC
CATGATTGTCTTATATACAACACCATGACAAACGAAGAAGTCCATACGAGAGGGCTGACC
GGTATAGAGGTAACATGCAATCCAGTC
>Seq85 [organism=peste des petits ruminants virus] peste des petits ruminants virus strain Senegal_Dakar37_2013 hemagglutinin (H) gene, complete cds
ATGTCCGCACAAAGGGAGAGGATCAATGCCTTCTACAAAGACAACCCTCACAATAAAAAC
CATAGGATAATCCTGGATAGGGAACGCTTAACTATTGAAAGACCCTACATCTTACTTGGA
GTCCTGCTGGTAATGTTCTTGAGTCTAATCGGGCTGCTAGCCATTGCAGGGATCAGGCTT
CACCGGGCCACCGTTGGAACTGCGGAGATCCAGAGTCGGCTGAATACCAACATTGAGTTG
ACCGAATCCATTGATCATCAAACTAAGGATGTCTTAACACCCCTGTTCAAAATCATTGGT
GATGAAGTCGGTATCAGAATTCCACAGAAGTTCAGTGATCTTGTCAAGTTCATCTCCGAT
AAGATTAAGTTCCTCAACCCTGACAGAGAATACGATTTTAGGGATCTCCGGTGGTGTATG
AACCCCCCTGAGAGAGTCAAAATTAACTTTGATCAATTCTGTGAATACAAAGCCGCGGTC
AAGTCAGTTGAACATATATTTGAGTCATCATTCAACAGGTCAGAAAGATTGCGACTATTG
ACTCTTGGGCCCGGAACAGGCTGTCTCGGCAGGACAGTAACAAGAGCTCAGTTCTCAGAA
CTTACGCTGACCCTGATGGACCTGGATCTCGAGATGAAGCACAACGTGTCCTCAGTGTTT
ACCGTAGTTGAAGAGGGATTATTCGGAAGAACATATATTGTCTGGAGATCTGACACCGGG
AAACCGAGCACCAGTCTAGATATTGGCCAGTTTTTAAGAGTCTTCGAGATCGGGTTGGTG
AGGGATCTCGAGCTGGGTGCCCCCATTTTCCATATGACCAACTACCTCACAGTGAACATG
AGTGATGACTATCGGAATTGCCTTTTAGCGGTAGGGGAGTTGAAGCTGACAGCCCTCTGC
ACCCCATCTGAGACTGTGACTCTGAGTGAGAGAGGAGTTCCAAAAAGAGAGCCTCTTGTG
GTTGTGATACTCAACCTAGTTGGGCCTACTCTAGGGGGCGAACTATACAGTGTCTTGCCT
ACCTCTGACCTCATGGTGGAGAAACTCCATCTATCCTCACATAGAGGGATCATCAAAGAC
AACGAGGCCAATTGGGTAGTACCGTCTACCGATGTTCGTGATCTCCAAAACAAGGGAGAA
TGTCTGGTGGAAGCATGCAAAACTCGACCTCCTTCATTTTGCAATGGCACAGGAATAGGC
CCATGGTCAGAGGGGAGAATCCCTGCCTACGGAGTGATCAGGGTCAGTCTTGACTTAGCT
AGTGACCCAGGTGTGGTTATCACTTCAGTGTTTGGCCCACTGATACCTCACCTATCTGGC
ATGGATCTTTACAACAATCCGTTTTCAAGAGCTGCATGGCTGGCTGTACCACCCTACGAG
CAGTCATTTCTAGGAATGATAAATACAATTGGCTTCCCGGACAGAGCAGAGGTCATGCCG
CACATTTTGACCACAGAGATCAAAGGGCCTCGAGGTCGTTGTCATGTTCCTATAGAGTTG
TCCCGTAGGATTGATGATGATATCAAGATCGGGTCCAATATGGTTGTATTGCCGACGAGG
GATCTGAGGTACATAACAGCCACTTATGATGTTTCCAGGAGCGAGCATGCAATCGTGTAC
TATATCTATGACACGGGTCGCTCATCATCTTACTTCTACCCAGTTCGATTGAATTTCAAG
GGCAATCCTCTCTCCTTGAGGATCGAGTGTTTCCCCTGGTCTCATAAGGTGTGGTGCTAC
CATGATTGTCTTATATACAACACCATGACAAACGAAGAAGTCCATACGAGAGGGCTGACC
GGTATAGAGGTAACATGCAATCCAGTC
>Seq86 [organism=peste des petits ruminants virus] peste des petits ruminants virus strain Mali_Sagabary4_2013 hemagglutinin (H) gene, complete cds
ATGTCCGCACAAAGGGAGAGGATCAATGCCTTCTACAAAGACAACCCTCACAATAAAAAC
CATAGGATAATCCTGGATAGGGAACGCTTAACTATTGAAAGACCCTACATCTTACTTGGA
GTCCTGCTGGTAATGTTCTTGAGTCTAATCGGGCTGCTAGCCATTGCAGGGATCAGGCTT
CACCGGGCCACCGTTGGAACTGCGGAGATCCAGAATCGGCTGAATACCAACATTGAGTTG
ACCGAATCCATTGATCATCAAACTAAGGATGTCTTAACACCCCTGTTCAAAATCATTGGT
GATGAAGTCGGTATCAGAATTCCACAGAAGTTCAGTGATCTTGTCAAGTTCATCTCCGAT
AAGATTAAGTTCCTCAACCCTGACAGAGAATACGATTTTAGGGATCTCCGGTGGTGCATG
AACCCCCCTGAGAGAGTCAAAATTAACTTTGATCAATTCTGTGAATACAAAGCCGCGGTC
AAGTCAGTTGAACATATATTTGAGTCATCATTCAACAGGTCAGAAAGATTGCGACTATTG
ACTCTTGGGCCTGGAACAGGCTGTCTCGGCAGGACAGTAACAAGAGCTCAGTTCTCAGAA
CTTACGCTGACCCTGATGGACCTGGATCTCGAGATGAAGCACAACGTGTCCTCAGTGTTT
ACCGTAGTTGAAGAGGGATTATTCGGAAGAACATATATTGTCTGGAGATCTGACACCGGG
AAACCGAGCACCAGTCTAGATATTGGCCAGTTTTTAAGAGTCTTCGAGATCGGGTTGGTG
AGGGATCTCGAGCTGGGTGCCCCCATTTTCCATATGACCAACTACCTCACAGTGAACATG
AGTGATGACTATCGGAATTGCCTTTTAGCGGTAGGGGAGTTGAAGCTGACAGCCCTCTGC
ACCCCATCTGAGACTGTGACTCTGAGTGAGAGAGAAGTTCCAAAGAGAGAGCCTCTTGTG
GTTGTGATACTCAACCTAGTTGGGCCTACTCTAGGGGGCGAACTATACAGTGTCTTGCCT
ACCTCTGACCTCATGGTGGAGAAACTCCATCTAGCCTCACATAGAGGGATCATCAAAGAC
AACGAGGCCAATTGGGTAGTACCGTCTACCGATGTTCGTGATCTCCAAAACAAGGGAGAA
TGTCTGGTGGAAGCATGCAAAACTCGACCTCCTTCATTTTGCAATGGCACAGGAATAGGC
CCATGGTCAGAGGGGAGAATCCCTGCCTACGGAGTGATCAGGGTCAGTCTTGACTTAGCT
AGTGACCCAGGTGTGGTCATCACTTCAGTGTTTGGCCCACTGATACCTCACCTATCTGGC
ATGGATCTTTACAACAATCCGTTTTCAAGAGCTGCATGGCTGGCTGTACCACCCTACGAG
CAGTCATTTCTAGGAATGATAAATACAATTGGCTTCCCGGACAGAGCAGAGGTCATGCCG
CACATTTTGACCACAGAGATCAAAGGGCCTCGAGGTCGTTGTCATGTTCCTATAGAGTTG
TCCCGCAGGATTGATGATGATATCAAGATCGGGTCCAATATGGTTGTATTGCCGACGAGG
GATCTGAGGTACATAACAGCCACTTATGATGTTTCCAGGAGCGAGCATGCAATCGTGTAC
TATATCTATGACACGGGTCGCTCATCATCTTACTTCTACCCAGTTCGATTGAATTTCAAG
GGCAATCCTCTCTCTTTAAGGATCGAGTGTTTCCCCTGGTCTCATAAGGTGTGGTGCTAC
CATGATTGTCTTATATACAACACCATGACAAACGAAGAAGTCCATACGAGAGGGCTGACC
GGTATAGAGGTAACATGCAATCCAGTC
>Seq87 [organism=peste des petits ruminants virus] peste des petits ruminants virus strain Senegal_Nguekhokh2_2010 hemagglutinin (H) gene, complete cds
ATGTCCGCACAAAGGGAGAGGATCAATGCCTTCTACAAAGACAACCCTCACAATAAAAAC
CATAGGATAATCCTGGATAGGGAACGCTTAACTATTGAAAGACCCTACATCTTACTTGGA
GTCCTGCTGGTAATGTTCTTGAGTCTAATCGGGCTGCTAGCCATTGCAGGGATCAGGCTT
CACCGGGCCACCGTTGGAACTGCGGAGATCCAGAGTCGGCTGAATACCAACATTGAGTTG
ACCGAATCCATTGATCATCAAACTAAGGATGTCTTAACACCCCTGTTCAAAATCATTGGT
GATGAAGTCGGTATCAGAATTCCACAGAAGTTCAGTGATCTTGTCAAGTTCATCTCCGAT
AAGATTAAGTTCCTCAACCCTGACAGAGAATACGATTTTAGGGATCTCCGGTGGTGTATG
AACCCCCCTGAGAGAGTCAAAATTAACTTTGATCAATTCTGTGAATACAAAGCCGCGGTC
AAGTCAGTTGAATATATATTTGAGTCATCATTCAACAGGTCAGAAAGATTGCGACTATTG
ACTCTTGGGCCCGGAACAGGCTGTCTCGGCAGGACAGTAACAAGAGCTCAGTTCTCAGAA
CTTACGCTGACCCTGATGGACCTGGATCTCGAGATGAAGCACAACGTGTCCTCAGTGTTT
ACCGTAGTTGAAGAGGGATTATTCGGAAGAACATATATTGTCTGGAGATCTGACACCGGG
AAACCGAGCACCAGTCTAGATATTGGCCAGTTTTTAAGAGTCTTCGAGATCGGGTTGGTG
AGGGATCTCGAGCTGGGTGCCCCCATTTTCCATATGACCAACTACCTCACAGTGAACATG
AGTGATGACTATCGGAATTGCCTTTTAGCGGTAGGGGAGTTGAAGCTGACAGCCCTATGC
ACCCCATCCGAGACTGTGACTCTGAGCGAGAGAGGAGCTCCAAAGAGAGAGCCTCTTGTG
GTTGTGATACTCAACCTAGTTGGGCCCACTCTAGGGGGCGAACTATACAGTGTCTTGCCT
ACCTCTGACCTCATGGTGGAGAAACTCCATCTATCCTCACATAGAGGGATCATCAAAGAC
AACGAGGCCAATTGGGTAGTACCGTCTACCGATGTTCGTGATCTCCAAAACAAAGGAGAA
TGTCTGGTGGAAGCATGCAAAACTCGACCTCCTTCCTTTTGCAATGGCACAGGAATAGGC
CCATGGTCAGAGGGGAGAATCCCTGCCTACGGAGTGATCAGGGTCAGTCTTGACTTAGCT
AGTGACCCAGGTGTGGTTATCACTTCAGTGTTTGGCCCACTGATACCTCACCTATCTGGC
ATGGATCTTTACAACAATCCGTTTTCAAGAGCTGCATGGCTGGCTGTACCACCCTACGAG
CAGTCATTTCTAGGAATGATAAATACAATTGGCTTCCCGGACAGAGCAGAGGTCATGCCG
CACATTTTGACCACAGAGATCAAAGGGCCTCGAGGTCGTTGTCATGTTCCTATAGAGTTG
TCCCGCAGGATTGATGATGATATCAAGATCGGGTCCAATATGGTTGTATTGCCGACGAGG
GATCTGAGGTACATAACAGCCACTTATGATGTTTCCAGGAGCGAGCATGCAATCGTGTAC
TATATCTATGACACGGGTCGCTCATCATCTTACTTCTACCCAGTTCGATTGAATTTCAAG
GGCAATCCTCTCTCTCTGAGGATAGAGTGTTTCCCCTGGTCTCATAAGGTGTGGTGCTAC
CATGATTGTCTTATATACAACACCATGACAAACGAAGAAGTCCATACGAGATGGCTGACC
GGTATAGAGGTAACATGCAATCCAGTC
>Seq88 [organism=peste des petits ruminants virus] peste des petits ruminants virus strain Senegal_Nguekhokh3_2010 hemagglutinin (H) gene, complete cds
ATGTCCGCACAAAGGGAGAGGATCAATGCCTTCTACAAAGACAACCCTCACAATAAAAAC
CATAGGATAATCCTGGATAGGGAACGCTTAACTATTGAAAGACCCTACATCTTACTTGGA
GTCCTGCTGGTAATGTTCTTGAGTCTAATCGGGCTGCTAGCTATTGCAGGGATCAGGCTT
CACCGGGCCACCGTTGGAACTGCGGAGATCCAGAGTCGGCTGAATACCAACATTGAGTTG
ACCGAATCCATTGATCATCAAACTAAGGATGTCTTAACACCCCTGTTCAAAATCATTGGT
GATGAAGTCGGTATCAGAATTCCACAGAAGTTCAGTGATCTTGTCAAGTTCATCTCCGAT
AAGATTAAGTTCCTCAACCCTGACAGAGAATACGATTTTAGGGATCTCCGGTGGTGTATG
AACCCCCCTGAGAGAGTCAAAATTAACTTTGATCAATTCTGTGAATACAAAGCCGCGGTC
AAGTCAGTTGAATATATATTTGAGTCATCATTCAACAGGTCAGAAAGATTGCGACTATTG
ACTCTTGGGCCCGGAACAGGCTGTCTCGGCAGGACAGTAACAAGAGCTCAGTTCTCAGAA
CTTACGCTGACCCTGATGGACCTGGATCTCGAGATGAAGCACAACGTGTCCTCAGTGTTT
ACCGTAGTTGAAGAGGGATTATTCGGAAGAACATATATTGTCTGGAGATCTGACACCGGG
AAACCGAGCACCAGTCTAGATATTGGCCAGTTTTTAAGAGTCTTCGAGATCGGGTTGGTG
AGGGATCTCGAGCTGGGTGCCCCCATTTTCCATATGACCAACTACCTCACAGTGAACATG
AGTGATGACTATCGGAATTGCCTTTTAGCGGTAGGGGAGTTGAAGCTGACAGCCCTATGC
ACCCCATCCGAGACTGTGACTCTGAGCGAGAGAGGAGCTCCAAAGAGAGAGCCTCTTGTG
GTTGTGATACTCAACCTAGTTGGGCCCACTCTAGGGGGCGAACTATACAGTGTCTTGCCT
ACCTCTGACCTCATGGTGGAGAAACTCCATCTATCCTCACATAGAGGGATCATCAAAGAC
AACGAGGCCAATTGGGTAGTACCGTCTACCGATGTTCGTGATCTCCAAAACAAAGGAGAA
TGTCTGGTGGAAGCATGCAAAACTCGACCTCCTTCCTTTTGCAATGGCACAGGAATAGGC
CCATGGTCAGAGGGGAGAATCCCTGCCTACGGAGTGATCAGGGTCAGTCTTGACTTAGCT
AGTGACCCAGGTGTGGTTATCACTTCAGTGTTTGGCCCACTGATACCTCACCTATCTGGC
ATGGATCTTTACAACAATCCGTTTTCAAGAGCTGCATGGCTGGCTGTACCACCCTACGAG
CAGTCATTTCTAGGAATGATAAATACAATTGGCTTCCCGGACAGAGCAGAGGTCATGCCG
CACATTTTGACCACAGAGATCAAAGGGCCTCGAGGTCGTTGTCATGTTCCTATAGAGTTG
TCCCGCAGGATTGATGATGATATCAAGATCGGGTCCAATATGGTTGTATTGCCGACGAGG
GATCTGAGGTACATAACAGCCACTTATGATGTTTCCAGGAGCGAGCATGCAATCGTGTAC
TATATCTATGACACGGGTCGCTCATCATCTTACTTCTACCCAGTTCGATTGAATTTCAAG
GGCAATCCTCTCTCTCTGAGGATAGAGTGTTTCCCCTGGTCTCATAAGGTGTGGTGCTAC
CATGATTGTCTTATATACAACACCATGACAAACGAAGAAGTCCATACGAGAGGGCTGACC
GGTATAGAGGTAACATGCAATCCAGTC
>Seq89 [organism=peste des petits ruminants virus] peste des petits ruminants virus strain Senegal_Nguekhokh1_2010 hemagglutinin (H) gene, complete cds
ATGTCCGCACAAAGGGAGAGGATCAATGCCTTCTACAAAGACAACCCTCACAATAAAAAC
CATAGGATAATCCTGGATAGGGAACGCTTAACTATTGAAAGACCCTACATCTTACTTGGA
GTCCTGCTGGTAATGTTCTTGAGTCTAATCGGGCTGCTAGCCATTGCAGGGATCAGGCTT
CACCGGGCCACCGTTGGAACTGCGGAGATCCAGAGTCGGCTGAATACCAACATTGAGTTG
ACCGAATCCATTGATCATCAAACTAAGGATGTCTTAACACCCCTGTTCAAAATCATTGGT
GATGAAGTCGGTATCAGGATTCCACAGAAGTTCAGTGATCTTGTCAAGTTCATCTCCGAT
AAGATTAAGTTCCTCAACCCTGACAGAGAATACGATTTTAGGGATCTCCGGTGGTGTATG
AACCCCCCTGAGAGAGTCAAAATTAACTTTGATCAATTCTGTGAATACAAAGCCGCGGTC
AAGTCAGTTGAACATATATTTGAGTCATCATTCAACAGGTCAGAAAGATTGCGACTATTG
ACTCTTGGGCCCGGAACAGGCTGTCTCGGCAGGACAGTAACAAGAGCTCAGTTCTCAGAA
CTTACGCTGACCCTGATGGACCTGGATCTCGAGATGAAGCACAACGTGTCCTCAGTGTTT
ACCGTAGTTGAAGAGGGATTATTCGGAAGAACATATATTGTCTGGAGATCTGACACCGGG
AAACCGAGCACCAGTCTAGATATTGGCCAGTTTTTAAGAGTCTTCGAGATCGGGTTGGTG
AGGGATCTCGAGCTGGGTGCCCCCATTTTCCATATGACCAACTACCTCACAGTGAACATG
AGTGATGACTATCGGAATTGCCTTTTAGCGGTAGGGGAGTTGAAGCTGACAGCCCTATGC
ACCCCATCCGAGACTGTGACTCTGAGCGAGAGAGGAGCTCCAAAGAGAGAGCCTCTTGTG
GTTGTGATACTCAACCTAGTTGGGCCCACTCTAGGGGGCGAACTATACAGTGTCTTGCCT
ACCTCTGACCTCATGGTGGAGAAACTCCATCTATCCTCACATAGAGGGATCATCAAAGAC
AACGAGGCCAATTGGGTAGTACCGTCTACCGATGTTCGTGATCTCCAAAACAAAGGAGAA
TGTCTGGTGGAAGCATGCAAAACTCGACCTCCTTCCTTTTGCAATGGCACAGGAATAGGC
CCATGGTCAGAGGGGAGAATCCCTGCCTACGGAGTGATCAGGGTCAGTCTTGACTTAGCT
AGTGACCCAGGTGTGGTTATCACTTCAGTGTTTGGCCCACTGATACCTCACCTATCTGGC
ATGGATCTTTACAACAATCCGTTTTCAAGAGCTGCATGGCTGGCTGTACCACCCTACGAG
CAGTCATTTCTAGGAATGATAAATACAATTGGCTTCCCGGACAGAGCAGAGGTCATGCCG
CACATTTTGACCACAGAGATCAAAGGGCCTCGAGGTCGTTGTCATGTTCCTATAGAGTTG
TCCCGCAGGATTGATGATGATATCAAGATCGGGTCCAATATGGTTGTATTGCCGACGAGG
GATCTGAGGTACATAACAGCCACTTATGATGTTTCCAGGAGCGAGCATGCAATCGTGTAC
TATATCTATGACACGGGTCGCTCATCATCTTACTTCTACCCAGTTCGATTGAATTTCAAG
GGCAATCCTCTCTCTCTGAGGATAGAGTGTTTCCCCTGGTCTCATAAGGTGTGGTGCTAC
CATGATTGTCTTATATACAACACCATGACAAACGAAGAAGTCCATACGAGAGGGCTGACC
GGTATAGAGGTAACATGCAATCCAGTC
>Seq90 [organism=peste des petits ruminants virus] peste des petits ruminants virus strain Mali_Kolondieba1_2013 hemagglutinin (H) gene, complete cds
ATGTCCGCACAAAGGGAGAGGATCAATGCCTTCTACAAAGACAACCCTCACAATAAAAAC
CATAGGATAATCCTGGATAGGGAACGCTTAACTATTGAAAGACCCTACATCTTACTTGGA
GTCCTGCTGGTAATGTTCCTGAGTCTAATCGGGCTGCTAGCCATTGCAGGGATCAGGCTT
CACCGGGCCACCGTTGGAACTGCGGAGATCCAGAGTCGGCTGAATACCAACATTGAGTTG
ACCGAATCCATTGATCATCAAACTAAGGATGTCTTAACACCCCTGTTCAAAATCATTGGT
GATGAAGTCGGTATCAGAATTCCACAGAAGTTCAGTGATCTTGTCAAGTTCATCTCCGAT
AAGATTAAGTTCCTCAACCCTGACAGAGAATACGATTTTAGGGATCTCCGGTGGTGTATG
AACCCCCCTGAGAGAGTCAAAATTAACTTTGATCAATTCTGTGAATACAAAGCCACGGTC
AAGTCAGTTGAACATATATTTGAGTCATCATTCAACAGGTCAGAAAGATTGCGACTATTG
ACTCTTGGGCCCGGAACAGGCTGTCTCGGCAGGACAGTAACAAGAGCTCAGTTCTCAGAA
CTTACGCTGACCCTGATGGACCTGGATCTCGAGATGAAGCACAACGTGTCCTCAGTGTTT
ACCGTAGTTGAAGAGGGATTATTCGGAAGAACATATATTGTTTGGAGATCTGACACCGGG
AAACCGAGCACCAGTCTAGATATTGGCCAGTTTTTAAGAGTTTTCGAGATCGGGTTGGTG
AGGGATCTCGAGCTGGGTGCCCCCATTTTCCATATGACCAACTACCTCACAGTGAACATG
AGTGATGACTATCGGAATTGCCTTTTAGCGGTAGGGGAGTTGAAGCTGACAGCCCTATGC
ACCCCATCTGAGACTGTGACTCTGAGTGAGAGAGGAGTTCCAAAGAGAGAGCCTCTTGTG
GTTGTGATACTCAACCTAGTTGGGCCTACTCTAGGGGGCGAACTATACAGTGTCTTGCCT
ACCTCCGACCTCATGGTGGAGAAACTCCATCTATCCTCACATAGAGGGATCATCAAAGAC
AACGAGGCCAATTGGGTAGTACCGTCTACCGATGTTCGTGATCTCCAAAACAAGGGAGAA
TGTCTGGTGGAAGCATGCAAAACCCGACCTCCTTCATTTTGCAATGGCACAGGAATAGGC
CCCTGGTCAGAGGGGAGAATCCCTGCCTACGGAGTGATCAGGGTCAGTCTTGACTTAGCT
AGTGACCCAGATGTGGTTATCACTTCAGTGTTTGGCCCACTGATACCTCACCTATCTGGC
ATGGATCTTTACAACAATCCGTTTTCAAGAGCTGCATGGCTGGCTGTACCACCCTACGAG
CAGTCATTTCTAGGAATGATAAATACAATTGGCTTCCCGGACAGAGCAGAGGTCATGCCG
CACATTTTGACCACAGAGATCAAAGGGCCTCGAGGTCGTTGTCATGTTCCTATAGAGTTG
TCCCGCAGGATTGATGATGATATCAAGATCGGGTCCAATATGGTTGTATTGCCGACGAGG
GATCTGAGGTACATAACAGCCACTTATGATGTTTCCAGGAGCGAGCATGCAATCGTGTAC
TATATCTATGACACGGGTCGCTCATCATCTTACTTCTACCCAGTTCGATTGAATTTCAAG
GGCAATCCTCTCTCTCTGAGGATAGAGTGTTTCCCCTGGTCTCATAAGGTGTGGTGCTAC
CATGATTGTCTTATATACAACACCATGACAAACGAAGAAGTCCGTACGAGAGGGCTGACC
GGTATAGAGGTAACATGCAATCCAGTC
>Seq91 [organism=peste des petits ruminants virus] peste des petits ruminants virus strain Mali_Kolondieba2_2013 hemagglutinin (H) gene, complete cds
ATGTCCGCACAAAGGGAGAGGATCAATGCCTTCTACAAAGACAACCCTCACAATAAAAAC
CATAGGATAATCCTGGATAGGGAACGCTTAACTATTGAAAGACCCTACATCTTACTTGGA
GTCCTGCTGGTAATGTTCCTGAGTCTAATCGGGCTGCTAGCCATTGCAGGGATCAGGCTT
CACCGGGCCACCGTTGGAACTGCGGAGATCCAGAGTCGGCTGAATACCAACATTGAGTTG
ACCGAATCCATTGATCATCAAACTAAGGATGTCTTAACACCCCTGTTCAAAATCATTGGT
GATGAAGTCGGTATCAGAATTCCACAGAAGTTCAGTGATCTCGTCAAGTTCATCTCCGAT
AAGATTAAGTTCCTCAACCCTGACAGAGAATACGATTTTAGGGATCTCCGGTGGTGTATG
AACCCCCCTGAGAGAGTCAAAATTAACTTTGATCAATTCTGTGAATACAAAGCCACGGTC
AAGTCAGTTGAACATATATTTGAGTCATCATTCAACAGGTCAGAAAGATTGCGACTATTG
ACTCTTGGGCCCGGAACAGGCTGTCTCGGCAGGACAGTAACAAGAGCTCAGTTCTCAGAA
CTTACGCTGACCCTGATGGACCTGGATCTCGAGATGAAGCACAACGTGTCCTCAGTGTTT
ACCGTAGTTGAAGAGGGATTATTCGGAAGAACATATATTGTTTGGAGATCTGACACCGGG
AAACCGAGCACCAGTCTAGATATTGGCCAGTTTTTAAGAGTTTTCGAGATCGGGTTGGTG
AGGGATCTCGAGCTGGGTGCCCCCATTTTCCATATGACCAACTACCTCACAGTGAACATG
AGTGATGACTACCGGAATTGCCTTTTAGCGGTAGGGGAGTTGAAGCTGACAGCCCTATGC
ACCCCATCTGAGACTGTGACTCTGAGTGAGAGAGGAGTTCCAAAGAGAGAGCCTCTTGTG
GTTATGATACTCAACCTAGTTGGGCCTACTCTAGGGGGCGAACTATACAGTGTCTTGCCT
ACCTCTGACCTCATGGTGGAGAAACTCCATCTATCCTCACATAGAGGGATCATCAAAGAC
AACGAGGCCAATTGGGTAGTACCGTCTACCGATGTTCGTGATCTCCAAAACAAGGGAGAA
TGTCTGGTGGAAGCATGCAAAACCCGACCTCCTTCATTTTGCAATGGCACAGGAATAGGC
CCCTGGTCAGAGGGGAGAATCCCTGCCTACGGAGTGATCAGGGTCAGTCTTGACTTAGCT
AGTGACCCAGGTGTGGTTATCACTTCGGTGTTTGGCCCACTGATACCTCACCTATCTGGC
ATGGATCTTTACAACAATCCGTTTTCAAGAGCTGCATGGCTGGCTGTACCACCCTACGAG
CAGTCATTTCTAGGAATGATAAATACAATTGGCTTCCCGGACAGAGCAGAGGTCATGCCG
CACATTTTGACCACAGAGATCAAAGGGCCTCGAGGTCGTTGTCATGTTCCTATAGAGTTG
TCCCGCAGGATTGATGATGATATCAAGATCGGGTCCAATATGGTTGTATTGCCGACGAGG
GATCTGAGGTACATAACAGCCACTTATGATGTTTCCAGGAGCGAGCATGCAATCGTGTAC
TATATCTATGACACGGGTCGCTCATCATCTTACTTCTACCCAGTTCGATTGAATTTCAAG
GGCAATCCTCTCTCTCTGAGGATAGAGTGTTTCCCCTGGTCTCATAAGGTGTGGTGCTAC
CATGATTGTCTTATATACAACACCATGACAAACGAAGAAGTCCGTACGAGAGGGCTGACC
GGTATAGAGGTAACATGCAATCCAGTC
>Seq92 [organism=peste des petits ruminants virus] peste des petits ruminants virus strain Mali_Kolondieba3_2013 hemagglutinin (H) gene, complete cds
ATGTCCGCACAAAGGGAGAGGATCAATGCCTTCTACAAAGACAACCCTCACAATAAAAAC
CATAGGATAATCCTGGATAGGGAACGCTTAACTATTGAAAGACCCTACATCTTACTTGGA
GTCCTGCTGGTAATGTTCCTGAGTCTAATCGGGCTGCTAGCCATTGCAGGGATCAGGCTT
CACCGGGCCACCGTTGGAACTGCGGAGATCCAGAGTCGGCTGAATACCAACATTGAGTTG
ACCGAATCCATTGATCATCAAACTAAGGATGTCTTAACACCCCTGTTCAAAATCATTGGT
GATGAAGTCGGTATCAGAATTCCACAGAAGTTCAGTGATCTTGTCAAGTTCATCTCCGAT
AAGATTAAGTTCCTCAACCCTGACAGAGAATACGATTTTAGGGATCTCCGGTGGTGTATG
AACCCCCCTGAGAGAGTCAAAATTAACTTTGATCAATTCTGTGAATACAAAGCCACGGTC
AAGTCAGTTGAACATATATTTGAGTCATCATTCAACAGGTCAGAAAGATTGCGACTATTG
ACTCTTGGGCCCGGAACAGGCTGTCTCGGCAGGACAGTAACAAGAGCTCAGTTCTCAGAA
CTTACGCTGACCCTGATGGACCTGGATCTCGAGATGAAGCACAACGTGTCCTCAGTGTTT
ACCGTAGTTGAAGAGGGATTATTCGGAAGAACATATATTGTTTGGAGATCTGACACCGGG
AAACCGAGCACCAGTCTAGATATTGGCCAGTTTTTAAGAGTTTTCGAGATCGGGTTGGTG
AGGGATCTCGAGCTGGGTGCCCCCATTTTCCATATGACCAACTACCTCACAGTGAACATG
AGTGATGACTACCGGAATTGCCTTTTAGCGGTAGGGGAGTTGAAGCTGACAGCCCTATGC
ACCCCATCTGAGACTGTGACTCTGAGTGAGAGAGGAGTTCCAAAGAGAGAGCCTCTTGTG
GTTATGATACTCAACCTAGTTGGGCCTACTCTAGGGGGCGAACTATACAGTGTCTTGCCT
ACCTCTGACCTCATGGTGGAGAAACTCCATCTATCCTCACATAGAGGGATCATCAAAGAC
AACGAGGCCAATTGGGTAGTACCGTCTACCGATGTTCGTGATCTCCAAAACAAGGGAGAA
TGTCTGGTGGAAGCATGCAAAACCCGACCTCCTTCATTTTGCAATGGCACAGGAATAGGC
CCCTGGTCAGAGGGGAGAATCCCTGCCTACGGAGTGATCAGGGTCAGTCTTGACTTAGCT
AGTGACCCAGGTGTGGTTATCACTTCGGTGTTTGGCCCACTGATACCTCACCTATCTGGC
ATGGATCTTTACAACAATCCGTTTTCAAGAGCTGCATGGCTGGCTGTACCACCCTACGAG
CAGTCATTTCTAGGAATGATAAATACAATTGGCTTCCCGGACAGAGCAGAGGTCATGCCG
CACATTTTGACCACAGAGATCAAAGGGCCTCGAGGTCGTTGTCATGTTCCTATAGAGTTG
TCCCGCAGGATTGATGATGATATCAAGATCGGGTCCAATATGGTTGTATTGCCGACGAGG
GATCTGAGGTACATAACAGCCACTTATGATGTTTCCAGGAGCGAGCATGCAATCGTGTAC
TATATCTATGACACGGGTCGCTCATCATCTTACTTCTACCCAGTTCGATTGAATTTCAAG
GGCAATCCTCTCTCTCTGAGGATAGAGTGTTTCCCCTGGTCTCATAAGGTGTGGTGCTAC
CATGATTGTCTTATATACAACACCATGACAAACGAAGAAGTCCGTACGAGAGGGCTGACC
GGTATAGAGGTAACATGCAATCCAGTC
>Seq93 [organism=peste des petits ruminants virus] peste des petits ruminants virus strain Mali_Kolondieba18_2013 hemagglutinin (H) gene, complete cds
ATGTCCGCACAAAGGGAGAGGATCAATGCCTTCTACAAAGACAACCCTCACAATAAAAAC
CATAGGATAATCCTGGATAGGGAACGCTTAACTATTGAAAGACCCTACATCTTACTTGGA
GTCCTGCTGGTAATGTTCCTGAGTCTAATCGGGCTGCTAGCCATTGCAGGGATCAGGCTT
CACCGGGCCACCGTTGGAACTGCGGAGATCCAGAGTCGGCTGAATACCAACATTGAGTTG
ACCGAATCCATTGATCATCAAACTAAGGATGTCTTAACACCCCTGTTCAAAATCATTGGT
GATGAAGTCGGTATCAGAATTCCACAGAAGTTCAGTGATCTTGTCAAGTTCATCTCCGAT
AAGATTAAGTTCCTCAACCCTGACAGAGAATACGATTTTAGGGATCTCCGGTGGTGTATG
AACCCCCCTGAGAGAGTCAAAATTAACTTTGATCAATTCTGTGAATACAAAGCCGCGGTC
AAGTCAGTTGAACATATATTTGAGTCATCATTCAACAGGTCAGAAAGATTGCGACTATTG
ACTCTTGGGCCCGGAACAGGCTGTCTCGGCAGGACAGTAACAAGAGCTCAGTTCTCAGAA
CTTACGCTGACCCTGATGGACCTGGATCTCGAGATGAAGCACAACGTGTCCTCAGTGTTT
ACCGTAGTTGAAGAGGGATTATTCGGAAGAACATATATTGTTTGGAGATCTGACACCGGG
AAACCGAGCACCAGTCTAGATATTGGCCAGTTTTTAAGAGTTTTCGAGATCGGGTTGGTG
AGGGATCTCGAGCTGGGTGCCCCCATTTTCCATATGACCAACTACCTCACAGTGAACATG
AGTGATGACTACCGGAATTGCCTTTTAGCGGTAGGGGAGTTGAAGCTGACAGCCCTATGC
ACCCCATCTGAGACTGTGACTCTGAGTGAGAGAGGAGTTCCAAAGAGAGAGCCTCTTGTG
GTTATGATACTCAACCTAGTTGGGCCTACTCTAGGGGGCGAACTATACAGTGTCTTGCCT
ACCTCTGACCTCATGGTGGAGAAACTCCATCTATCCTCACATAGAGGGATCATCAAAGAC
AACGAGGCCAATTGGGTAGTACCGTCTACCGATGTTCGTGATCTCCAAAACAAGGGAGAA
TGTCTGGTGGAAGCATGCAAAACCCGACCTCCTTCATTTTGCAATGGCACAGGAATAGGC
CCCTGGTCAGAGGGGAGAATCCCTGCCTACGGAGTGATCAGGGTCAGTCTTGACTTAGCT
AGTGACCCAGGTGTGGTTATCACTTCGGTGTTTGGCCCACTGATACCTCACCTATCTGGC
ATGGATCTTTACAACAATCCGTTTTCAAGAGCTGCATGGCTGGCTGTACCACCCTACGAG
CAGTCATTTCTAGGAATGATAAATACAATTGGCTTCCCGGACAGAGCAGAGGTCATGCCG
CACATTTTGACCACAGAGATCAAAGGGCCTCGAGGTCGTTGTCATGTTCCTATAGAGTTG
TCCCGCAGGATTGATGATGATATCAAGATCGGGTCCAATATGGTTGTATTGCCGACGAGG
GATCTGAGGTACATAACAGCCACTTATGATGTTTCCAGGAGCGAGCATGCAATCGTGTAC
TATATCTATGACACGGGTCGCTCATCATCTTACTTCTACCCAGTTCGATTGAATTTCAAG
GGCAATCCTCTCTCTCTGAGGATAGAGTGTTTCCCCTGGTCTCATAAGGTGTGGTGCTAC
CATGATTGTCTTATATACAACACCATGACAAACGAAGAAGTCCGTACGAGAGGGCTGACC
GGTATAGAGGTAACATGCAATCCAGTC
>Seq94 [organism=peste des petits ruminants virus] peste des petits ruminants virus strain Mali_Kolondieba4_2013_2013 hemagglutinin (H) gene, complete cds
ATGTCCGCACAAAGGGAGAGGATCAATGCCTTCTACAAAGACAACCCTCACAATAAAAAC
CATAGGATAATCCTGGATAGGGAACGCTTAACTATTGAAAGACCCTACATCTTACTTGGA
GTCCTGCTGGTAATGTTCCTGAGTCTAATCGGGCTGCTAGCCATTGCAGGGATCAGGCTT
CACCGGGCCACCGTTGGAACTGCGGAGATCCAGAGTCGGCTGAATACCAACATTGAGTTG
ACCGAATCCATTGATCATCAAACTAAGGATGTCTTAACACCCCTGTTCAAAATCATTGGT
GATGAAGTCGGTATCAGAATTCCACAGAAGTTCAGTGATCTCGTCAAGTTCATCTCCGAT
AAGATTAAGTTCCTCAACCCTGACAGAGAATACGATTTTAGGGATCTCCGGTGGTGTATG
AACCCCCCTGAGAGAGTCAAAATTAACTTTGATCAATTCTGTGAATACAAAGCCACGGTC
AAGTCAGTTGAACATATATTTGAGTCATCATTCAACAGGTCAGAAAGATTGCGACTATTG
ACTCTTGGGCCCGGAACAGGCTGTCTCGGCAGGACAGTAACAAGAGCTCAGTTCTCAGAA
CTTACGCTGACCCTGATGGACCTGGATCTCGAGATGAAGCACAACGTGTCCTCAGTGTTT
ACCGTAGTTGAAGAGGGATTATTCGGAAGAACATATATTGTTTGGAGATCTGACACCGGG
AAACCGAGCACCAGTCTAGATATTGGCCAGTTTTTAAGAGTTTTCGAGATCGGGTTGGTG
AGGGATCTCGAGCTGGGTGCCCCCATTTTCCATATGACCAACTACCTCACAGTGAACATG
AGTGATGACTACCGGAATTGCCTTTTAGCGGTAGGGGAGTTGAAGCTGACAGCCCTATGC
ACCCCATCTGAGACTGTGACTCTGAGTGAGAGAGGAGTTCCAAAGAGAGAGCCTCTTGTG
GTTATGATACTCAACCTAGTTGGGCCTACTCTAGGGGGCGAACTATACAGTGTCTTGCCT
ACCTCTGACCTCATGGTGGAGAAACTCCATCTATCCTCACATAGAGGGATCATCAAAGAC
AACGAGGCCAATTGGGTAGTACCGTCTACCGATGTTCGTGATCTCCAAAACAAGGGAGAA
TGTCTGGTGGAAGCATGCAAAACCCGACCTCCTTCATTTTGCAATGGCACAGGAATAGGC
CCCTGGTCAGAGGGGAGAATCCCTGCCTACGGAGTGATCAGGGTCAGTCTTGACTTAGCT
AGTGACCCAGGTGTGGTTATCACTTCGGTGTTTGGCCCACTGATACCTCACCTATCTGGC
ATGGATCTTTACAACAATCCGTTTTCAAGAGCTGCATGGCTGGCTGTACCACCCTACGAG
CAGTCATTTCTAGGAATGATAAATACAATTGGCTTCCCGGACAGAGCAGAGGTCATGCCG
CACATTTTGACCACAGAGATCAAAGGGCCTCGAGGTCGTTGTCATGTTCCTATAGAGTTG
TCCCGCAGGATTGATGATGATATCAAGATCGGGTCCAATATGGTTGTATTGCCGACGAGG
GATCTGAGGTACATAACAGCCACTTATGATGTTTCCAGGAGCGAGCATGCAATCGTGTAC
TATATCTATGACACGGGTCGCTCATCATCTTACTTCTACCCAGTTCGATTGAATTTCAAG
GGCAATCCTCTCTCTCTGAGGATAGAGTGTTTCCCCTGGTCTCATAAGGTGTGGTGCTAC
CATGATTGTCTTATATACAACACCATGACAAACGAAGAAGTCCATACGAGAGGGCTGACC
GGTATAGAGGTAACATGCAATCCAGTC
>Seq95 [organism=peste des petits ruminants virus] peste des petits ruminants virus strain Senegal_Ngairing1_2010_hemagglutinin (H) gene, complete cds
ATGTCCGCACAAAGGGAGAGGATCAATGCCTTCTACAAAGACAACCCTCACAATAAAAAC
CATAGGATAATCCTGGATAGGGAACGCTTAACTATTGAAAGACCCTACATCTTACTTGGA
GTCCTGCTGGTAATGTTCTTGAGTCTAATCGGGCTGCTAGCCATTGCAGGGATCAGGCTT
CACCGGGCCACCGTTGGAACTGCGGAGATCCAGAGTCGGCTGAATACCAACATTGAGTTG
ACCGAATCCATTGATCATCAAACTAAGGATGTCTTAACACCCCTGTTCAAAATCATTGGT
GATGAAGTCGGTATCAGAATTCCACAGAAGTTCAGTGATCTTGTCAAGTTCATCTCCGAT
AAGATTAAGTTCCTCAACCCTGACAGAGAATACGATTTTAGGGATCTCCGGTGGTGTATG
AACCCCCCTGAGAGAGTCAAAATTAACTTTGATCAATTCTGTGAATACAAAGCCGCGGTC
AAGTCAGTTGAACATATATTTGAGTCATCATTCAACAGGTCAGAAAGATTGCGACTATTG
ACTCTTGGGCCCGGAACAGGCTGTCTCGGCAGGACAGTGACAAGAGCTCAGTTCTCAGAA
CTTACGCTGACCCTGATGGACCTGGATCTCGAGATGAAGCACAACGTGTCCTCAGTGTTT
ACCGTAGTTGAAGAGGGATTATTCGGAAGAACATATATTGTCTGGAGATCTGACACCGGG
AAACCGAGCACCAGTCTAGATATTGGCCAGTTTTTAAGAGTCTTCGAGATCGGGTTGGTG
AGGGATCTCGAGCTGGGTGCCCCCATTTTCCATATGACCAACTACCTCACAGTGAACATG
AGTGATGACTATCGGAATTGCCTTTTAGCGGTAGGGGAGTTGAAGCTGACAGCCCTATGC
ACCCCATCTGAGACTGTGACTCTGAGTGAGAGAGGAGTTCCAAAGAGAGAGCCTCTTGTG
GTTGTGATACTCAACCTAGTTGGGCCTACTCTAGGGGGCGAACTATACAGTGTCTTGCCT
ACCTCTGACCTCATGGTGGAGAAACTCCATCTATCCTCACATAGAGGGATCATCAAAGAC
AACGAGGCCAATTGGGTAGTACCGTCTACCGATGTTCGTGATCTCCAAAACAAGGGAGAA
TGTCTGGTGGAAGCATGCAAAACTCGACCTCCTTCATTTTGCAATGGCACAGGAATAGGC
CCATGGTCAGAGGGGAGAATCCCTGCCTACGGAGTGATCAGGGTCAGTCTTGACTTAGCT
AGTGACCCAGGTGTGGTTATCACTTCAGTGTTTGGCCCACTGATACCTCACCTATCTGGC
ATGGATCTTTACAACAATCCGTTTTCAAGAGCTGCATGGCTGGCTGTACCACCCTACGAG
CAGTCATTTCTAGGAATGATAAATACAATTGGCTTCCCGGACAGAGCAGAGGTCATGCCG
CACATTTTGACCACAGAGATCAAAGGGCCTCGAGGTCGTTGTCATGTTCCTATAGAGTTG
TCCCGCAGGATTGATGATGATATCAAGATCGGGTCCAATATGGTTGTATTGCCGACGAGG
GATCTGAGGTACATAACAGCCACTTATGATGTTTCCAGGAGCGAGCATGCAATCGTGTAC
TATATCTATGACACGGGTCGCTCATCATCTTACTTCTACCCAGTTCGATTGAATTTCAAG
GGCAATCCTCTCTCTCTGAGAATAGAGTGTTTCCCCTGGTCTCATAAGGTGTGGTGCTAC
CATGATTGTCTTATATACAACACCATGACAAACGAAGAAGTCCATACGAGAGGGCTGACC
GGTATAGAGGTAACATGCAATCCAGTC
>Seq96 [organism=peste des petits ruminants virus] peste des petits ruminants virus strain Senegal_SareKali1_2013_hemagglutinin (H) gene, complete cds
ATGTCCGCACAAAGGGAGAGGATCAATGCCTTCTACAAAGACAACCCTCACAATAAAAAC
CATAGGATAATCCTGGATAGGGAACGCTTAACTATTGAAAGACCCTACATCTTACTTGGA
GTCCTGCTGGTGATGTTCTTGAGTCTAATCGGGCTGCTAGCCATTGCAGGGATCAGGCTT
CACCGGGCCACCGTTGGAACTGCGGAGATCCAGAGTCGGCTGAATACCAACATTGAGTTG
ACCGAATCCATTGATCATCAAACTAAGGATGTCTTAACACCCCTGTTCAAAATCATTGGT
GATGAAGTCGGTATCAGAATTCCACAGAAGTTCAGTGATCTTGTCAAGTTCATCTCCGAT
AAGATTAAGTTCCTCAACCCTGACAGAGAATACGATTTTAGGGATCTCCGGTGGTGTATG
AACCCCCCTGAGAGAGTCAAAATTAACTTTGATCAATTCTGTGAATACAAAGCCGCGGTC
AAGTCAGTTGAACATATATTTGAGTCATCATTCAACAGGTCAGAAAGATTGCGACTATTG
ACTCTTGGGCCCGGAACAGGCTGTCTCGGCAGGACAGTAACAAGAGCTCAGTTCTCAGAA
CTTACGCTGACCCTGATGGACCTGGATCTCGAGATGAAGCACAACGTGTCCTCAGTGTTT
ACCGTAGTTGAAGAGGGATTATTCGGAAGAACATATATTGTCTGGAGATCTGACACCGGG
AAACCGAGCACCAGTCTAGATATTGGCCAGTTTTTAAGAGTCTTCGAGATCGGGTTGGTG
AGGGATCTCGAGCTGGGTGCCCCCATTTTCCATATGACCAACTACCTCACAGTGAACATG
AGTGATGACTATCGGAATTGTCTTTTAGCGGTAGGGGAGTTGAAGCTGACAGCCCTATGC
ACCCCATCTGAGACTGTGACTCTGAGTGAGAGAGGAGTTCCAAAGAGAGAGCCTCTTGTG
GTTGTGATACTCAACCTAGTTGGGCCTACTCTAGGGGGCGAACTATACAGTGTCTTGCCT
ACCTCTGACCTCATGGTGGAGAAACTCCATCTATCCTCACATAGAGGGATCATCAAAGAC
AACGAGGCCAATTGGGTAGTACCGTCTACCGATGTTCGTGATCTCCAAAACAAGGGAGAA
TGTCTGGTGGAAGCATGCAAAACTCGACCTCCTTCATTTTGCAATGGCACAGGAATAGGC
CCATGGTCAGAGGGGAGAATCCCTGCCTACGGAGTGATCAGGGTCAGTCTTGACTTAGCT
AGTGACCCAGGTGTGGTTATCACTTCAGTGTTTGGCCCACTGATACCTCACCTATCTGGC
ATGGATCTTTACAACAATCCGTTTTCAAGAGCTGCATGGTTGGCTGTACCACCCTACGAG
CAGTCATTTCTAGGAATGATAAATACAATTGGCTTCCCGGACAGAGCAGAGGTCATGCCG
CACATTTTGACCACAGAGATCAAAGGGCCTCGAGGTCGTTGTCATGTTCCTATAGAGTTG
TCCCGCAGGATTGATGATGATATCAAGATCGGGTCCAATATGGTTGTATTGCCGACGAGG
GATCTGAGGTACATAACAGCCACTTATGATGTTTCCAGGAGCGAGCATGCAATCGTGTAC
TATATCTATGACACGGGTCGCTCATCATCTTACTTCTACCCAGTTCGATTGAATTTCAAG
GGCAATCCTCTCTCTCTGAGGATAGAGTGTTTCCCCTGGTCTCATAAGGTGTGGTGCTAC
CATGATTGTCTTATATACAACACCATGACAAACGAAGAAGTCCATACGAGAGGGCTGACC
GGTATAGAGGTAACATGCAATCCAGTC
>Seq97 [organism=peste des petits ruminants virus] peste des petits ruminants virus strain Senegal_SareKali2_2013_hemagglutinin (H) gene, complete cds
ATGTCCGCACAAAGGGAGAGGATCAATGCCTTCTACAAAGACAACCCTCACAATAAAAAC
CATAGGATAATCCTGGATAGGGAACGCTTAACTATTGAAAGACCCTACATCTTACTTGGA
GTCCTGCTGGTGATGTTCTTGAGTCTAATCGGGCTGCTAGCCATTGCAGGGATCAGGCTT
CACCGGGCCACCGTTGGAACTGCGGAGATCCAGAGTCGGCTGAATACCAACATTGAGTTG
ACCGAATCCATTGATCATCAAACTAAGGATGTCTTAACACCCCTGTTCAAAATCATTGGT
GATGAAGTCGGTATCAGAATTCCACAGAAGTTCAGTGATCTTGTCAAGTTCATCTCCGAT
AAGATTAAGTTCCTCAACCCTGACAGAGAATACGATTTTAGGGATCTCCGGTGGTGTATG
AACCCCCCTGAGAGAGTCAAAATTAACTTTGATCAATTCTGTGAATACAAAGCCGCGGTC
AAGTCAGTTGAACATATATTTGAGTCATCATTCAACAGGTCAGAAAGATTGCGACTATTG
ACTCTTGGGCCCGGAACAGGCTGTCTCGGCAGGACAGTAACAAGAGCTCAGTTCTCAGAA
CTTACGCTGACCCTGATGGACCTGGATCTCGAGATGAAGCACAACGTGTCCTCAGTGTTT
ACCGTAGTTGAAGAGGGATTATTCGGAAGAACATATATTGTCTGGAGATCTGACACCGGG
AAACCGAGCACCAGTCTAGATATTGGCCAGTTTTTAAGAGTCTTCGAGATCGGGTTGGTG
AGGGATCTCGAGCTGGGTGCCCCCATTTTCCATATGACCAACTACCTCACAGTGAACATG
AGTGATGACTATCGGAATTGTCTTTTAGCGGTAGGGGAGTTGAAGCTGACAGCCCTATGC
ACCCCATCTGAGACTGTGACTCTGAGTGAGAGAGGAGTTCCAAAGAGAGAGCCTCTTGTG
GTTGTGATACTCAACCTAGTTGGGCCTACTCTAGGGGGCGAACTATACAGTGTCTTGCCT
ACCTCTGACCTCATGGTGGAGAAACTCCATCTATCCTCACATAGAGGGATCATCAAAGAC
AACGAGGCCAATTGGGTAGTACCGTCTACCGATGTTCGTGATCTCCAAAACAAGGGAGAA
TGTCTGGTGGAAGCATGCAAAACTCGACCTCCTTCATTTTGCAATGGCACAGGAATAGGC
CCATGGTCAGAGGGGAGAATCCCTGCCTACGGAGTGATCAGGGTCAGTCTTGACTTAGCT
AGTGACCCAGGTGTGGTTATCACTTCAGTGTTTGGCCCACTGATACCTCACCTATCTGGC
ATGGATCTTTACAACAATCCGTTTTCAAGAGCTGCATGGCTGGCTGTACCACCCTACGAG
CAGTCATTTCTAGGAATGATAAATACAATTGGCTTCCCGGACAGAGCAGAGGTCATGCCG
CACATTTTGACCACAGAGATCAAAGGGCCTCGAGGTCGTTGTCATGTTCCTATAGAGTTG
TCCCGCAGGATTGATGATGATATCAAGATCGGGTCCAATATGGTTGTATTGCCGACGAGA
GATCTGAGGTACATAACAGCCACTTATGATGTTTCCAGGAGCGAGCATGCAATCGTGTAC
TATATCTATGACACGGGTCGCTCATCATCTTACTTCTACCCAGTTCGATTGAATTTCAAG
GGCAATCCTCTCTCTCTGAGGATAGAGTGTTTCCCCTGGTCTCATAAGGTGTGGTGCTAC
CATGATTGTCTTATATACAACACCATGACAAACGAAGAAGTCCATACGAGAGGGCTGACC
GGTATAGAGGTAACATGCAATCCAGTC
>Seq98 [organism=peste des petits ruminants virus] peste des petits ruminants virus strain Senegal_SakhMecke3_2012_hemagglutinin (H) gene, complete cds
ATGTCCGCACAAAGGGAGAGGATCAATGCCTTCTACAAAGACAACCCTCACAATAAAAAC
CATAGGATAATCCTGGATAGGGAACGCTTAACTATTGAAAGACCCTACATCTTACTTGGA
GTCCTGCTGGTAATGTTCTTGAGTCTAATCGGGCTGCTAGCCATTGCAGGGATCAGGCTT
CACCGGGCCACCGTTGGAACTGCGGAGATCCAGAGTCGGCTGAATACCAACATTGAGTTG
ACCGAATCCATTGATCATCAAACTAAGGATGTCTTAACACCCCTGTTCAAAATCATTGGT
GATGAAGTCGGTATCAGAATTCCACAGAAGTTCAGTGATCTTGTCAAGTTCATCTCCGAT
AAGATTAAGTTCCTCAACCCTGACAGAGAATACGATTTTAGGGATCTCCGGTGGTGTATG
AACCCCCCTGAGAGAGTCAAAATTAACTTTGATCAATTCTGTGAATACAAAGCCGCGGTC
AAGTCAGTTGAACATATATTTGAGTCATCATTCAACAGGTCAGAAAGATTGCGACTATTG
ACTCTTGGGCCCGGAACAGGCTGTCTCGGCAGGACAGTAACAAGAGCTCAGTTCTCAGAA
CTTACGCTGACCCTGATGGACCTGGATCTCGAGATGAAGCACAACGTGTCCTCAGTGTTT
ACCGTAGTTGAAGAGGGATTATTCGGAAGAACATATATTGTCTGGAGATCTGACACCGGG
AAACCGAGCACCAGTCTAGATATTGGCCAGTTTTTAAGAGTCTTCGAGATCGGGTTGGTG
AGGGATCTCGAGCTGGGTGCCCCCATTTTCCATATGACCAACTACCTCACAGTGAACATG
AGTGATGACTATCGGAATTGCCTTTTAGCGGTAGGGGAGTTGAAGCTGACAGCCCTATGC
ACCCCATCTGAGACTGTGACTCTGAGTGAGAGAGGAGTTCCAAAGAGAGAGCCTCTTGTG
GTTGTGATACTCAACCTAGTTGGGCCTACTCTAGGGGGCGAACTATACAGTGTCTTGCCT
ACCTCTGACCTCATGGTGGAGAAACTCCATCTATCCTCACATAGAGGGATCATCAAAGAC
AACGAGGCCAATTGGGTAGTACCGTCTACCGATGTTCGTGATCTCCAAAACAAAGGAGAA
TGTCTGGTGGAAGCATGCAAAACTCGACCTCCTTCATTTTGCAATGGCACAGGAATAGGC
CCATGGTCAGAGGGGAGAATCCCTGCCTACGGAGTGATCAGGGTCAGTCTTGACTTAGCT
AGTGACCCAGGTGTGGTTATCACTTCAGTGTTTGGCCCACTGATACCTCACCTATCTGGC
ATGGATCTTTACAACAATCCGTTTTCAAGAGCTGCATGGCTGGCTGTACCACCCTACGAG
CAGTCATTTCTAGGAATGATAAATACAATTGGCTTCCCGGACAGAGCAGAGGTCATGCCG
CACATTTTGACCACAGAGATCAAAGGGCCTCGAGGTCGTTGTCATGTTCCTATAGAGTTG
TCCCGCTGGATTGATGATGATATCAAGATCGGGTCCAATATGGTTGTATTGCCGACGAGG
GATCTGAGGTACATAACAGCCACTTATGATGTTTCCAGGAGCGAGCATGCAATCGTGTAC
TATATCTATGACACGGGTCGCTCATCATCTTACTTCTACCCAGTTCGATTGAATTTCAAG
GGCAATCCTCTCTCTCTGAGGATAGAGTGTTTCCCCTGGTCTCATAAGGTGTGGTGCTAC
CATGATTGTCTTATATACAACACCATGACAAACGAAGAAGTCCATACGAGAGGGCTGACC
GGTATAGAGGTAACATGCAATCCAGTC
>Seq99 [organism=peste des petits ruminants virus] peste des petits ruminants virus strain Mali_Kolondieba6_2013_hemagglutinin (H) gene, complete cds
ATGTCCGCACAAAGGGAGAGGATCAATGCCTTCTACAAAGACAACCCTCACAATAAAAAC
CATAGGATAATCCTGGATAGGGAACGCTTAACTATTGAAAGACCCTACATCTTACTTGGA
GTCCTGCTGGTAATGTTCCTGAGTCTAATCGGGCTGCTAGCCATTGCAGGGATCAGGCTT
CACCGGGCCACCGTTGGAACTGCGGAGATCCAGAGTCGGCTGAATACCAACATTGAGTTG
ACTGAATCCATTGATCATCAAACTAAGGATGTCTTAACACCCCTGTTTAAAATCATTGGT
GATGAAGTCGGTATCAGAATTCCACAGAAGTTCAGTGATCTTGTCAAGTTCATCTCCGAT
AAGATTAAGTTCCTCAACCCTGACAGAGAATACGATTTTAGGGATCTCCGGTGGTGTATG
AACCCCCCTGAGAGAGTCAAAATCAACTTTGATCAATTTTGTGAACACAAAGCTGCGGTC
AAGTCAGTTAAACATATATTTGAGTCATCATTCAACAGGTCAGAAAGATTGCGACTATTG
ACTCTTGGGCCCGGAACAGGCTGTCTCGGCAGGACAGTAACAAGAGCTCAGTTCTCAGAA
CTTACGCTGACCCTGATGGACTTGGATCTCGAGATGAAGCACAACGTGTCCTCAGTGTTA
ACCGTAGTTGAAGAGGGATTATTCGGAAGAACATATATTGTCTGGAGATCTGACACCGGG
AAACCGAGCACCAGTCTAGATATTGGCCAGTTTTTAAGAGTCTTCGAGATCGGGTTGGTG
AAGGATCTCGAGCTGGGTGCCCCCATTTTCCATATGACCAACTACCTCATAGTGAACATG
AGTGATGACTATCGGAATTGCCTTTTAGCGGTAGGGGAGTTGAAGCTGACAGCCCTATGC
ACCCCATCTGAGACTGTGACTCTGAGTGAGAGAGGAGTTCCAAAGAGAGAGCCTCTTGTG
GTTGTGATACTCAACCTAGTTGGGCCTACTCTAGGGGGCGAACTATACAGTGTCTTGCCT
ACCTCTGACCTCATGGTGGAGAAACTCCATCTATCCTCACATAGGGGGATCATCAAAGAC
AACGAGGCCAATTGGGTAGTACCGTCTACCGATGTTCGTGATCTCCAAAACAAGGGAGAA
TGTCTGGTGGTAGCATGCAAAACTCGACCTCCTTCATTTTGCAATGGCACAGGAATAGGC
CCATGGTCAGAGGGGAGAATTCCTGCCTACGGAGTGATCAGGGTCAGTCTTGACTTAGCT
AGTGACCCAGGTGTGGTTGTCACTTCAGTGTTTGGCCCACTGATACCTCACCTATCTGGC
ATGGATCTTTACAACAATCCGTTTTCAAGAGCTGCATGGCTGGCTGTACCACCCTACGAG
CAGTCATTTCTAGGAATGATAAATACAATTGGCTTCCCGGACAGAGCAGAGGTCATGCCG
CACATTTTGACCACAGAGATCAGAGGGCCTCGAGGTCGTTGTCATGTTCCTATAGAGTTG
TCCCGCAGGATTGATGATGATATCAAGATCGGGTCCAATATGGTTGTATTGCCGACGAGG
GATCTGAGGTACATAACAGCCACTTATGATGTTTCCAGGAGCGAGCATGCAATCGTGTAC
TATATCTATGACACGGGTCGCTCATCATCTTACTTCTACCCAGTTCGATTGAATTTCAAG
GGCAATCCTCTCTCTCTTAGGATAGAGTGTTTCCCCTGGTCTCATAAGGTGTGGTGCTAC
CATGATTGTCTTATATACAACACCGTGACAAACGAAGAAGTCCATACGAGAGGGCTGACC
GGTATAGAGGTAACATGCAATCCAGTC
>Seq100 [organism=peste des petits ruminants virus] peste des petits ruminants virus strain Senegal_Soum02_2012 hemagglutinin (H) gene, complete cds
ATGTCCGCACAAAGGGAGAGGATCAATGCCTTCTACAAAGACAACCCTCACAATAAAAAC
CATAGGATAATCCTGGATAGGGAACGCTTAACTATTGAAAGACCCTACATCTTACTTGGA
GTCCTGCTGGTAATGTTCTTGAGTCTAATCGGGCTGCTAGCCATTGCAGGGATCAGGCTT
CACCGGGCCACCGTTGGAACTGCGGAGATCCAGAGTCGGCTGAATACCAACATTGAGTTG
ACCGAATCCATTGATCATCAAACTAAGGATGTCTTAACACCCCTGTTCAAAATCATTGGT
GATGAAGTCGGTATCAGAATTCCACAGAAGTTCAGTGATCTTGTCAAGTTCATCTCCGAT
AAGATTAAGTTCCTCAACCCTGACAGAGAATACGATTTTAGGGATCTCCGGTGGTGTATG
AACCCCCCTGAGAGAGTCAAAATTAACTTTGATCAATTCTGTGAATACAAAGCCACGGTC
AAGTCAGTTGAACATATATTTGAGTCATCATTCAACAGGTCAGAAAGATTGCGACTATTG
ACTCTTGGGCCCGGAACAGGCTGTCTCGGCAGGACAGTAACAAGAGCTCAGTTCTCAGAA
CTTACGCTGACCCTGATGGACCTGGATCTCGAGATGAAGCACAACGTGTCCTCAGTGTTT
ACCGTACTTGAAGAGGGACTATTCGGAAGAACATATATTGTCTGGAGATCTGACACCGGG
AAACCGAGCACCAGTCTAGATATTGGCCAGTTTTTAAGAGTCTTCGAGATCGGGTTGGTG
AGGGATCTCGAGCTGGGTGCCCCCATTTTCCATATGACCAACTACCTCACAGTGAACATG
AGTGATGACTACCGGAATTGCCTTTTAGCGGTAGGGGAGTTGAAGCTGACAGCCCTATGC
ACCCCATCTGAGACTGTGACTCTGAGTGAGAGAGGAGTTCCAAAGAGAGAGCCTCTTGTG
GTTGTGATACTCAACCTAGTTGGGCCTACTCTAGGGGGCGAACTATACAGTGTCTTGCCT
ACCTCTGACCTCATGGTGGAGAAACTCCCTCTATCCTCACATAGAGGGCTCATCAAAGAC
AACGAGGCCAATTGGGTAGTACCGTCTACCGATGTTCGTGATCTCCAAAACAAAGGAGAA
TGTCTGGTGGAAGCATGCAAAACTCGACCTCCTTCATTTTGCAATGGCACAGGAATAGGC
CCATGGTCAGAGGGGAGAATCCCTGCCTACGGAGTGATCAGGGTCAGTCTTGACTTAGCT
AGTGACCCAGGTGTGGTTATCACTTCAGTGTTTGGCCCACTGATACCTCACCTATCTGGC
ATGGATCTTTACAACAATCCGTTTTCAAGAGCTGCATGGCTGGCTATACCACCCTACGAG
CAGTCATTTCTAGGAATGATAAATACAATTGGCTTACCGGACAGAGCAGAGGTCATGCCG
CACATTTTGACCACAGAGATCAAAGGGCCTCGAGGTCGTTGTCATGTTCCTATAGAGTTG
TCCCGCAGGGTTGATGATGATATCAAGATCGGGTCCAATATGGTTGTATTGCCGACGAGG
GATCTGAGGTACATAACAGCCACTTATGATGTTTCCAGGAGCGAGCATGCAATCGTGTAC
TATATCTATGACACGGGTCGCTCATCATCTTACTTCTACCCAGTTCGATTGAATTTCAAG
GGCAATCCTCTCTCTCTGAGGATAGAGTGTTTCCCCTGGTCTCATAAGGTGTGGTGCTAC
CATGATTGTCTTATATACAACACCATGACAAACGAAGAAGTCCATACGAGAGGGCTGACC
GGTATAGAGGTAACATGCAATCCAGTC
