# Supplementary material for: Combining viral genetic and animal mobility network data to unravel peste des petits ruminants transmission dynamics in West Africa
Source: PLoS Pathog. 2021 Mar 18;17(3):e1009397. doi: 10.1371/journal.ppat.1009397 (PMC8009415; doi:10.1371/journal.ppat.1009397)
Supplement: S4 Data — (TXT) [file ppat.1009397.s020.txt]

>Sen_MbourJoal1_2013         
ATGGCGACTCTCCTTAAAAGCTTAGCACTGTTCAAGAGGAACAAAGACAAAGCGCCTACT
GCGTCAGGTTCAGGAGGGGCCATCCGGGGGATTAAGAATGTTATCATAGTCCCTATCCCC
GGGGACTCATCCATCATTACCCGCTCAAGACTGCTCGACAGGCTTGTCAGACTGGCCGGA
GATCCTGACATCAACGGGTCAAAGCTGACCGGCGTGATGATCAGCATGTTATCTTTGTTC
GTGGAGTCACCCGGGCAATTGATACAGCGGATCACAGATGATCCAGATGTTAGCATCCGT
CTTGTTGAGGTAGTTCAAAGTACCAGGTCCCAGTCCGGATTGACCTTTGCATCACGTGGT
GCTGATTTGGACAATGAGGCAGATATGTATTTTTCAACTGAAGGACCCTCGAGTGGAAGT
AAGAAAAGGATCAACTGGTTTGAGAACAGAGAAATAATAGACATAGAAGTGCAAGATGCA
GAAGAGTTCAATATGTTGTTAGCCTCCATCTTAGCACAAGTTTGGATCCTCCTGGCCAAG
GCGGTTACGGCACCAGATACAGCAGCCGACTCAGAACTGAGAAGGTGGGTTAAATACACA
CAACAAAGGAGAGTGATTGGGGAATTTCGCTTTGACAAAGGGTGGTTGGACGCAGTCCGC
AACAGGATTGCAGAAGATCTATCACTCCGGCGGTTCATGGTATCCCTGATACTTGACATC
AAGAGGACCCCCGGCAACAAGCCAAGGATTGCAGAAATGATCTGCGACATTGACAACTAT
ATTGTCGAGGCCGGACTCGCAAGTTTCATTCTTACTATCAAGTTTGGTATTGAAACCATG
TATCCTGCACTAGGCCTTCACGAGTTCGCTGGGGAATTGTCCACTATTGAATCCTTGATG
AACCTGTATCAACAGCTAGGAGAAGTTGCACCCTATATGGTAATTCTAGAGAACTCAATT
CAGAACAAGTTTAGTGCAGGAGCCTATCCTCTCCTCTGGAGCTATGCGATGGGTGTCGGA
GTCGAGTTGGAGAACTCAATGGGGGGCTTGAACTTTGGCAGGTCATATTTTGACCCGGCC
TATTTTCGTCTCGGACAGGAGATGGTCAGAAGATCTGCAGGAAAGGTCAGCTCTGTAATT
GCGGCTGAGCTTGGCATCACAGCAGAGGAAGCCAAACTAGTCTCGGAAATCGCCTCGCAG
ACTGGGGAAGAACGGACCGTTAGAGGGACTGGGCCTCGACAGGCGCAGGTTTCCTTCCTC
CAGCACAAAATAGGTGAGGGAGAGTCGCCTACACCAGCGACCAAAGAAGAAGTCAAAGCT
GCGATCCCAAACGGATCCGAAGGAAGAGACATAAAGCAAACACGCCCAGGGAAGCCCAGA
GGAGAAACTCCCGGGCAACTGCTTCTGGAGATCATGCCAGAGGATGGAGTCTCGCGAGAG
TCTGGTCAAAACCCTCGTGAGGCTCAAAGATCGGCTGAGGCACTCTTCAGGCTGCAGGCC
ATGGCCAAAATTCTGGAGGACCAGGAGGAGGGAGAAGACAACAGTCAGATCTACAACGAC
AAGGATCTCCTCAGCATGTCCGCACAAAGGGAGAGGATCAATGCCTTCTACAAAGACAAC
CCTCACAATAAAAACCATAGGATAATCCTGGATAGGGAACGCTTAACTATTGAAAGACCC
TACATCTTACTTGGAGTCCTGCTGGTAATGTTCTTGAGTCTAATCGGGCTGCTAGCCATT
GCAGGGATCAGGCTTCACCGGGCCACCGTTGGAACTGCGGAGATCCAGAGTCGGCTGAAT
ACCAACATTGAGTTGACCGAATCCATTGATCATCAAACTAAGGATGTCTTAACACCCCTG
TTCAAAATCATTGGTGATGAAGTCGGTATCAGGATTCCACAGAAGTTCAGTGATCTTGTC
AAGTTCATCTCCGATAAGATTAAGTTCCTCAACCCTGACAGAGAATACGATTTTAGGGAT
CTCCGGTGGTGTATGAACCCCCCTGAGAGAGTCAAAATTAACTTTGATCAATTCTGTGAA
TACAAAGCCGCGGTCAAGTCAGTTGAACATATATTTGAGTCATCATTCAACAGGTCAGAA
AGATTGCGACTATTGACTCTTGGGCCCGGAATAGGCTGTCTCGGCAGGACAGTAACAAGA
GCTCAGTTCTCAGAACTTACGCTGACCCTGATGGACCTGGATCTCGAGATGAAGCACAAC
GTGTCCTCAGTGTTTACCGTAGTTGAAGAGGGATTATTCGGAAGAACATATATTGTCTGG
AGATCTGACACCGGGAAACCGAGCACCAGTCTAGATATTGGCCAGTTTTTAAGAGTCTTC
GAGATCGGGTTGGTGAGGGATCTCGAGCTGGGTGCCCCCATTTTCCATATGACCAACTAC
CTCACAGTGAACATGAGTGATGACTATCGGAATTGCCTTTTAGCGGTAGGGGAGTTGAAG
CTGACAGCCCTATGCACCCCATCTGAGACTGTGACTCTGAGTGAGAGAGGAGTTCCAAAG
AGAGAGCCTCTTGTGGTTGTGATACTCAACCTAGTTGGGCCTACTCTAGGGGGCGAACTA
TACAGTGTCTTGCCTACCTCTGACCTCATGGTGGAGAAACTCCATCTATCCTCACATAGA
GGGATCATCAAAGACAACGAGGCCAATTGGGTAGTACCGTCTACCGATGTTCGTGATCTC
CAAAACAAAGGAGAATGTCTGGTGGAAGCATGCAAAACTCGACCTCCTTCATTTTGCAAT
GGCACAGGAATAGGCCCATGGTCAGAGGGGAGAATCCCTGCCTACGGAGTGATCAGGGTC
AGTCTTGACTTAGCTAGTGACCCAGGTGTGGTTATCACTTCAGTGTTTGGCCCACTGATA
CCTCACCTATCTGGCATGGATCTTTACAACAATCCGTTTTCAAGAGCCGCATGGCTGGCT
GTACCACCCTACGAGCAGTCATTTCTAGGAATGATAAATACAATTGGCTTCCCGGACAGA
GCAGAGGTCATGCCGCACATCTTGACCACAGAGATCAAAGGGCCTCGAGGTCGTTGTCAT
GTTCCTATAGAGTTGTCCCGCAGGATTGATGATGATATCAAGATCGGGTCCAATATGGTT
GTATTGCCGACGAGGGATCTGAGGTACATAACAGCCACTTATGATGTTTCCAGGAGCGAG
CATGCAATCGTGTACTATATCTATGACACGGGTCGCTCATCATCTTACTTCTACCCAGTT
CGATTGAATTTCAAGGGCAATCCTCTCTCTCTGAGGATAGAGTGTTTCCCCTGGTCTCAT
AAGGTGTGGTGCTACCATGATTGTCTTATATACAACACCATGACAAACGAAGAAGTCCAT
ACGAGAGGGCTGACCGGTATAGAAGTAACATGCAATCCAGTC
>Sen_MbourJoal2_2013         
ATGGCGACTCTCCTTAAAAGCTTAGCACTGTTCAAGAGGAACAAAGACAAAGCGCCTACT
GCGTCAGGTTCAGGAGGGGCCATCCGGGGGATTAAGAATGTTATCATAGTCCCTATCCCC
GGGGACTCATCCATCATTACCCGCTCAAGACTGCTCGACAGGCTTGTCAGACTGGCCGGA
GATCCTGACATCAACGGGTCAAAGCTGACCGGCGTGATGATCAGCATGTTATCTTTGTTC
GTGGAGTCACCCGGGCAATTGATACAGCGGATCACAGATGATCCAGATGTTAGCATCCGT
CTTGTTGAGGTAGTTCAAAGTACCAGGTCCCAGTCCGGATTGACCTTTGCATCACGTGGT
GCTGATTTGGACAATGAGGCAGATATGTATTTTTCAACTGAAGGACCCTCGAGTGGAAGT
AAGAAAAGGATCAACTGGTTTGAGAACAGAGAAATAATAGACATAGAAGTGCAAGATGCA
GAAGAGTTCAATATGTTGTTAGCCTCCATCTTAGCACAAGTTTGGATCCTCCTGGCCAAG
GCGGTTACGGCACCAGATACAGCAGCCGACTCAGAACTGAGAAGGTGGGTTAAATACACA
CAACAAAGGAGAGTGATTGGGGAATTTCGCTTTGACAAAGGGTGGTTGGACGCAGTCCGC
AACAGGATTGCAGAAGATCTATCACTCCGGCGGTTCATGGTATCCCTGATACTTGACATC
AAGAGGACCCCCGGCAACAAGCCAAGGATTGCAGAAATGATCTGCGACATTGACAACTAT
ATTGTCGAGGCCGGACTCGCAAGTTTCATTCTTACTATCAAGTTTGGTATTGAAACCATG
TATCCTGCACTAGGCCTTCACGAGTTCGCTGGGGAATTGTCCACTATTGAATCCTTGATG
AACCTGTATCAACAGCTAGGAGAAGTTGCACCCTATATGGTAATTCTAGAGAACTCAATT
CAGAACAAGTTTAGTGCAGGAGCCTATCCTCTCCTCTGGAGCTATGCGATGGGTGTCGGA
GTCGAGTTGGAGAACTCAATGGGGGGCTTGAACTTTGGCAGGTCATATTTTGACCCGGCC
TATTTTCGTCTCGGACAGGAGATGGTCAGAAGATCTGCAGGAAAGGTCAGCTCTGTAATT
GCGGCTGAGCTTGGCATCACAGCAGAGGAAGCCAAACTAGTCTCGGAAATCGCCTCGCAG
ACTGGGGAAGAACGGACCGTTAGAGGGACTGGGCCTCGACAGGCGCAGGTTTCCTTCCTC
CAGCACAAAATAGGTGAGGGAGAGTCGCCTACACCAGCGACCAAAGAAGAAGTCAAAGCT
GCGATCCCAAACGGATCCGAAGGAAGAGACATAAAGCAAACACGCCCAGGGAAGCCCAGA
GGAGAAACTCCCGGGCAACTGCTTCTGGAGATCATGCCAGAGGATGGAGTCTCGCGAGAG
TCTGGTCAAAACCCTCGTGAGGCTCAAAGATCGGCTGAGGCACTCTTCAGGCTGCAGGCC
ATGGCCAAAATTCTGGAGGACCAGGAGGAGGGAGAAGACAACAGTCAGATCTACAACGAC
AAGGATCTCCTCAGCATGTCCGCACAAAGGGAGAGGATCAATGCCTTCTACAAAGACAAC
CCTCACAATAAAAACCATAGGATAATCCTGGATAGGGAACGCTTAACTATTGAAAGACCC
TACATCTTACTTGGAGTCCTGCTGGTAATGTTCTTGAGTCTAATCGGGCTGCTAGCCATT
GCAGGGATCAGGCTTCACCGGGCCACCGTTGGAACTGCGGAGATCCAGAGTCGGCTGAAT
ACCAACATTGAGTTGACCGAATCCATTGATCATCAAACTAAGGATGTCTTAACACCCCTG
TTCAAAATCATTGGTGATGAAGTCGGTATCAGGATTCCACAGAAGTTCAGTGATCTTGTC
AAGTTCATCTCCGATAAGATTAAGTTCCTCAACCCTGACAGAGAATACGATTTTAGGGAT
CTCCGGTGGTGTATGAACCCCTCTGAGAGAGTCAAAATTAACTTTGATCAATTCTGTGAA
TACAAAGCCGCGGTCAAGTCAGTTGAACATATATTTGAGTCATCATTCAACAGGTCAGAA
AGATTGCGACTATTGACTCTTGGGCCCGGAACAGGCTGTCTCGGCAGGACAGTAACAAGA
GCTCAGTTCTCAGAACTTACGCTGACCCTGATGGACCTGGATCTCGAGATGAAGCACAAC
GTGTCCTCAGTGTTTACCGTAGTTGAAGAGGGATTATTCGGAAGAACATATATTGTCTGG
AGATCTGACACCGGGAAACCGAGCACCAGTCTAGATATTGGCCAGTTTTTAAGAGTCTTC
GAGATCGGGTTGGTGAGGGATCTCGAGCTGGGTGCCCCCATTTTCCATATGACCAACTAC
CTCACAGTGAACATGAGTGATGACTATCGGAATTGCCTTTTAGCGGTAGGGGAGTTGAAG
CTGACAGCCCTATGCACCCCATCTGAGACTGTGACTCTGAGTGAGAGAGGAGTTCCAAAG
AGAGAGCCTCTTGTGGTTGTGATACTCAACCTAGTTGGGCCTACTCTAGGGGGCGAACTA
TACAGTGTCTTGCCTACCTCTGACCTCATGGTGGAGAAACTCCATCTATCCTCACATAGA
GGGATCATCAAAGACAACGAGGCCAATTGGGTAGTACCGTCTACCGATGTTCGTGATCTC
CAAAACAAAGGAGAATGTCTGGTGGAAGCATGCAAAACTCGACCTCCTTCATTTTGCAAT
GGCACAGGAATAGGCCCATGGTCAGAGGGGAGAATCCCTGCCTACGGAGTGATCAGGGTC
AGTCTTGACTTAGCTAGTGACCCAGGTGTGGTTATCACTTCAGTGTTTGGCCCACTGATA
CCTCACCTATCTGGCATGGATCTTTACAACAATCCGTTTTCAAGAGCTGCATGGCTGGCT
GTACCACCCTACGAGCAGTCATTTCTAGGAATGATAAATACAATTGGCTTCCCGGACAGA
GCAGAGGTCATGCCGCACATCTTGACCACAGAGATCAAAGGGCCTCGAGGTCGTTGTCAT
GTTCCTATAGAGTTGTCCCGCAGGATTGATGATGATATCAAGATCGGGTCCAATATGGTT
GTATTGCCGACGAGGGATCTGAGGTACATAACAGCCACTTATGATGTTTCCAGGAGCGAG
CATGCAATCGTGTACTATATCTATGACACGGGTCGCTCATCATCTTACTTCTACCCAGTT
CGATTGAATTTCAAGGGCAATCCTCTCTCTCTGAGGATAGAGTGTTTCCCCTGGTCTCAT
AAGGTGTGGTGCTACCATGATTGTCTTATATACAACACCATGACAAACGAAGAAGTCCAT
ACGAGAGGGCTGACCGGTATAGAGGTAACATGCAATCCAGTC
>Sen_Ourosigui4_2013         
ATGGCGACTCTCCTTAAAAGCTTAGCACTGTTCAAGAGGAACAAAGACAAAGCGCCTACT
GCGTCAGGTTCAGGAGGGGCCATCCGGGGGATTAAGAATGTTATCATAGTCCCTATCCCC
GGGGACTCATCCATCATTACCCGCTCAAGACTGCTCGACAGGCTTGTCAGACTGGCCGGA
GATCCTGACATCAACGGGTCAAAGCTGACCGGCGTGATGATCAGCATGTTATCTTTGTTC
GTGGAGTCACCCGGGCAATTGATACAGCGGATCACAGATGATCCAGATGTTAGCATCCGT
CTTGTTGAGGTAGTTCAAAGTACCAGGTCCCAGTCCGGATTGACCTTTGCATCACGTGGT
GCTGATTTGGACAATGAGGCAGATATGTATTTTTCAACTGAAGGACCCTCGAGTGGAAGT
AAGAAAAGGATCAACTGGTTTGAGAACAGAGAAATAATAGACATAGAAGTGCAAGATGCA
GAAGAGTTCAATATGTTGTTAGCCTCCATCTTAGCACAAGTTTGGATCCTCCTGGCCAAG
GCGGTTACGGCACCAGATACAGCAGCCGACTCAGAACTGAGAAGGTGGGTTAAATACACA
CAACAAAGGAGAGTGATTGGGGAATTTCGCTTTGACAAAGGGTGGTTGGACGCAGTCCGC
AACAGGATTGCAGAAGATCTATCACTCCGGCGGTTCATGGTATCCCTGATACTTGACATC
AAGAGGACCCCCGGCAACAAGCCAAGGATTGCAGAAATGATCTGCGACATTGACAACTAT
ATTGTCGAGGCCGGACTCGCAAGTTTCATTCTTACTATCAAGTTTGGTATTGAAACCATG
TATCCTGCACTAGGCCTTCACGAGTTCGCTGGGGAATTGTCCACTATTGAATCCTTGATG
AACCTGTATCAACAGCTAGGAGAAGTTGCACCCTATATGGTAATTCTAGAGAACTCAATT
CAGAACAAGTTTAGTGCAGGAGCCTATCCTCTCCTCTGGAGCTATGCGATGGGTGTCGGA
GTCGAGTTGGAGAACTCAATGGGGGGCTTGAACTTTGGCAGGTCATATTTTGACCCGGCC
TATTTTCGTCTCGGACAGGAGATGGTCAGAAGATCTGCAGGAAAGGTCAGCTCTGTAATT
GCGGCTGAGCTTGGCATCACAGCAGAGGAAGCCAAACTAGTCTCGGAAATCGCCTCGCAG
ACTGGGGAAGAACGGACCGTTAGAGGGACTGGGCCTCGACAGGCGCAGGTTTCCTTCCTC
CAGCACAAAATAGGTGAGGGAGAGTCGCCTACACCAGCGACCAAAGAAGAAGTCAAAGCT
GCGATCCCAAACGGATCCGAAGGAAGAGACATAAAGCGAACACGCCCAGGGAAGCCCAGA
GGAGAAACTCCCGGGCAACTGCTTCTGGAGATCATGCCAGAGGATGGAGTCTCGCGAGAG
TCTGGTCAAAACCCTCGTGAGGCTCAAAGATCGGCTGAGGCACTCTTCAGGCTGCAGGCC
ATGGCCAAAATTCTGGAGGACCAGGAGGAGGGAGAAGACAACAGTCAGATCTACAACGAC
AAGGATCTCCTCAGCATGTCCGCACAAAGGGAGAGGATCAATGCCTTCTACAAAGACAAC
CCTCACAATAAAAACCATAGGATAATCCTGGATAGGGAACGCTTAACTATTGAAAGACCC
TACATCTTACTTGGAGTCCTGCTGGTAATGTTCTTGAGTCTAATCGGGCTGCTAGCCATT
GCAGGGATCAGGCTTCACCGGGCCACCGTTGGAACTGCGGAGATCCAGAGTCGGCTGAAT
ACCAACATTGAGTTGACCGAATCCATTGATCATCAAACTAAGGATGTCTTAACACCCCTG
TTCAAAATCATTGGTGATGAAGTCGGTATCAGGATTCCACAGAAGTTCAGTGATCTTGTC
AAGTTCATCTCCGATAAGATTAAGTTCCTCAACCCTGACAGAGAATACGATTTTAGGGAT
CTCCGGTGGTGTATGAACCCCCCTGAGAGAGTCAAAATTAACTTTGATCAATTCTGTGAA
TACAAAGCCGCGGTCAAGTCAGTTGAACATATATTTGAGTCATCATTCAACAGGTCAGAA
AGATTGCGACTATTGACTCTTGGGCCCGGAACAGGCTGTCTCGGCAGGACAGTAACAAGA
GCTCAGTTCTCAGAACTTACGATGACCCTGATGGACCTGGATCTCGAGACGAAGCACAAC
GTGTCCTCAGTGTTTACCGTAGTTGAAGAGGGATTATTCGGAAGAACATATATTGTCTGG
AGATCTGACACCGGGAAACCGAGCACCAGTCTAGATATTGGCCAGTTTTTAAGAGTCTTC
GAGATCGGGTTGGTGAGGGATCTCGAGCTGGGTGCCCCCATTTTCCATATGACCAACTAC
CTCACAGTGAACATGAGTGATGACTATCGGAATTGCCTTTTAGCGGTAGGGGAGTTGAAG
CTGACAGCCCTATGCACCCCATCTGAGACTGTGACTCTGAGTGAGAGAGGAGTTCCAAAG
AGAGAGCCTCTTGTGGTTGTGATACTCAACCTAGTTGGGCCTACTCTAGGGGGCGAACTA
TACAGTGTCTTGCCTACCTCTGACCTCATGGTGGAGAAACTCCATCTATCCTCACACAGA
GGGATCATCAAAGACAACGAGGCCAATTGGGTAGTACCGTCTACTGATGTTCGTGATCTC
CAAAACAAAGGAGAATGTCTGGTGGAAGCATGCAAAACACGACCTCCTTCATTTTGCAAT
GGCACAGGAATAGGCCCATGGTCAGAGGGGAGAATCCCTGCCTACGGAGTGATCAGGGTC
AGTCTTGACTTAGCTAGTGACCCAGGTGTGGTTATCACCTCAGTGTTTGGCCCACTGATA
CCTCACCTATCTGGCATGGATCTTTACAACAATCCGTTTTCAAGAGCTGCATGGCTGGCT
GTACCACCCTACGAGCAGTCATTTCTAGGAATGATAAATACAATTGGCTTCCCGGACAGA
GCAGAGGTCATGCCGCACATCTTGACCACAGAGATCAAAGGGCCTCGAGGTCGTTGTCAT
GTTCCTATAGAGTTGTCCCGCAGGATTGATGATGATATCAAGATCGGGTCCAATATGGTT
GTATTGCCGACGAGGGATCTGAGGTACATAACAGCCACTTATGATGTTTCCAGGAGCGAG
CATGCAATCGTGTACTATATCTATGACACGGGTCGCTCATCATCTTACTTCTACCCAGTT
CGATTGAATTTCAAGGGCAATCCTCTCTCTCTGAGGATAGAGTGTTTCCCCTGGTCTCAT
AAGGTGTGGTGCTACCATGATTGTCTTATATACAACACCATGACAAACGAAGAAGTCCAT
ACGAGAGGGCTGACCGGTATAGAGGTAACATGCAATCCAGTC
>Sen_KeurModa59_2012         
ATGGCGACTCTCCTTAAAAGCTTAGCACTGTTCAAGAGGAACAAAGACAAAGCGCCTACT
GCGTCAGGTTCAGGAGGGGCCATCCGGGGGATTAAGAATGTTATCATTGTCCCTATCCCC
GGGGACTCATCCATCATTACCCGCTCAAGACTGCTCGACAGGCTTGTCAGACTGGCCGGA
GATCCTGACATCAACGGGTCAAAGCTGACCGGCGTGATGATCAGCATGTTATCTTTGTTC
GTGGAGTCACCCGGGCAATTGATACAGCGGATCACAGATGATCCAGATGTTAGCATCCGT
CTTGTTGAGGTAGTTCAAAGTACCAGGTCCCAGTCCGGATTGACCTTTGCATCACGTGGT
GCTGATTTGGACAATGAGGCAGATATGTATTTTTCAACTGAAGGACCCTCGAGTGGAAGT
AAGAAAAGGATCAACTGGTTTGAGAACAGAGAAATAATAGACATAGAAGTGCAAGATGCA
GAAGAGTTCAATATGTTGTTAGCCTCCATCTTAGCACAAGTTTGGATCCTCCTGGCCAAG
GCGGTTACGGCACCAGATACAGCAGCCGACTCAGAACTGAGAAGGTGGGTTAAATACACA
CAACAAAGGAGAGTGATTGGGGAATTTCGCTTTGACAAAGGGTGGTTGGACGCAGTCCGC
AACAGGATTGCAGAAGATCTATCACTCCGGCGGTTCATGGTATCCCTGATACTTGACATC
AAGAGGACCCCCGGCAACAAGCCAAGGATTGCAGAAATGATCTGCGACATTGACAACTAT
ATTGTCGAGGCCGGACTCGCAAGTTTCATTCTTACTATCAAGTTTGGTATTGAAACCATG
TATCCTGCACTAGGCCTTCACGAGTTCGCTGGGGAATTGTCCACTATTGAATCCTTGATG
AACCTGTATCAACAGCTAGGAGAAGTTGCACCCTATATGGTAATTCTAGAGAACTCAATT
CAGAACAAGTTTAGTGCAGGAGCCTATCCTCTCCTCTGGAGCTATGCGATGGGTGTCGGA
GTCGAGTTGGAGAACTCAATGGGGGGCTTGAACTTTGGCAGGTCATATTTTGACCCGGCC
TATTTTCGTCTCGGACAGGAGATGGTCAGAAGATCTGCAGGAAAGGTCAGCTCTGTAATT
GCGGCTGAGCTTGGCATCACAGCAGAGGAAGCCAAACTAGTCTCGGAAATCGCCTCGCAG
ACTGGGGAAGAACGGACCGTTAGAGGGACTGGGCCTCGACAGGCGCAGGTTTCCTTCCTC
CAGCACAAAATAGGTGAGGGAGAGTCGCCTACACCAGCGACCAAAGAAGAAGTCAAAGCT
GCGATCCCAAACGGATCTGAAGGAAGAGACATAAAGCGAACACGCCCAGGGAAGCCTAGA
GGAGAAACTCCCGGGCAACTGCTTCTGGAGATCATGCCAGAGGATGGAGTCTCGCGAGAG
TCTGGTCAAAACCCTCGTGAGGCTCAAAGATCGGCTGAGGCACTCTTCAGGCTGCAGGCC
ATGGCCAAAATTCTGGAGGACCAGGAGGAGGGAGAAGACAACAGTCAGATCTACAACGAC
AAGGATCTCCTCAGCATGTCCGCACAAAGGGAGAGGATCAATGCCTTCTACAAAGACAAC
CCTCACAATAAAAACCATAGGATAATCCTGGATAGGGAACGCTTAACTATTGAAAGACCC
TACATCTTACTTGGAGTCCTGCTGGTAATGTTCTTGAGTCTAATCGGGCTGCTAGCCATT
GCAGGGATCAGGCTTCACCGGGCCACCGTTGGGACTGCGGAGATCCAGAGTCGGCTGAAT
ACCAACATTGAGTTGACCGAATCCATTGATCATCAAACTAAGGATGTCTTAACACCCCTG
TTCAAAATCATTGGTGATGAAGTCGGTATCAGGATTCCACAGAAGTTCAGTGATCTTGTC
AAGTTCATCTCCGATAAGATTAAGTTCCTCAACCCTGACAGAGAATACGATTTTAGGGAT
CTCCGGTGGTGTATGAACCCCCCTGAGAGAGTCAAAATTAACTTTGATCAATTCTGTGAA
TACAAAGCCGCGGTCAAGTCAGTTGAACATATATTTGAGTCATCATTCAACAGGTCAGAA
AGATTGCGACTATTGACTCTTGGGCCCGGAACAGGCTGTCTCGGCAGGACAGTAACAAGA
GCTCAGTTCTCAGAACTTACGCTGACCCTGATGGACCTGGATCTCGAGATGAAGCACAAC
GTGTCCTCAGTGTTTACCGTAGTTGAAGAGGGATTATTCGGAAGAACATATATTGTCTGG
AGATCTGACACCGGGAAACCGAGCACCAGTCTAGATATTGGCCAGTTTTTAAGAGTCTTC
GAGATCGGGTTGGTGAGGGATCTCGAGCTGGGTGCCCCCATTTTCCATATGACCAACTAC
CTCACAGTGAACATGAGTGATGACTATCGGAATTGCCTTTTAGCGGTAGGGGAGTTGAAG
CTGACAGCCCTATGCACCCCATCTGAGACTGTGACTCTGAGTGAGAGAGGAGTTCCAAAG
AGAGAGCCTCTTGTGGTTGTGATACTCAACCTAGTTGGGCCTACTCTAGGGGGCGAACTA
TACAGTGTCTTGCCTACCTCTGACCTCATGGTGGAGAAACTCCATCTATCCTCACACAGA
GGGATCATCAAAGACAACGAGGCCAATTGGGTAGTACCGTCTACCGATGTTCGTGATCTC
CAAAACAAAGGAGAATGTCTGGTGGAAGCATGCAAAACTCGACCTCCTTCATTTTGCAAT
GGCACAGGAATAGGCCCATGGTCAGAGGGGAGAATCCCTGCCTACGGAGTGATCAGGGTC
AGTCTTGACTTAGCTAGTGACCCAGGTGTGGTTATCACTTCAGTGTTTGGCCCACTGATA
CCTCACCTATCTGGCATGGATCTTTACAACAATCCGTTTTCAAGAGCTGCATGGCTGGCT
GTACCACCCTACGAGCAGTCATTTCTAGGAATGATAAATACAATTGGCTTCCCGGACAGA
GCAGAGGTCATGCCGCACATCTTGACCACAGAGATCAAAGGGCCTCGAGGTCGTTGTCAT
GTTCCTATAGAGTTGTCCCGCAGGATTGATGATGATATCAAGATCGGGTCCAATATGGTT
GTATTGCCGACGAGGGATCTGAGGTACATAACAGCCACTTATGATGTTTCCAGGAGCGAG
CATGCAATCGTGTACTATATCTATGACACGGGTCGCTCATCATCTTACTTCTACCCAGTT
CGATTGAATTTCAAGGGCAATCCTCTCTCTCTGAGGATAGAGTGTTTCCCCTGGTCTCAT
AAGGTGTGGTGCTACCATGATTGTCTTATATACAACACCATGACAAACGAAGAAGTCCAT
ACGAGAGGGCTGACCGGTATAGAGGTAACATGCAATCCAGTC
>Sen_Fissel11_2010           
ATGGCGACTCTCCTTAAAAGCTTAGCACTGTTCAAGAGGAACAAAGACAAAGCGCCTACT
GCGTCAGGTTCAGGAGGGGCCATCCGGGGGATTAAGAATGTTATCATAGTCCCTATCCCC
GGGGACTCATCCATCATTACCCGTTCAAGACTGCTCGACAGGCTTGTCAGACTGGCCGGA
GATCCTGACATCAACGGGTCAAAGCTGACCGGCGTGATGATCAGCATGTTATCTTTGTTC
GTGGAGTCACCCGGGCAATTGATACAGCGGATCACAGATGATCCAGATGTTAGCATCCGT
CTTGTTGAGGTAGTTCAAAGTACCAGGTCCCAGTCCGGATTGACCTTTGCATCACGTGGT
GCTGATTTGGACAATGAGGCAGATATGTATTTTTCAACTGAAGGACCCTCGAGTGGAAGT
AAGAAAAGGATCAACTGGTTTGAGAACAGAGAAATAATAGACATAGAAGTGCAAGATGCA
GAAGAGTTCAATATGTTGTTAGCCTCCATCTTAGCACAAGTTTGGATCCTCCTGGCCAAG
GCGGTTACGGCACCAGATACAGCAGCCGACTCAGAACTGAGAAGGTGGGTTAAATACACA
CAACAAAGGAGAGTGATTGGGGAATTTCGCTTTGACAAAGGGTGGTTGGACGCAGTCCGC
AACAGGATTGCAGAAGATCTATCACTCCGGCGGTTCATGGTATCCCTGATACTTGACATC
AAGAGGACCCCCGGCAACAAGCCAAGGATTGCAGAAATGATCTGCGACATTGACAACTAT
ATTGTCGAGGCCGGACTCGCAAGTTTCATTCTTACTATCAAGTTTGGTATTGAAACCATG
TATCCTGCACTAGGCCTTCACGAGTTCGCTGGGGAATTGTCCACTATTGAATCCTTGATG
AACCTGTATCAACAGCTAGGAGAAGTTGCACCCTATATGGTAATTCTAGAGAACTCAATT
CAGAACAAGTTTAGTGCAGGAGCCTATCCTCTCCTCTGGAGCTATGCGATGGGTGTCGGA
GTCGAGTTGGAGAACTCAATGGGGGGCTTGAACTTTGGCAGGTCATATTTTGACCCGGCC
TATTTTCGTCTCGGACAGGAGATGGTCAGAAGATCTGCAGGAAAGGTCAGCTCTGTAATT
GCGGCTGAGCTTGGCATCACAGCAGAGGAAGCCAAACTAGTCTCGGAAATCGCCTCGCAG
ACTGGGGAAGAACGGACCGTTAGAGGGATTGGGCCTCGACAGGCGCAGGTTTCCTTCCTC
CAGCACAAAATAGGTGAGGGAGAGTCGCCTACACCAGCGACCAAAGAAGAAGTCAAAGCT
GCGATCCCAAACGGATCCGAAGGAAGAGACATAAAGCGAACACGCCCAGGGAAGCCCAGA
GGAGAAACTCCCGGGCAACTGCTTCTAGAGATCATGCCAGAGGATGGAGTCTCGCGAGAG
TCTGGTCAAAACCCTCGTGAGGCTCAAAGATCGGCTGAGGCACTCTTCAGGCTGCAGGCC
ATGGCCAAAATTCTGGAGGACCAGGAGGAGGGAGAAGACAACAGTCAGATCTACAACGAC
AAGGATCTCCTCAGCATGTCCGCACAAAGGGAGAGGATCAATGCCTTCTACAAAGACAAC
CCTCACAATAAAAACCATAGGATAATCCTGGATAGGGAACGCTTAACTATTGAAAGACCC
TACATCTTACTTGGAGTCCTGCTGGTAATGTTCTTGAGTCTAATCGGGCTGCTAGCCATT
GCAGGGATCAGGCTTCACCGGGCCACCGTTGGAACTGCGGAGATCCAGAGTCGGCTGAAT
ACCAACATTGAGTTGACCGAATCCATTGATCATCAAACTAAGGATGTCTTAACACCCCTG
TTCAAAATCATTGGTGATGAAGTCGGTATCAGAATTCCACAGAAGTTCAGTGATCTTGTC
AAGTTCATCTCCGATAAGATTAAGTTCCTCAACCCTGACAGAGAATACGATTTTAGGGAT
CTCCGGTGGTGTATGAACCCCCCTGAGAGAGTCAAAATTAACTTTGATCAATTCTGTGAA
TACAAAGCCGCGGTCAAGTCAGTTGAACATATATTTGAGTCATCATTCAACAGGTCAGAA
AGATTGCGACTATTGACTCTTGGGCCCGGAACAGGCTGTCTCGGCAGGACAGTAACAAGA
GCTCAGTTCTCAGAACTTACGCTGACCCTGATGGACCTGGATCTCGAGATGAAGCACAAC
GTGTCCTCAGTGTTTACCGTAGTTGAAGAGGGATTATTCGGAAGAACATATATTGTCTGG
AGATCTGACACCGGGAAACCGAGCACCAGTCTAGATATTGGCCAGTTTTTAAGAGTCTTC
GAGATCGGGTTGGTGAGGGATCTCGAGCTGGGTGCCCCCATTTTCCATATGACCAACTAC
CTCACAGTGAACATGAGTGATGACTATCGGAATTGCCTTTTAGCGGTAGGGGAGTTGAAG
CTGACCGCCCTATGCACCCCATCTGAGACTGTGACTCTGAGTGAGAGAGGAGTTCCAAAG
AGAGAGCCTCTTGTGGTTGTGATACTCAACCTAGTTGGGCCCACTCTAGGGGGCGAACTA
TACAGTGTCTTGCCTACCTCTGACCTCATGGTGGAGAAACTCCATCTATCCTCACATAGA
GGGATCATCAAAGACAACGAGGCCAATTGGGTAGTACCGTCTACCGATGTTCGTGATCTC
CAAAACAAAGGAGAATGTCTGGTGGAAGCATGCAAAACTCGACCTCCTTCATTTTGCAAT
GGCACAGGAATAGGCCCATGGTCAGAGGGGAGAATCCCTGCCTACGGAGTGATCAGGGTC
AGTCTTGACTTAGCTAGTGACCCAGGTGTGGTTATCACTTCAGTGTTTGGCCCACTGATA
CCTCACCTATCTGGCATGGATCTTTACAACAATCCGTTTTCAAGAGCTGCATGGCTGGCT
GTACCACCCTACGAGCAGTCATTTCTAGGAATGATAAATACAATTGGCTTCCCGGACAGA
GCAGAGGTCATGCCGCACATTTTGACCACAGAGATCAAAGGGCCTCGAGGTCGTTGTCAT
GTTCCTATAGAGTTGTCCCGCAGGATTGATGATGATATCAAGATCGGGTCCAATATGGTT
GTATTGCCGACGAGGGATCTGAGGTACATAACAGCCACTTATGATGTTTCCAGGAGCGAG
CATGCAATCGTGTACTATATCTATGACACGGGTCGCTCATCATCTTACTTCTACCCAGTT
CGATTGAATTTCAAGGGCAATCCTCTCTCTCTGAGGATAGAGTGTTTCCCCTGGTCTCAT
AAGGTGTGGTGCTACCATGATTGTCTTATATACAACACCATGACAAACGAAGAAGTCCAT
ACGAGAGGGCTGACCGGTATAGAGGTAACATGCAATCCAGTC
>Sen_DakarP2_2012            
ATGGCGACTCTCCTTAAAAGCTTAGCACTGTTCAAGAGGAACAAAGACAAAGCGCCTACT
GCGTCAGGTTCAGGAGGGGCCATCCGGGGGATTAAGAATGTTATCATAGTCCCTATCCCC
GGGGACTCATCCATCATTACCCGCTCAAGACTGCTCGACAGGCTTGTCAGACTGGCCGGA
GATCCTGACATCAACGGGTCAAAGCTGACCGGCGTGATGATCAGCATGTTATCTTTGTTC
GTGGAGTCACCCGGGCAATTGATACAGCGGATCACAGATGATCCAGATGTTAGCATCCGT
CTTGTTGAGGTAGTTCAAAGTACCAGGTCCCAGTCCGGATTGACCTTTGCATCACGTGGT
GCTGATTTGGACAATGAGGCAGATATGTATTTTTCAACTGAAGGACCCTCTAGTGGAAGT
AAGAAAAGGATCAACTGGTTTGAGAACAGAGAAATAATAGACATAGAAGTGCAAGATGCA
GAAGAGTTCAATATGTTGTTAGCCTCCATCTTAGCACAAGTTTGGATCCTCCTGGCCAAG
GCGGTTACGGCACCAGATACAGCAGCCGACTCAGAACTGAGAAGGTGGGTTAAATACACA
CAACAAAGGAGAGTGATTGGGGAATTTCGCTTTGACAAAGGGTGGTTGGACGCAGTCCGC
AACAGGATTGCAGAAGATCTATCACTCCGGCGGTTCATGGTATCCCTGATACTTGACATC
AAGAGGACCCCCGGCAACAAGCCAAGGATTGCAGAAATGATCTGCGACATTGACAACTAT
ATTGTCGAGGCCGGACTCGCAAGTTTCATTCTTACTATCAAGTTTGGTATTGAAACCATG
TATCCTGCACTAGGCCTTCACGAGTTCGCTGGGGAATTGTCCACTATTGAATCCTTGATG
AACCTGTATCAACAGCTAGGAGAAGTTGCACCCTATATGGTAATTCTAGAGAACTCAATT
CAGAACAAGTTTAGTGCAGGAGCCTATCCTCTCCTCTGGAGCTATGCGATGGGTGTCGGA
GTCGAGTTGGAGAACTCAATGGGGGGCTTGAACTTTGGCAGGTCATATTTTGACCCGGCC
TATTTTCGTCTCGGACAGGAGATGGTCAGAAGATCTGCAGGAAAGGTCAGCTCTGTAATT
GCGGCTGAGCTTGGCATCACAGCAGAGGAAGCCAAACTAGTCTCGGAAATCGCCTCGCAG
ACTGGGGAAGAACGGACCGTTAGAGGGACTGGGCCTCGACAGGCGCAGGTTTCCTTCCTC
CAGCACAAAATAGGTGAGGGAGAGTCGCCTACACCAGCGACCAAAGAAGAAGTCAAAGCT
GCGATCCCAAACGGATCCGAAGGAAGAGACATAAAGCGAACACGCCCAGGGAAGCCCAGA
GGAGAAACTCCCGGGCAACTGCTTCTAGAGATCATGCCAGAGGATGGAGTCTCGCGAGAG
TCTGGTCAAAACCCTCGTGAGGCTCAAAGATCGGCTGAGGCACTCTTCAGGCTGCAGGCC
ATGGCCAAAATTCTGGAGGACCAGGAGGAGGGAGAAGACAACAGTCAGATCTACAACGAC
AAGGATCTCCTCAGCATGTCCGCACAAAGGGAGAGGATCAATGCCTTCTACAAAGACAAC
CCTCACAATAAAAACCATAGGATAATCCTGGATAGGGAACGCTTAACTATTGAAAGACCC
TACATCTTACTTGGAGTCCTGCTGGTAATGTTCTTGAGTCTAATCGGGCTGCTAGCCATT
GCAGGGATCAGGCTTCACCGGGCCACCGTTGGAACTGCGGAGATCCAGAGTCGGCTGAAT
ACCAACATTGAGTTGACCGAATCCATTGATCATCAAACTAAGGATGTCTTAACACCCCTG
TTCAAAATCATTGGTGATGAAGTCGGTATCAGGATTCCACAGAAGTTCAGTGATCTTGTC
AAGTTCATCTCCGATAAGATTAAGTTCCTCAACCCTGACAGAGAATACGATTTTAGGGAT
CTCCGGTGGTGTATGAATCCCCCTGAGAGAGTCAAAATTAACTTTGATCAATTCTGTGAA
TACAAAGCCGCGGTCAAGTCAGTTGAACATATATTTGAGTCATCATTCAACAGGTCAGAA
AGATTGCGACTATTGACTCTTGGGCCCGGAACAGGCTGTCTCGGCAGGACAGTAACAAGA
GCTCAGTTCTCAGAACTTACGCTGACCCTGATGGACCTGGATCTCGAGATGAAGCACAAC
GTGTCCTCAGTGTTTACCGTAGTTGAAGAGGGATTATTCGGAAGAACATATATTGTCTGG
AGATCTGACACCGGAAAACCGAGCACCAGTCTAGATATTGGCCAGTTTTTAAGAGTCTTC
GAGATCGGGTTGGTGAGGGATCTCGAGCTGGGTGCCCCCATTTTCCATATGACCAACTAC
CTCACAGTGAACATGAGTGATGACTATCGGAATTGCCTTTTAGCGGTAGGGGAGTTGAAG
CTGACAGCCCTATGCACCCCATCTGAGACTGTGACTCTGAGTGAGAGAGGAGTTCCAAAG
AGAGAGCCTCTTGTGGTTGTGATACTCAACCTAGTTGGGCCTACTCTAGGGGGCGAACTA
TACAGTGTCTTGCCTACCTCTGACCTCATGGTGGAGAAACTCCATCTATCCTCACACAGA
GGGATCATCAAAGACAACGAGGCCAATTGGGTAGTACCGTCTACCGATGTTCGTGATCTC
CAAAACAAAGGAGAATGTCTGGTGGAAGCATGCAAAACTCGACCTCCTTCATTTTGCAAT
GGCACAGGAATAGGCCCATGGTCAGAGGGGAGAATCCCTGCCTACGGAGTGATCAGGGTC
AGTCTTGACTTAGCTAGTGACCCAGGTGTGGTTATCACTTCAGTGTTTGGCCCACTGATA
CCTCACCTATCTGGCATGGATCTTTACAACAATCCGTTTTCAAGAGCTGCATGGCTGGCT
GTACCACCCTACGAGCAGTCATTTCTAGGAATGATAAATACAATTGGCTTCCCGGACAGA
GCAGAGGTCATGCCGCACATCTTGACCACAGAGATCAAAGGGCCTCGAGGTCGTTGTCAT
GTTCCTATAGAGTTGTCCCGCAGGATTGATGATGATATCAAGATCGGGTCCAATATGGTT
GTATTGCCGACGAGGGATCTGAGGTACATAACAGCCACTTATGATGTTTCCAGGAGCGAG
CATGCAATCGTGTACTATATCTATGACACGGGTCGCTCATCATCTTACTTCTACCCAGTT
CGATTGAATTTCAAGGGCAATCCTCTCTCTCTGAGGATAGAGTGTTTCCCCTGGTCTCAT
AAGGTGTGGTGCTACCATGATTGTCTTATATACAACACCATGACAAACGAAGAAGTCCAT
ACGAGAGGGCTGACCGGTATAGAGGTAACATGCAATCCAGTC
>Sen_DakarP6_2012            
ATGGCGACTCTCCTTAAAAGCTTAGCACTGTTCAAGAGGAACAAAGACAAAGCGCCTACT
GCGTCAGGTTCAGGAGGGGCCATCCGGGGGATTAAGAATGTTATCATAGTCCCTATCCCC
GGGGACTCATCCATCATTACCCGCTCAAGACTGCTCGACAGGCTTGTCAGACTGGCCGGA
GATCCTGACATCAACGGGTCAAAGCTGACCGGCGTGATGATCAGCATGTTATCTTTGTTC
GTGGAGTCACCCGGGCAATTGATACAGCGGATCACAGATGATCCAGATGTTAGCATCCGT
CTTGTTGAGGTAGTTCAAAGTACCAGGTCCCAGTCCGGATTGACCTTTGCATCACGTGGT
GCTGATTTGGACAATGAGGCAGATATGTATTTTTCAACTGAAGGACCCTCGAGTGGAAGT
AAGAAAAGGATCAACTGGTTTGAGAACAGAGAAATAATAGACATAGAAGTGCAAGATGCA
GAAGAGTTCAATATGTTGTTAGCCTCCATCTTAGCACAAGTTTGGATCCTCCTGGCCAAG
GCGGTTACGGCACCAGATACAGCAGCCGACTCAGAACTGAGAAGGTGGGTTAAATACACA
CAACAAAGGAGAGTGATTGGGGAATTTCGCTTTGACAAAGGGTGGTTGGACGCAGTCCGC
AACAGGATTGCAGAAGATCTATCACTCCGGCGGTTCATGGTATCCCTGATACTTGACATC
AAGAGGACCCCCGGCAACAAGCCAAGGATTGCAGAAATGATCTGCGACATTGACAACTAT
ATTGTCGAGGCCGGACTCGCAAGTTTCATTCTTACTATCAAGTTTGGTATTGAAACCATG
TATCCTGCACTAGGCCTTCACGAGTTCGCTGGGGAATTGTCCACTATTGAATCCTTGATG
AACCTGTATCAACAGCTAGGAGAAGTTGCACCCTATATGGTAATTCTAGAGAACTCAATT
CAGAACAAGTTTAGTGCAGGAGCCTATCCTCTCCTCTGGAGCTATGCGATGGGTGTCGGA
GTCGAGTTGGAGAACTCAATGGGGGGCTTGAACTTTGGCAGGTCATATTTTGACCCGGCC
TATTTTCGTCTCGGACAGGAGATGGTCAGAAGATCTGCAGGAAAGGTCAGCTCTGTAATT
GCGGCTGAGCTTGGCATCACAGCAGAGGAAGCCAAACTAGTCTCGGAAATCGCCTCGCAG
ACTGGGGAAGAACGGACCGTTAGAGGGACTGGGCCTCGACAGGCGCAGGTTTCCTTCCTC
CAGCACAAAATAGGTGAGGGAGAGTCGCCTACACCAGCGACCAAAGAAGAAGTCAAAGCT
GCGATCCCAAACGGATCCGAAGGAAGAGACATAAAGCGAACACGCCCAGGGAAGCCCAGA
GGAGAAACTCCCGGGCAACTGCTTCTGGAGATCATGCCAGAGGAGGGAGTCTCGCGAGAG
TCTGGTCAAAACCCTCGTGAGGCTCAAAGATCGGCTGAGGCACTCTTCAGGCTGCAGGCC
ATGGCCAAAATTCTGGAGGACCAGGAGGAGGGAGAAGACAACAGTCAGATCTACAACGAC
AAGGATCTCCTCAGCATGTCCGCACAAAGGGAGAGGATCAATGCCTTCTACAAAGACAAC
CCTCACAATAAAAACCATAGGATAATCCTGGATAGGGAACGCTTAACTATTGAAAGACCC
TACATCTTACTTGGAGTCCTGCTGGTAATGTTCTTGAGTCTAATCGGGCTGCTAGCCATT
GCAGGGATCAGGCTTCACCGGGCCACCGTTGGAACTGCGGAGATCCAGAGTCGGCTGAAT
ACCAACATTGAGTTGACCGAATCCATTGATCATCAAACTAAGGATGTCTTAACACCCCTG
TTCAAAATCATTGGTGATGAAGTCGGTATCAGGATTCCACAGAAGTTCAGTGATCTTGTC
AAGTTCATCTCCGATAAGATTAAGTTCCTCAACCCTGACAGAGAATACGATTTTAGGGAT
CTCCGGTGGTGTATGAACCCCCCTGAGAGAGTCAAAATTAACTTTGATCAATTCTGTGAA
TACAAAGCCGCGGTCAAGTCAGTTGAACATATATTTGAGTCATCATTCAACAGGTCAGAA
AGATTGCGACTATTGACTCTTGGGCCCGGAACAGGCTGTCTCGGCAGGACAGTAACAAGA
GCTCAGTTCTCAGAACTTACGCTGACCCTGATGGACCTGGATCTCGAGATGAAGCACAAC
TTGTCCTCAGTGTTTACCGTAGTTGAAGAGGGATTATTCGGAAGAACATATATTGTCTGG
AGATCTGACACCGGGAAACCGAGCACCAGTCTAGATATTGGTCAGTTTTTAAGAGTCTTC
GAGATCGGGTTGGTGAGGGATCTCGAGCTGGGTGCCCCCATTTTCCATATGACCAACTAC
CTCACAGTGAACATGAGTGATGACTATCGGAATTGCCTTTTAGCGGTAGGGGAGTTGAAG
CTGACAGCCCTATGCACCCCATCTGAGACTGTGACTCTGAGTGAGAGAGGAGTTCCAAAG
AGAGAGCCTCTTGTGGTTGTGATACTCAACCTAGTTGGGCCTACTCTAGGGGGCGAACTA
TACAGTGTCTTGCCTACCTCTGACCTCATGGTGGAGAAACTCCATCTATCCTCACACAGA
GGGATCATCAAAGACAACGAGGCCAATTGGGTAGTACCGTCTACCGATGTTCGTGATCTC
CAAAACAAAGGAGAATGTCTGGTGGAAGCATGCAAAACACGACCTCCTTCATTTTGCAAT
GGCACAGGAATAGGCCCATGGTCAGAGGGGAGAATCCCTGCCTACGGAGTGATCAGGGTC
AGTCTTGACTTAGCTAGTGACCCAGGTGTGGTTATCACTTCAGTGTTTGGCCCACTGATA
CCTCACCTATCTGGCATGGATCTTTACAACAATCCGTTTTCAAGAGCTGCATGGCTGGCT
GTACCACCCTACGAGCAGTCATTTCTAGGAATGATAAATACAATTGGCTTCCCGGACAGA
GCAGAGGTCATGCCGCACATCTTGACCACAGAGATCAAAGGGCCTCGAGGTCGTTGTCAT
GTTCCTATAGAGTTGTCCCGCAGGATTGATGATGATATCAAGATCGGGTCCAATATGGTT
GTATTGCCGACGAGGGATCTGAGGTACATAACAGCCACTTATGATGTTTCCAGGAGCGAG
CATGCAATCGTGTACTATATCTATGACACGGGTCGCTCATCATCTTACTTCTACCCAGTT
CGATTGAATTTCAAGGGCAATCCTCTCTCTCTGAGGATAGAGTGTTTCCCCTGGTCTCAT
AAGGTGTGGTGCTACCATGATTGTCTTATATACAACACCATGACAAACGAAGAAGTCCAT
ACGAGAGGGCTGACCGGTATAGAGGTAACATGCAATCCAGTC
>Sen_NdogaBabacar1304_2012   
ATGGCGACTCTCCTTAAAAGCTTAGCACTGTTCAAGAGGAACAAAGACAAAGCGCCTACT
GCGTCAGGTTCAGGAGGGGCCATCCGGGGGATTAAGAATGTTATCATAGTCCCTATCCCC
GGGGACTCATCCATCATTACCCGCTCAAGACTGCTCGACAGGCTTGTCAGACTGGCCGGA
GATCCTGACATCAACGGGTCAAAGCTGACCGGCGTGATGATCAGCATGTTATCTTTGTTC
GTGGAGTCACCCGGGCAATTGATACAGCGGATCACAGATGATCCAGATGTTAGCATCCGT
CTTGTTGAGGTAGTTCAAAGTACCAGGTCCCAGTCCGGATTGACCTTTGCATCACGTGGT
GCTGATTTGGACAATGAGGCAGATATGTATTTTTCAACTGAAGGACCCTCGAGTGGAAGT
AAGAAAAGGATCAACTGGTTTGAGAACAGAGAAATAATAGACATAGAAGTGCAAGATGCA
GAAGAGTTCAATATGTTGTTAGCCTCCATCTTAGCACAAGTTTGGATCCTCCTGGCCAAG
GCGGTTACGGCACCAGATACAGCAGCCGACTCAGAACTGAGAAGGTGGGTTAAATACACA
CAACAAAGGAGAGTGATTGGGGAATTTCGCTTTGACAAAGGGTGGTTGGACGCAGTCCGC
AACAGGATTGCAGAAGATCTATCACTCCGGCGGTTCATGGTATCCCTGATACTTGACATC
AAGAGGACCCCCGGCAACAAGCCAAGGATTGCAGAAATGATCTGCGACATTGACAACTAT
ATTGTCGAGGCCGGACTCGCAAGTTTCATTCTTACTATCAAGTTTGGTATTGAAACCATG
TATCCTGCACTAGGCCTTCACGAGTTCGCTGGGGAATTGTCCACTATTGAATCCTTGATG
AACCTGTATCAACAGCTAGGAGAAGTTGCACCCTATATGGTAATTCTAGAGAACTCAATT
CAGAACAAGTTTAGTGCAGGAGCCTATCCTCTCCTCTGGAGCTATGCGATGGGTGTCGGA
GTCGAGTTGGAGAACTCAATGGGGGGCTTGAACTTTGGCAGGTCATATTTTGACCCGGCC
TATTTTCGTCTCGGACAGGAGATGGTCAGAAGATCTGCAGGAAAGGTCAGCTCTGTAATT
GCGGCTGAGCTTGGCATCACAGCAGAGGAAGCCAAACTAGTCTCGGAAATCGCCTCGCAG
ACTGGGGAAGAACGGACCGTTAGAGGGACTGGGCCTCGACAGGCGCAGGTTTCCTTCCTC
CAGCACAAAATAGGTGAGGGAGAGTCGCCTACACCAGCGACCAAAGAAGAAGTCAAAGCT
GCGATCCCAAACGGATCTGAAGGAAGAGACATAAAGCGAACACGCCCAGGGAAGCCCAGA
GGAGAAACTCCCGGGCAACTGCTTCTGGAGATCATGCCAGAGGATGGAGTCTCGCGAGAG
TCTGGTCAAAACCCTCGTGAGGCTCAAAGATCGGCTGAGGCACTCTTCAGGCTGCAGGCC
ATGGCCAAAATTCTGGAGGACCAGGAGGAGGGAGAAGACAACAGTCAGATCTACAACGAC
AAGGATCTCCTCAGCATGTCCGCACAAAGGGAGAGGATCAATGCCTTCTACAAAGACAAC
CCTCACAATAAAAACCATAGGATAATCCTGGATAGGGAACGCTTAACTATTGAAAGACCC
TACATCTTACTTGGAGTCCTGCTGGTAATGTTCTTGAGTCTAATCGGGCTGCTAGCCATT
GCAGGGATCAGGCTTCACCGGGCCACCGTTGGAACTGCGGAGATCCAGAGTCGGCTGAAT
ACCAACATTGAGTTGACCGAATCCATTGATCATCAAACTAAGGATGTCTTAACACCCCTG
TTCAAAATCATTGGTGATGAAGTCGGTATCAGGATTCCACAGAAGTTCAGTGATCTTGTC
AAGTTCATCTCCGATAAGATTAAGTTCCTCAACCCTGACAGAGAATACGATTTTAGGGAT
CTCCGGTGGTGTATGAACCCCCCTGAGAGAGTCAAAATTAACTTTGATCAATTCTGTGAA
TACAAAGCCGCGGTCAAGTCAGTTGAACATATATTTGAGTCATCATTCAACAGGTCAGAA
AGATTGCGACTATTGACTCTTGGGCCCGGAACAGGCTGTCTCGGCAGGACAGTAACAAGA
GCTCAGTTCTCAGAACTTACGCTGACCCTGATGGACCTGGATCTCGAGATGAAGCACAAC
GTGTCCTCAGTGTTTACCGTAGTTGAAGAGGGATTATTCGGAAGAACATATATTGTTTGG
AGATCTGACACCGGGAAACCGAGCACCAGTCTAGATATTGGCCAGTTTTTAAGAGTTTTC
GAGATCGGGTTGGTGAGGGATCTCGAGCTGGGTGCCCCCATTTTCCATATGACCAACTAC
CTCACAGTGAACATGAGTGATGACTACCGGAATTGCCTTTTAGCGGTAGGGGAGTTGAAG
CTGACAGCCCTATGCACCCCATCTGAGACTGTGACTCTGAGTGAGAGAGGAGTTCCAAAG
AGAGAGCCTCTTGTGGTTATGATACTCAACCTAGTTGGGCCTACTCTAGGGGGCGAACTA
TACAGTGTCTTGCCTACCTCTGACCTCATGGTGGAGAAACTCCATCTATCCTCACACAGA
GGGATCATCAAAGACAACGAGGCCAATTGGGTAGTACCGTCTACTGATGTTCGTGATCTC
CAAAACAAAGGAGAATGTCTGGTGGAAGCATGCAAAACACGACCTCCTTCATTTTGCAAT
GGCACAGGAATAGGCCCATGGTCAGAGGGGAGAATCCCTGCCTACGGAGTGATCAGGGTC
AGTCTTGACTTAGCTAGTGACCCAGGTGTGGTTATCACCTCAGTGTTTGGCCCACTGATA
CCTCACCTATCTGGCATGGATCTTTACAACAATCCGTTTTCAAGAGCTGCATGGCTGGCT
GTACCACCCTACGAGCAGTCATTTCTAGGAATGATAAATACAATTGGCTTCCCGGACAGA
GCAGAGGTCATGCCGCACATCTTGACCACAGAGATCAAAGGGCCTCGAGGTCGTTGTCAT
GTTCCTATAGAGTTGTCCCGCAGGATTGATGATGATATCAAGATCGGGTCCAATATGGTT
GTATTGCCGACGAGGGATCTGAGGTACATAACAGCCACTTATGATGTTTCCAGGAGCGAG
CATGCAATCGTGTACTATATCTATGACACGGGTCGCTCATCATCTTACTTCTACCCAGTT
CGATTGAATTTCAAGGGCAATCCTCTCTCTCTGAGGATAGAGTGTTTCCCCTGGTCTCAT
AAGGTGTGGTGCTACCATGATTGTCTTATATACAACACCATGACAAACGAAGAAGTCCAT
ACGAGAGGGCTGACCGGTATAGAGGTAACATGCAATCCAGTC
>Sen_Louga2_2012             
ATGGCGACTCTCCTTAAAAGCTTAGCACTGTTCAAGAGGAACAAAGACAAAGCGCCTACT
GCGTCAGGTTCAGGAGGGGCCATCCGGGGGATTAAGAATGTTATCATAGTCCCTATCCCC
GGGGACTCATCCATCATTACCCGCTCAAGACTGCTCGACAGGCTTGTCAGACTGGCCGGA
GATCCTGACATCAACGGGTCAAAGCTGACCGGCGTGATGATCAGCATGTTATCTTTGTTC
GTGGAGTCACCCGGGCAATTGATACAGCGGATCACAGATGATCCAGATGTTAGCATCCGT
CTTGTTGAGGTAGTTCAAAGTACCAGGTCCCAGTCCGGATTGACCTTTGCATCACGTGGT
GCTGATTTGGACAATGAGGCAGATATGTATTTTTCAACTGAAGGACCCTCGAGTGGAAGT
AAGAAAAGGATCAACTGGTTTGAGAACAGAGAAATAATAGACATAGAAGTGCAAGATGCA
GAAGAGTTCAATATGTTGTTAGCCTCCATCTTAGCACAAGTTTGGATCCTCCTGGCCAAG
GCGGTTACGGCACCAGATACAGCAGCCGACTCAGAACTGAGAAGGTGGGTTAAATACACA
CAACAAAGGAGAGTGATTGGGGAATTTCGCTTTGACAAAGGGTGGTTGGACGCAGTCCGC
AACAGGATTGCAGAAGATCTATCACTCCGGCGGTTCATGGTATCCCTGATACTTGACATC
AAGAGGACCCCCGGCAACAAGCCAAGGATTGCAGAAATGATCTGCGACATTGACAACTAT
ATTGTCGAGGCCGGACTCGCAAGTTTCATTCTTACTATCAAGTTTGGTATTGAAACCATG
TATCCTGCACTAGGCCTTCACGAGTTCGCTGGGGAATTGTCCACTATTGAATCCTTGATG
AACCTGTATCAACAGCTAGGAGAAGTTGCACCCTATATGGTAATTCTAGAGAACTCAATT
CAGAACAAGTTTAGTGCAGGAGCCTATCCTCTCCTCTGGAGCTATGCGATGGGTGTCGGA
GTCGAGTTGGAGAACTCAATGGGGGGCTTGAACTTTGGCAGGTCATATTTTGACCCGGCC
TATTTTCGTCTCGGACAGGAGATGGTCAGAAGATCTGCAGGAAAGGTCAGCTCTGTAATT
GCGGCTGAGCTTGGCATCACAGCGGAGGAAGCCAAACTAGTCTCGGAAATCGCCTCGCAG
ACTGGGGAAGAACGGACCGTTAGAGGGACTGGGCCTCGACAGGCGCAGGTTTCCTTCCTC
CAGCACAAAATAGGTGAGGGAGAGTCGCCTACACCAGCGACCAAAGAAGAAGTCAAAGCT
GCGATCCCAAACGGATCCGAAGGAAGAGACATAAAGCGAACACGCCCAGGGAAGCCCAGA
GGAGAAACTCCCGGGCAACTGCTTCTGGAGATCATGCCAGAGGATGGAGTCTCGCGAGAG
TCTGGTCAAAACCCTCGTGAGGCTCAAAGATCGGCTGAGGCACTCTTCAGGCTGCAGGCC
ATGGCCAAAATTCTGGAGGACCAGGAGGAGGGAGAAGACAACAGTCAGATCTACAACGAC
AAGGATCTCCTCAGCATGTCCGCACAAAGGGAGAGGATCAATGCCTTCTACAAAGACAAC
CCTCACAATAAAAACCATAGGATAATCCTGGATAGGGAACGCTTAACTATTGAAAGACCC
TACATCTTACTTGGAGTCCTGCTGGTAATGTTCTTGAGTCTAATCGGGCTGCTAGCCATT
GCAGGGATCAGGCTTCACCGGGCCACCGTTGGAACTGCGGAGATCCAGAGTCGGCTGAAT
ACCAACATTGAGTTGACCGAATCCATTGATCATCAAACTAAGGATGTCTTAACACCCCTG
TTCAAAATCATTGGTGATGAAGTCGGTATCAGGATTCCACAGAAGTTCAGTGATCTTGTC
AAGTTCATCTCCGATAAGATTAAGTTCCTCAACCCTGACAGAGAATACGATTTTAGGGAT
CTCCGGTGGTGTATGAACCCCCCTGAGAGAGTCAAAATTAACTTTGATCAATTCTGTGAA
TACAAAGCCGCGGTCAAGTCAGTTGAACATATATTTGAGTCATCATTCAACAGGTCAGAA
AGATTGCGACTATTGACTCTTGGGCCCGGAACAGGCTGTCTCGGCAGGACAGTAACAAGA
GCTCAGTTCTCAGAACTTACGCTGACCCTGATGGACCTGGATCTCGAGATGAAGCACAAC
GTGTCCTCAGTGTTTACCGTAGTTGAAGAGGGATTATTCGGAAGAACATATATTGTCTGG
AGATCTGACACCGGGAAACCGAGCACCAGTCTAGATATTGGCCAGTTTTTAAGAGTCTTC
GAGATCGGGTTGGTGAGGGATCTCGAGCTGGGTGCCCCCATTTTCCATATGACCAACTAC
CTCACAGTGAACATGAGTGATGACTATCGGAATTGCCTTTTAGCGGTAGGGGAGTTGAAG
CTGACAGCCCTATGCACCCCATCTGAGACTGTGACTCTGAGTGAGAGAGGAGTTCCAAAG
AGAGAGCCTCTTGTGGTTGTGATACTCAACCTAGTTGGGCCTACTCTAGGGGGCGAACTA
TACAGTGTCTTGCCTACCTCTGACCTCATGGTGGAGAAACTCCATCTATCCTCACACAGA
GGGATCATCAAAGACAACGAGGCCAATTGGGTAGTACCGTCTACCGATGTTCGTGATCTC
CAAAACAAAGGAGAATGTCTGGTGGAAGCATGCAAAACACGACCTCCTTCATTTTGCAAT
GGCACAGGAATAGGCCCATGGTCAGAGGGGAGAATCCCTGCCTACGGAGTGATCAGGGTC
AGTCTTGACTTAGCTAGTGACCCAGGTGTGGTTATCACTTCAGTGTTTGGCCCACTGATA
CCTCACCTATCTGGCATGGATCTTTACAACAATCCGTTTTCAAGAGCTGCATGGCTGGCT
GTACCACCCTACGAGCAGTCATTTCTAGGAATGATAAATACAATTGGCTTCCCGGACAGA
GCAGAGGTCATGCCGCACATCTTGACCACAGAGATCAAAGGGCCTCGAGGTCGTTGTCAT
GTTCCTATAGAGTTGTCCCGCAGGATTGATGATGATATCAAGATCGGGTCCAATATGGTT
GTATTGCCGACGAGGGATCTGAGGTACATAACAGCCACTTATGATGTTTCCAGGAGCGAG
CATGCAATCGTGTACTATATCTATGACACGGGTCGCTCATCATCTTACTTCTACCCAGTT
CGATTGAATTTCAAGGGCAATCCTCTCTCTCTGAGGATAGAGTGTTTCCCCTGGTCTCAT
AAGGTGTGGTGCTACCATGATTGTCTTATATACAACACCATGACAAACGAAGAAGTCCAT
ACGAGAGGGCTGACCGGTATAGAGGTAACATGCAATCCAGTC
>Sen_SinthiouBamambe_2013    
ATGGCGACTCTCCTTAAAAGCTTAGCACTGTTCAAGAGGAACAAAGACAAAGCGCCTACT
GCGTCAGGTTCAGGAGGGGCCATCCGGGGGATTAAGAATGTTATCATAGTCCCTATCCCC
GGGGACTCATCCATCATTACCCGTTCAAGACTGCTCGACAGGCTTGTCAGACTGGCCGGA
GATCCTGACATCAACGGGTCAAAGCTGACCGGCGTGATGATCAGCATGTTATCTTTGTTC
GTGGAGTCACCCGGGCAATTGATACAGCGGATCACAGATGATCCAGATGTTAGCATCCGT
CTTGTTGAGGTAGTTCAAAGTACCAGGTCCCAGTCCGGATTGACCTTTGCATCACGTGGT
GCTGATTTGGACAATGAGGCAGATATGTATTTTTCAACTGAAGGACCCTCGAGTGGAAGT
AAGAAAAGGATCAACTGGTTTGAGAACAGAGAAATAATAGACATAGAAGTGCAAGATGCA
GAAGAGTTCAATATGTTGTTAGCCTCCATCTTAGCACAAGTTTGGATCCTACTGGCCAAG
GCGGTTACGGCACCAGATACAGCAGCCGACTCAGAACTGAGAAGGTGGGTTAAATACACA
CAACAAAGGAGAGTGATTGGGGAATTTCGCTTTGACAAAGGGTGGTTGGACGCAGTCCGC
AACAGGATTGCAGAAGATCTATCACTCCGGCGGTTCATGGTATCCCTGATACTTGACATC
AAGAGGACCCCCGGCAACAAGCCAAGGATTGCAGAAATGATCTGCGACATTGACAACTAT
ATTGTCGAGGCCGGACTCGCAAGTTTCATTCTTACTATCAAGTTCGGTATTGAAACCATG
TATCCTGCACTAGGCCTTCACGAGTTCGCTGGGGAATTGTCCACTATTGAATCCTTGATG
ACCTTGTATCAACAGCTAGGAGAAGTTGCACCCTATATGGTAATTCTAGAGAACTCAATT
CAGAACAAGTTTAGTGCAGGAGCCTATCCTCTCCTCTGGAGCTATGCGATGGGTGTCGGA
GTCGAGTTGGAGAACTCAATGGGGGGCTTGAACTTTGGCAGGTCATATTTTGACCCGGCC
TATTTTCGTCTCGGACAGGAGATGGTCAGAAGATCTGCAGGAAAGGTCAGCTCTGTAATT
GCGGCTGAGCTTGGCATCACAGCAGAGGAAGCCAAACTAGTCTCGGAAATCGCCTCGCAG
ACTGGGGAAGAACGGACCGTTAGAGGGACTGGGCCTCGACAGGCGCAGGTTTCCTTCCTC
CAGCACAAAATAGGTGAGGGAGAGTCGCCTACACCAGCGACCAAAGAAGAAGTCAAAGCT
GCGATCCCAAACGGATCTGAAGGAAGAGACATAAAGCGAACACGCCCAGGGAAGCCCAGA
GGAGAAACTCCCGGGCAACTGCTTCTGGAGATCATGCCAGAGGATGGAGTCTCGCGAGAG
TCTGGTCAAAACCCTCGTGAGGCTCAAAGATCGGCTGAGGCACTCTTCAGGCTGCAGGCC
ATGGCCAAAATTCTGGAGGACCAGGAGGAGGGAGAAGACAACAGTCAGATCTACAACGAC
AAGGATCTCCTCAGCATGTCCGCACAAAGGGAGAGGATCAATGCCTTCTACAAAGACAAC
CCTCACAATAAAAACCATAGGATAATCCTGGATAGGGAACGCTTAACTATTGAAAGACCC
TACATCTTACTTGGAGTCCTGCTGGTAATGTTCTTGAGTCTAATCGGGCTGCTAGCCATT
GCAGGGATCAGGCTTCACCGGGCCACCGTTGGAACTGCGGAGATCCAGAGTCGGCTGAAT
ACCAACATTGAGTTGACCGAATCCATTGATCATCAAACTAAGGATGTCTTAACACCCCTG
TTCAAAATCATTGGTGATGAAGTCGGTATCAGAATTCCACAGAAGTTCAGTGATCTTGTC
AAGTTCATCTCCGATAAGATTAAGTTCCTCAACCCTGACAGAGAATACGATTTTAGGGAT
CTCCGGTGGTGTATGAACCCCCCTGAGAGAGTCAAAATTAACTTTGATCAATTCTGTGAA
TACAAAGCCGCGGTCAAGTCAGTTGAACATATATTTGAGTCATCATTCAACAGGTCAGAA
AGATTGCGACTATTGACTCTTGGGCCCGGAACAGGCTGTCTCGGCAGGACAGTAACAAGA
GCTCAGTTCTCAGAACTTACGCTGACCCTGATGGACCTGGATCTCGAGATGAAGCACAAC
GTGTCCTCAGTGTTTACCGTAGTTGAAGAGGGATTATTCGGAAGAACATATATTGTCTGG
AGATCTGACACCGGGAAACCGAGTACCAGTCTAGATATTGGCCAGTTTTTAAGAGTCTTC
GAGATCGGGTTGGTGAGGGATCTCGAGCTGGGTGCCCCCATTTTCCATATGACCAACTAC
CTCACAGTGAATATGAGTGATGACTATCGGAATTGCCTTTTAGCGGTAGGGGAGTTGAAG
CTGACAGCCCTATGCACCCCATCTGAGACTGTGACTCTGAGTGAGAGAGGAGTTCCAAAG
AGAGAGCCTCTTGTGGTTGTGATACTCAACCTAGTTGGGCCTACTCTAGGGGGCGAACTA
TACAGTGTCTTGCCTACCTCTGACCTCATGGTGGAGAAACTCCATCTATCCTCACATAGA
GGGATCATCAAAGACAACGAGGCCAATTGGGTAGTACCGTCTACCGATGTTCGTGATCTC
CAAAACAAGGGAGAATGTCTGGTGGAAGCATGCAAAACTCGACCTCCTTCATTTTGCAAT
GGCACAGGAATAGGCCCATGGTCAGAAGGGAGAATCCCTGCCTACGGAGTGATCAGGGTC
AGTCTTGACTTAGCTAGTGACCCAGGTGTGGTTATCACTTCAGTGTTTGGCCCACTGATA
CCTCACCTATCTGGCATGGATCTTTACAACAATCCGTTTTCAAGAGCTGCATGGCTGGCT
GTACCACCCTACGAGCAGTCATTTCTAGGAATGATAAATACAATTGGCTTCCCGGACAGA
GCAGAGGTCATGCCGCACATTTTGACCACAGAGATCAAAGGGCCTCGAGGTCGTTGTCAT
GTTCCTATAGAGTTGTCCCGCAGGATTGATGATGATATCAAGATCGGGTCCAATATGGTT
GTATTGCCGACGAGGGATCTGAGGTACATAACAGCCACTTATGATGTTTCCAGGAGCGAG
CATGCAATCGTGTACTATATCTATGACACGGGTCGCTCATCATCTTACTTCTACCCAGTT
CGATTGAATTTCAAGGGCAATCCTCTCTCTCTGAGGATAGAGTGTTTCCCCTGGTCTCAT
AAGGTGTGGTGCCACCATGATTGTCTTATATACAACACCATGACAAACGAAGAAGTCCAT
ACGAGAGGGCTGACCGGTATAGAGGTAACATGCAATCCAGTC
>Mau_TarzaTignarmaik1_2012   
ATGGCGACTCTCCTTAAAAGCTTAGCACTGTTCAAGAGGAACAAAGACAAAGCGCCTACT
GCGTCAGGTTCAGGAGGGGCCATCCGGGGGATTAAGAATGTTATCATAGTCCCTATCCCC
GGGGACTCATCCATCATTACCCGTTCAAGACTGCTCGACAGGCTTGTCAGACTGGCCGGA
GATCCTGACATCAACGGGTCAAAGCTGACCGGCGTGATGATCAGCATGTTATCTTTGTTC
GTGGAGTCACCCGGGCAATTGATACAGCGGATCACAGATGATCCAGATGTTAGCATCCGT
CTTGTTGAGGTAGTTCAAAGTACCAGGTCCCAGTCCGGATTGACCTTTGCATCACGTGGT
GCTGATTTGGACAATGAGGCAGATATGTATTTTTCAACTGAAGGACCCTCGAGTGGAAGT
AAGAAAAGGATCAACTGGTTTGAGAACAGAGAAATAATAGACATAGAAGTGCAAGATGCA
GAAGAGTTCAATATGTTGTTAGCCTCCATCTTAGCACAAGTTTGGATCCTCCTGGCCAAG
GCGGTTACGGCACCAGATACAGCAGCCGACTCAGAACTGAGAAGGTGGGTTAAATACACA
CAACAAAGGAGAGTGATTGGGGAATTTCGCTTTGACAAAGGGTGGTTGGACGCAGTCCGC
AACAGGATTGCAGAAGATCTATCACTCCGGCGGTTCATGGTATCCCTGATACTTGACATC
AAGAGGACCCCCGGCAACAAGCCAAGGATTGCAGAAATGATCTGCGACATTGACAACTAT
ATTGTCGAGGCCGGACTCGCAAGTTTCATTCTTACTATCAAGTTTGGTATTGAAACCATG
TATCCTGCACTAGGCCTTCACGAGTTCGCTGGGGAATTGTCCACTATTGAATCCTTGATG
ACCTTGTATCAACAGCTAGGAGAAGTTGCACCCTATATGGTAATTCTAGAGAACTCAATT
CAGAACAAGTTTAGTGCAGGAGCCTATCCTCTCCTCTGGAGCTATGCGATGGGTGTCGGA
GTCGAGTTGGAGAACTCAATGGGGGGCTTGAACTTTGGCAGGTCATATTTTGACCCGGCC
TATTTTCGTCTCGGACAGGAGATGGTCAGAAGATCTGCAGGAAAGGTCAGCTCTGTAATT
GCGGCTGAGCTTGGCATCACAGCAGAGGAAGCCAAACTAGTCTCGGAAATCGCCTCGCAG
ACTGGGGAAGAACGGACCGTTAGAGGGACTGGGCCTCGACAGGCGCAGGTTTCCTTCCTC
CAGCACAAAATAGGTGAGGGAGAGTCGCCTACACCAGCGACCAAAGAAGAAGTCAAAGCT
GCGATCCCAAACGGATCTGAAGGAAGAGACATAAAGCGAACACGCCCAGGGAAGCCCAGA
GGAGAAACTCCCGGGCAACTGCTTCTGGAGATCATGCCAGAGGATGGAGTTTCGCGAGAG
TCTGGTCAAAACTCTCGTGAGGCTCAAAGATCGGCTGAGGCACTCTTCAGGCTGCAGGCC
ATGGCCAAAATTCTGGAGGACCAGGAGGAGGGAGAAGACAACAGTCAGATCTACAACGAC
AAGGATCTCCTCAGCATGTCCGCACAAAGGGAGAGGATCAATGCCTTCTACAAAGACAAC
CCTCACAATAAAAACCATAGGATAATCCTGGATAGGGAACGCTTAACTATTGAAAGACCC
TACATCTTACTTGGAGTCCTGCTGGTAATGTTCTTGAGTCTAATCGGGCTGCTAGCCATT
GCAGGGATCAGGCTTCACCGGGCCACCGTTGGAACTGCGGAGATCCAGAGTCGGCTGAAT
ACCAACATTGAGTTGACCGAATCCATTGATCATCAAACTAAGGATGTCTTAACACCCCTG
TTCAAAATCATTGGTGATGAAGTCGGTATCAGAATTCCACAGAAGTTCAGTGATCTTGTC
AAGTTCATCTCCGATAAGATTAAGTTCCTCAACCCTGACAGAGAATACGATTTTAGGGAT
CTCCGGTGGTGTATGAACCCCCCTGAGAGAGTCAAAATTAACTTTGATCAATTCTGTGAA
TACAAAGCCGCGGTCAAGTCAGTTGAACATATATTTGAGTCATCATTCAACAGGTCAGAA
AGATTGCGACTATTGACTCTTGGGCCCGGAACAGGCTGTCTCGGCAGGACAGTAACAAGA
GCTCAGTTCTCAGAACTTACGCTGACCCTGATGGACCTGGATCTCGAGATGAAGCACAAC
GTGTCCTCAGTGTTTACCGTAGTTGAAGAGGGATTATTCGGAAGAACATATATTGTCTGG
AGATCTGACACCGGGAAACCGAGTACCAGTCTAGATATTGGCCAGTTTTTAAGAGTCTTC
GAGATCGGGTTGGTGAGGGATCTCGAGCTAGGTGCCCCCATTTTCCATATGACCAACTAC
CTCACAGTGAATATGAGTGATGACTATCGGAATTGCCTTTTAGCGGTAGGGGAGTTGAAG
CTGACAGCCCTATGCACCCCATCTGAGACTGTGACTCTGAGTGAGAGAGGAGTTCCAAAG
AGAGAGCCTCTTGTGGTTGTGATACTCAACCTAGCTGTGCCTACTCTAGGGGGCGAACTA
TACAGTGTCTTGCCTACCTCTGACCTCATGGTGGAGAAACTCCATCTATCCTCACATAGA
GGGATCATCAAAGACAACGAGGCCAATTGGGTAGTACCGTCTACCGATGTTCGTGATCTC
CAAAACAAGGGGGAATGTCTGGTGGAAGCATGCAAAACTCGACCTCCTTCATTTTGCAAT
GGCACAGGAATAGGCCCATGGTCAGAAGGGAGAATCCCTGCCTACGGAGTGATCAGGGTC
AGTCTTGACTTAGCTAGTGACCCAGGTGTGGTTATCACTTCAGTGTTTGGCCCACTGATA
CCTCACCTATCTGGCATGGATCTTTACAACAATCCGTTTTCAAGAGCTGCATGGCTGGCT
GTACCACCCTACGAGCAGTCATTTCTAGGAATGATAAATACAATTGGCTTCCCGGACAGA
GCAGAGGTCATGCCGCACATTTTGACCACAGAGATCAAAGGGCCTCGAGGTCGTTGTCAT
GTTCCTATAGAGTTGTCCCGCAGGATTGATGATGATATCAAGATCGGGTCCAATATGGTT
GTATTGCCGACGAGGGATCTGAGGTACATAACAGCCACTTATGATGTTTCCAGGAGCGAG
CATGCAATCGTGTACTATATCTATGACACGGGTCGCTCATCATCTTACTTCTACCCAGTT
CGATTGAATTTCAAGGGCAATCCTCTCTCTCTGAGGATAGAGTGTTTCCCCTGGTCTCAT
AAGGTGTGGTGCTACCATGATTGTCTTATATACAACACCATGACAAACGAAGAAGTCCAT
ACGAGAGGGCTGACCGGTATAGAGGTAACATGCAATCCAGTC
>Mau_TarzaTignarmaik4_2012   
ATGGCGACTCTCCTTAAAAGCTTAGCACTGTTCAAGAGGAACAAAGACAAAGCGCCTACT
GCGTCAGGTTCAGGAGGGGCCATCCGGGGGATTAAGAATGTTATCATAGTCCCTATCCCC
GGGGACTCATCCATCATTACCCGTTCAAGACTGCTCGACAGGCTTGTCAGACTGGCCGGA
GATCCTGACATCAACGGGTCAAAGCTGACCGGCGTGATGATCAGCATGTTATCTTTGTTC
GTGGAGTCACCCGGGCAATTGATACAGCGGATCACAGATGATCCAGATGTTAGCATCCGT
CTTGTTGAGGTAGTTCAAAGTACCAGGTCCCAGTCCGGATTGACCTTTGCATCACGTGGT
GCTGATTTGGACAATGAGGCAGATATGTATTTTTCAACTGAAGGACCCTCGAGTGGAAGT
AAGAAAAGGATCAACTGGTTTGAGAACAGAGAAATAATAGACATAGAAGTGCAAGATGCA
GAAGAGTTCAATATGTTGTTAGCCTCCATCTTAGCACAAGTTTGGATCCTCCTGGCCAAG
GCGGTTACGGCACCAGATACAGCAGCCGACTCAGAACTGAGAAGGTGGGTTAAATACACA
CAACAAAGGAGAGTGATTGGGGAATTTCGCTTTGACAAAGGGTGGTTGGACGCAGTCCGC
AACAGGATTGCAGAAGATCTATCACTCCGGCGGTTCATGGTATCCCTGATACTTGACATC
AAGAGGACCCCCGGCAACAAGCCAAGGATTGCAGAAATGATCTGCGACATTGACAACTAT
ATTGTCGAGGCCGGACTCGCAAGTTTCATTCTTACTATCAAGTTTGGTATTGAAACCATG
TATCCTGCACTAGGCCTTCACGAGTTCGCTGGGGAATTGTCCACTATTGAATCCTTGATG
ACCTTGTATCAACAGCTAGGAGAAGTTGCACCCTATATGGTAATTCTAGAGAACTCAATT
CAGAACAAGTTTAGTGCAGGAGCCTATCCTCTCCTCTGGAGCTATGCGATGGGTGTCGGA
GTCGAGTTGGAGAACTCAATGGGGGGCTTGAACTTTGGCAGGTCATATTTTGACCCGGCC
TATTTTCGTCTCGGACAGGAGATGGTCAGAAGATCTGCAGGAAAGGTCAGCTCTGTAATT
GCGGCTGAGCTTGGCATCACAGCAGAGGAAGCCAAACTAGTCTCGGAAATCGCCTCGCAG
ACTGGGGAAGAACGGACCGTTAGAGGGACTGGGCCTCGACAGGCGCAGGTTTCCTTCCTC
CAGCACAAAATAGGTGAGGGAGAGTCGCCTACACCAGCGACCAAAGAAGAAGTCAAAGCT
GCGATCCCAAACGGATCTGAAGGAAGAGACATAAAGCGAACACGCCCAGGGAAGCCCAGA
GGAGAAACTCCCGGGCAACTGCTTCTGGAGATCATGCCAGAGGATGGAGTCTCGCGAGAG
TCTGGTCAAAACTCTCGTGAGGCTCAAAGATCGGCTGAGGCACTCTTCAGGCTGCAGGCC
ATGGCCAAAATTCTGGAGGACCAGGAGGAGGGAGAAGACAACAGTCAGATCTACAACGAC
AAGGATCTCCTCAGCATGTCCGCACAAAGGGAGAGGATCAATGCCTTCTACAAAGACAAC
CCTCACAATAAAAACCATAGGATAATCCTGGATAGGGAACGCTTAACTATTGAAAGACCC
TACATCTTACTTGGAGTCCTGCTGGTAATGTTCTTGAGTCTAATCGGGCTGCTAGCCATT
GCAGGGATCAGGCTTCACCGGGCCACCGTTGGAACTGCGGAGATCCAGAGTCGGCTGAAT
ACCAACATTGAGTTGACCGAATCCATTGATCATCAAACTAAGGATGTCTTAACACCCCTG
TTCAAAATCATTGGTGATGAAGTCGGTATCAGAATTCCACAGAAGTTCAGTGATCTTGTC
AAGTTCATCTCCGATAAGATTAAGTTCCTCAACCCTGACAGAGAATACGATTTTAGGGAT
CTCCGGTGGTGTATGAACCCCCCTGAGAGAGTCAAAATTAACTTTGATCAATTCTGTGAA
TACAAAGCCGCGGTCAAGTCAGTTGAACATATATTTGAGTCATCATTCAACAGGTCAGAA
AGATTGCGACTATTGACTCTTGGGCCCGGAACAGGCTGTCTCGGCAGGACAGTAACAAGA
GCTCAGTTCTCAGAACTTACGCTGACCCTGATGGACCTGGATCTCGAGATGAAGCACAAC
GTGTCCTCAGTGTTTACCGTAGTTGAAGAGGGATTATTCGGAAGAACATATATTGTCTGG
AGATCTGACACCGGGAAACCGAGTACCAGTCTAGATATTGGCCAGTTTTTAAGAGTCTTC
GAGATCGGGTTGGTGAGGGATCTCGAGCTAGGTGCCCCCATTTTCCATATGACCAACTAC
CTCACAGTGAATATGAGTGATGACTATCGGAATTGCCTTTTAGCGGTAGGGGAGTTGAAG
CTGACAGCCCTATGCACCCCATCTGAGACTGTGACTCTGAGTGAGAGAGGAGTTCCAAAG
AGAGAGCCTCTTGTGGTTGTGATACTCAACCTAGTTGGGCCTACTCTAGGGGGCGAACTA
TACAGTGTCTTGCCTACCTCTGACCTCATGGTGGAGAAACTCCATCTATCCTCACATAGA
GGGATCATCAAAGACAACGAGGCCAATTGGGTAGTACCGTCTACCGATGTTCGTGATCTC
CAAAACAAGGGGGAATGTCTGGTGGAAGCATGCAAAACTCGACCTCCTTCATTTTGCAAT
GGCACAGGAATAGGCCCATGGTCAGAAGGGAGAATCCCTGCCTACGGAGTGATCAGGGTC
AGTCTTGACTTAGCTAGTGACCCAGGTGTGGTTATCACTTCAGTGTTTGGCCCACTGATA
CCTCACCTATCTGGCATGGATCTTTACAACAATCCGTTTTCAAGAGCTGCATGGCTGGCT
GTACCACCCTACGAGCAGTCATTTCTAGGAATGATAAATACAATTGGCTTCCCGGACAGA
GCAGAGGTCATGCCGCACATTTTGACCACAGAGATCAAAGGGCCTCGAGGTCGTTGTCAT
GTTCCTATAGAGTTGTCCCGCAGGATTGATGATGATATCAAGATCGGGTCCAATATGGTT
GTATTGCCGACGAGGGATCTGAGGTACATAACAGCCACTTATGATGTTTCCAGGAGCGAG
CATGCAATCGTGTACTATATCTATGACACGGGTCGCTCATCATCTTACTTCTACCCAGTT
CGATTGAATTTCAAGGGCAATCCTCTCTCTCTGAGGATAGAGTGTTTCCCCTGGTCTCAT
AAGGTGTGGTGCTACCATGATTGTCTTATATACAACACCATGACAAACGAAGAAGTCCAT
ACGAGAGGGCTGACCGGTATAGAGGTAACATGCAATCCAGTC
>Sen_SakhMecke1_2012         
ATGGCGACTCTCCTTAAAAGCTTAGCACTGTTCAAGAGGAACAAAGACAAAGCGCCTACT
GCGTCAGGTTCAGGAGGGGCCATCCGGGGGATTAAGAATGTTATCATAGTCCCTATCCCC
GGGGACTCATCCATCATTACCCGTTCAAGACTGCTCGACAGGCTTGTCAGACTGGCCGGA
GATCCTGACATCAACGGGTCAAAGCTGACCGGCGTGATGATCAGCATGTTATCTTTGTTC
GTGGAGTCACCCGGGCAATTGATACAGCGGATCACAGATGATCCAGATGTTAGCATCCGT
CTTGTTGAGGTAGTTCAAAGTACCAGGTCCCAGTCCGGATTGACCTTTGCATCACGTGGT
GCTGATTTGGACAATGAGGCAGATATGTATTTTTCAACTGAAGGACCCTCGAGTGGAAGT
AAGAAAAGGATCAACTGGTTTGAGAACAGAGAAATAATAGACATAGAAGTGCAAGATGCA
GAAGAGTTCAATATGTTGTTAGCCTCCATCTTAGCACAAGTTTGGATCCTCCTGGCCAAG
GCGGTTACGGCACCAGATACAGCAGCCGACTCAGAACTGAGAAGGTGGGTTAAATACACA
CAACAAAGGAGAGTGATTGGGGAATTTCGCTTTGACAAAGGGTGGTTGGACGCAGTCCGC
AACAGGATTGCAGAAGATCTATCACTCCGGCGGTTCATGGTATCCCTGATACTTGACATC
AAGAGGACCCCCGGCAACAAGCCAAGGATTGCAGAAATGATCTGCGACATTGACAACTAT
ATTGTCGAGGCCGGACTCGCAAGTTTCATTCTTACTATCAAGTTTGGTATTGAAACCATG
TATCCTGCACTAGGCCTTCACGAGTTCGCTGGGGAATTGTCCACTATTGAATCCTTGATG
AACTTGTATCAACAGCTAGGAGAAGTTGCACCCTATATGGTAATTCTAGAGAACTCAATT
CAGAACAAGTTTAGTGCAGGAGCCTATCCTCTCCTCTGGAGCTATGCGATGGGTGTCGGA
GTCGAGTTGGAGAACTCAATGGGGGGCTTGAACTTTGGCAGGTCATATTTTGACCCGGCC
TATTTTCGTCTCGGACAGGAGATGGTCAGAAGATCTGCAGGAAAGGTCAGCTCTGTAATT
GCGGCTGAGCTTGGCATCACAGCAGAGGAAGCCAAACTAGTCTCGGAAATCGCCTCGCAG
ACTGGGGAAGAACGGACCGTTAGAGGGACTGGCCCTCGACAGGCGCAGGTTTCCTTCCTC
CAGCACAAAATAGGTGAGGGAGAGTCGCCTACACCAGCGACCAAAGAAGAAGTCAAAGCT
GCGATCCCAGACGGATCTGAAGGAAGAGACATAAAGCGAACACGCCCAGGGAAGCCCAGA
GGAGAAACTCCCGGGCAACTGCTTCTGGAGATCATGCCAGAGGATGGAGTCTCGCGAGAG
TCTGGTCAAAACCCTCGTGAGGCTCAAAGATCGGCTGAGGCACTCTTCAGGCTGCAGGCC
ATGGCCAAGATTCTGGAGGACCAGGAGGAGGGAGAAGACAACAGTCAGATCTACAACGAC
AAGGATCTCCTCAGCATGTCCGCACAAAGGGAGAGGATCAATGCCTTCTACAAAGACAAC
CCTCACAATAAAAACCATAGGATAATCCTGGATAGGGAACGCTTAACTATTGAAAGACCC
TACATCTTACTTGGAGTCCTGCTGGTAATGTTCTTGAGTCTAATCGGGCTGCTAGCCATT
GCAGGGATCAGGCTTCACCGGGCCACCGTTGGAACTGCGGAGATCCAGAGTCGGCTGAAT
ACCAACATTGAGTTGACCGAATCCATTGATCATCAAACTAAGGATGTCTTAACACCCCTG
TTCAAAATCATTGGTGATGAAGTCGGTATCAGAATTCCACAGAAGTTCAGTGATCTTGTC
AAGTTCATCTCCGATAAGATTAAGTTCCTCAACCCTGACAGAGAATACGATTTTAGGGAT
CTCCGGTGGTGTATGAACCCCCCTGAGAGAGTCAAAATTAACTTTGATCAATTCTGTGAA
TACAAAGCCGCGGTCAAGTCAGTTGAACATATATTTGAGTCATCATTCAACAGGTCAGAA
AGATTGCGACTATTGACTCTTGGGCCCGGAACAGGCTGTCTCGGCAGGACAGTAACAAGA
GCTCAGTTCTCAGAACTTACGCTGACCCTGATGGACCTGGATCTCGAGATGAAGCACAAC
GTGTCCTCAGTGTTTACCGTAGTTGAAGAGGGATTATTCGGAAGAACATATATTGTCTGG
AGATCTGACACCGGGAAACCGAGCACCAGTCTAGATATTGGCCAGTTTTTAAGAGTCTTC
GAGATCGGGTTGGTGAGGGATCTCGAGCTGGGTGCCCCCATTTTCCATATGACCAACTAC
CTCACAGTGAACATGAGTGATGACTATCGGAATTGCTTTTTAGCGGTAGGGGAGTTGAAG
CTGACAGCCCTATGCACCCCATCTGAGACTGTGACTCTGAGTGAGAGAGGAGTTCCAAAG
AGAGAGCCTCTTGTGGTTGTGATACTCAACCTAGTTGGGCCTACTCTAGGGGGCGAACTA
TACAGTGTCTTGCCTACCTCTGACCTCATGGTGGAGAAACTCCATCTATCCTCACATAGA
GGGATCATCAAAGACAACGAGGCCAATTGGGTAGTACCGTCTACCGATGTTCGTGATCTC
CAAAACAAGGGAGAATGTCTGGTGGAAGCATGCAAAACTCGACCTCCTTCATTTTGCAAT
GGCACAGGAATAGGCCCATGGTCAGAGGGGAGAATCCCTGCCTACGGAGTGATCAGGGTC
AGTCTTGACTTAGCTAGTGACCCAGGTGTGGTTATCACTTCAGTGTTTGGCCCACTGATA
CCTCACCTATCTGGCATGGATCTTTACAACAATCCGTTTTCAAGAGCTGCATGGCTGGCT
GTACCACCCTACGAGCAGTCATTTCTAGGAATGATAAATACAATTGGCTTCCCGGACAGA
GCAGAGGTCATGCCGCACATTTTGACCACAGAGATCAAAGGGCCTCGAGGTCGTTGTCAT
GTTCCTATAGAGTTGTCCCGCAGGATTGATGATGATATCAAGATCGGGTCCAATATGGTT
GTATTGCCGACGAGGGATCTGAGGTACATAACAGCCACTTATGATGTTTCCAGGAGCGAG
CATGCAATCGTGTACTATATCTATGACACGGGTCGCTCATCATCTTACTTCTACCCAGTT
CGATTGAATTTCAAGGGCAATCCTCTCTCTCTGAGGATAGAGTGTTTCCCCTGGTCTCAT
AAGGTGTGGTGCTACCATGATTGTCTTATATACAACACCATGACAAACGAAGAAGTCCAT
ACGAGAGGGCTGACCGGTATAGAGGTAACATGCAATCCAGTC
>Sen_MbanSaman01_2012        
ATGGCGACTCTCCTTAAAAGCTTAGCACTGTTCAAGAGGAACAAAGACAAAGCGCCTACT
GCGTCAGGTTCAGGAGGGGCCATTCGGGGGATTAAGAATGTTATCATAGTCCCTATCCCC
GGGGACTCATCCATCATTACCCGTTCAAGACTGCTCGACAGGCTTGTCAGACTGGCCGGA
GATCCTGACATCAACGGGTCAAAGCTGACCGGCGTGATGATCAGCATGTTATCTTTGTTC
GTGGAGTCACCCGGGCAATTGATACAGCGGATCACAGATGATCCAGATGTTAGCATCCGT
CTTGTTGAGGTAGTTCAAACTACCAGGTCCCAGTCCGGATTGACCTTTGCATCACGTGGT
GCTGATTTGGACAATGAGGCAGATATGTATTTTTCAACTGAAGGACCCTCGAGTGGAAGT
AAGAAAAGGATCAACTGGTTTGAGAACAGAGAAATAATAGACATAGAAGTGCAAGATGCA
GAAGAGTTCAATATGTTGTTAGCCTCCATCTTAGCACAAGTTTGGATCCTCCTGGCCAAG
GCGGTTACGGCACCAGATACAGCAGCCGACTCAGAACTGAGAAGGTGGGTTAAATACACA
CAACAAAGGAGAGTGATTGGGGAATTTCGCTTTGACAAAGGGTGGTTGGACGCAGTCCGC
AACAGGATTGCAGAAGATCTATCACTCCGGCGGTTCATGGTATCCCTGATACTTGACATC
AAGAGGACCCCCGGCAACAAGCCAAGGATTGCAGAAATGATCTGCGACATTGACAACTAT
ATTGTCGAGGCCGGACTCGCAAGTTTCATTCTTACTATCAAGTTTGGTATTGAAACCATG
TATCCTGCACTAGGCCTTCACGAGTTCGCTGGGGAATTGTCCACTATTGAATCCTTGATG
AACTTGTATCAACAGCTAGGAGAAGTTGCACCCTATATGGTAATTCTAGAGAACTCAATT
CAGAACAAGTTTAGTGCAGGAGCCTATCCTCTCCTCTGGAGCTATGCGATGGGTGTCGGA
GTCGAGTTGGAGAACTCAATGGGGGGCTTGAACTTTGGCAGGTCATATTTTGACCCGGCC
TATTTTCGTCTCGGACAGGAGATGGTCAGAAGATCTGCAGGAAAGGTCAGCTCTGTAATT
GCGGCTGAGCTTGGCATCACAGCAGAGGAAGCCAAACTAGTCTCGGAAATCGCCTCGCAG
ACTGGGGAAGAACGGACTGTTAGAGGGACTGGCCCTCGACAGGCGCAGGTTTCATTCCTC
CAGCACAAAATAGGTGAGGGAGAGTCGCCTACACCAGCGACCAAAGAAGAAGTCAAAGCT
GCGATCCCAAACGGATCTGAAGGAAGAGACATAAAGCGAACACGCCCAGGGAAGCCCAGA
GGAGAAACTCCCGGGCAACTGCTTCTGGAGATCATGCCAGAGGATGGAGTCTCGCGAGAG
TCTGGTCAAAACCCTCGTGAGGCTCAAAGATCGGCTGAGGCACTCTTCAGGCTGCAGGCC
ATGGCCAAAATTCTGGAGGACCAGGAGGAGGGAGAAGACAACAGTCAGATCTACAACGAC
AAGGATCTCCTCAGCATGTCCGCACAAAGGGAGAGGATCAATGCCTTCTACAAAGACAAC
CCTCACAATAAAAACCATAGGATAATCCTGGATAGGGAACGCTTAACTATTGAAAGACCC
TACATCTTACTTGGAGTCCTGCTGGTAATGTTCCTGAGTCTAATCGGGCTGCTAGCCATT
GCAGGGATCAGGCTTCACCGGGCCACCGTTGGAACTGCAGAGATCCAGAGTCGGCTGAAT
ACCAACATTGAGTTGACCGAATCCATTGATCATCAAACTAAGGATGTCTTAACACCCCTG
TTCAAAATCATTGGTGATGAAGTCGGTATCAGAATTCCACAGAAGTTCAGTGATCTTGTC
AAGTTCATCTCCGATAAGATTAAGTTCCTCAACCCTGACAGAGAATACGATTTTAGGGAT
CTCCGGTGGTGTATGAACCCCCCTGAGAGAGTCAAAATTAACTTTGATCAATTCTGTGAA
TACAAAGCCGCGGTCAAGTCAGTTGAACATATATTTGAGTCATCATTCAACAGGTCAGAA
AGATTGCGACTATTGACTCTTGGGCCCGGCACAGGCTGTCTCGGCAGGACAGTAACAAGA
GCTCAGCTCTCAGAACTTACGCTGACCCTGATGGACCTGGATCTCGAGATGAAGCACAAC
GTGTCCTCAGTGTTTACCGTAGTTGAAGAGGGATTATTCGGAAGAACATATATTGTCTGG
AGATCTGACACCGGGAAACCGAGCACCAGTCTAGATATTGGCCAGTTTTTAAGAGTCTTC
GAGATCGGGTTGGTGAGGGATCTCGAGCTGGGTGCCCCCATTTTCCATATGACCAACTAC
CTCGCAGTGAACATGAGTGATGACTATCGGAATTGCCTTTTAGCGGTAGGGGAGTTGAAG
CTGACAGCCCTATGCACCCCATCTGAGACTGTGACTCTGAGTGAGAGAGGAGTTCCAAAG
AGAGAGCCTCTTGTGGTTGTGATACTCAACCTAGTTGGGCCTACTCTAGGGGGCGAACTA
TACAGTGTCTTGCCTACCTCTGACCTCACGGTGGAGAAACTCCATCTATCCTCACATAGA
GGGATCATCAAAGACAACGAGGCCAATTGGGTAGTACCGTCTACCGATGTTCGTGATCTC
CAAAGCAAGGGAGAATGTCTGGTGGAAGCATGCAAAACTCGACCTCCTTCATTTTGCAAT
GGCACAGGAATAGGCCCATGGTCAGAGGGGAGAATCCCTGCCTACGGAGTGATCAGGGTC
AGTCTTGACTTAGCTAGTGACCCAGGTGTGGTTATCACTTCAGTGTTTGGCCCACTGATA
CCTCACCTATCTGGCATGGATCTTTACAACAATCCGTTTTCAAGAGCTGCATGGCTGGCT
GTACCACCCTACGAGCAGTCATTTCTAGGAATGATAAATACAATTGGCTTCCCGGACAGA
GCAGAGGTCATGCCGCACATTTTGACCACAGAGATCAAAGGGCCTCGAGGTCGTTGTCAT
GTTCCTATAGAGTTGTCCCGCAGGATTGATGATGATATCAAGATCGGGTCCAATATGGTT
GTATTGCCGACGAGGGATCTGAGGTACATAACAGCCACTTATGATGTTTCCAGGAGCGAG
CATGCAATCGTGTACTATATCTATGACACGGGTCGCTCATCATCTTACTTCTACCCAGTT
CGATTGAATTTCAAGGGCAATCCTCTCTCTCTGAGGATAGAGTGTTTCCCCTGGTCTCAT
AAGGTGTGGTGCTACCATGATTGTCTTATATACAACACCATGACAAACGAAGAAGTCCAT
ACGAGAGGGCTGACCGGTATAGAGGTAACATGCAATCCAGTC
>Sen_Ndiaffate01_2012        
ATGGCGACTCTCCTTAAAAGCTTAGCACTGTTCAAGAGGAACAAAGACAAAGCGCCTACT
GCGTCAGGTTCAGGAGGGGCCATTCGGGGGATTAAGAATGTTATCATAGTCCCTATCCCC
GGGGACTCATCCATCATTACCCGTTCAAGACTGCTCGACAGGCTTGTCAGACTGGCCGGA
GATCCTGACATCAACGGGTCAAAGCTGACCGGCGTGATGATCAGCATGTTATCTTTGTTC
GTGGAGTCACCCGGGCAATTGATACAGCGGATCACAGATGATCCAGATGTTAGCATCCGT
CTTGTTGAGGTAGTTCAAAGTACCAGGTCCCAGTCCGGATTGACCTTTGCATCACGTGGT
GCTGATTTGGACAATGAGGCAGATATGTATTTTTCAACTGAAGGACCCTCGAGTGGAAGT
AAGAAAAGGATCAACTGGTTTGAGAACAGAGAAATAATAGACATAGAAGTGCAAGATGCA
GAAGAGTTCAATATGTTGTTAGCCTCCATCTTAGCACAAGTTTGGATCCTCCTGGCCAAG
GCGGTTACGGCACCAGATACAGCAGCCGACTCAGAACTGAGAAGGTGGGTTAAATACACA
CAACAAAGGAGAGTGATTGGGGAATTTCGCTTTGACAAAGGGTGGTTGGACGCAGTCCGC
AACAGGATTGCAGAAGATCTATCACTCCGGCGGTTCATGGTATCCCTGATACTTGACATC
AAGAGGACCCCCGGCAACAAGCCAAGGATTGCAGAAATGATCTGCGACATTGACAACTAT
ATTGTCGAGGCCGGACTCGCAAGTTTCATTCTTACTATCAAGTTTGGTATTGAAACCATG
TATCCTGCACTAGGCCTTCACGAGTTCGCTGGGGAATTGTCCACTATTGAATCCTTGATG
AACTTGTATCAACAGCTAGGAGAAGTTGCACCCTATATGGTAATTCTAGAGAACTCAATT
CAGAACAAGTTTAGTGCAGGAGCCTATCCTCTCCTCTGGAGCTATGCGATGGGTGTCGGA
GTCGAGTTGGAGAACTCAATGGGGGGCTTGAACTTTGGCAGGTCATATTTTGACCCGGCC
TATTTTCGTCTCGGACAGGAGATGGTCAGAAGATCTGCAGGAAAGGTCAGCTCTGTAATT
GCGGCTGAGCTTGGCATCACAGCAGAGGAAGCCAAACTAGTCTCGGAAATCGCCTCGCAG
ACTGGGGAAGAACGGACTGTTAGAGGGACTGGCCCTCGACAGGCGCAGGTTTCATTCCTC
CAGCACAAAATAGGTGAGGGAGAGTCGCCTACACCAGCGACCAAAGAAGAAGTCAAAGCT
GCGATCCCAAACGGATCTGAAGGAAGAGACATAAAGCGAACACGCCCAGGGAAGCCCAGA
GGAGAAACTCCCGGGCAACTGCTTCTGGAGATCATGCCAGAGGATGGAGTCTCGCGAGAG
TCTGGTCAAAACCCTCGTGAGGCTCAAAGATCGGCTGAGGCACTCTTCAGGCTGCAGGCC
ATGGCCAAAATTCTGGAGGACCAGGAGGAGGGAGAAGACAACAGTCAGATCTACAACGAC
AAGGATCTCCTCAGCATGTCCGCACAAAGGGAGAGGATCAATGCCTTCTACAAAGACAAC
CCTCACAATAAAAACCATAGGATAATCCTGGATAGGGAACGCTTAACTATTGAAAGACCC
TACATCTTACTTGGAGTCCTGCTGGTAATGTTCTTGAGTCTAATCGGGCTGCTAGCCATT
GCAGGGATCAGGCTTCACCGGGCCACCGTTGGAACTGCGGAGATCCAGAGTCGGCTGAAT
ACCAACATTGAGTTGACCGAATCCATTGATCATCAAACTAAGGATGTCTTAACACCCCTG
TTCAAAATCATTGGTGATGAAGTCGGTATCAGGATTCCACAGAAGTTCAGTGATCTTGTC
AAGTTCATCTCCGATAAGATTAAGTTCCTCAACCCTGACAGAGAATACGATTTTAGGGAT
CTCCGGTGGTGTATGAACCCCCCTGAGAGAGTCAAAATTAACTTTGATCAATTCTGTGAA
TACAAAGCCGCGGTCAAGTCAGTTGAACATATATTTGAGTCATCATTCAACAGGTCAGAA
AGATTGCGACTATTGACTCTTGGGCCCGGAACAGGCTGTCTCGGCAGGACAGTAACAAGA
GCTCAGCTCTCAGAACTTACGCTGACCCTGATGGACCTGGATCTCGAGATGAAGCACAAC
GTGTCCTCAGTGTTTACCGTAGTTGAAGAGGGATTATTCGGAAGAACATATATTGTCTGG
AGATCTGACACCGGGAAACCGAGCACCAGTCTAGATATTGGCCAGTTTTTAAGAGTCTTC
GAGATCGGGTTGGTGAGGGATCTCGAGCTGGGTGCCCCCATTTTCCATATGACCAACTAC
CTCGCAGTGAACATGAGTGATGACTATCGGAATTGCCTTTTAGCGGTAGGGGAGTTGAAG
CTGACAGCCCTATGCACCCCATCTGAGACTGTGACTCTGAGTGAGAGAGGAGTTCCAAAG
AGAGAGCCTCTTGTGGTTGTGATACTCAACCTAGTTGGGCCTACTCTAGGGGGCGAACTA
TACAGTGTCTTGCCTACCTCTGACCTCACGGTGGAGAAACTCCATCTATCCTCACATAGA
GGGATCATCAAAGACAACGAGGCCAATTGGGTAGTACCGTCTACCGATGTTCGTGATCTC
CAAAGCAAGGGAGAATGTCTGGTGGAAGCATGCAAAACTCGACCTCCTTCATTTTGCAAT
GGCACAGGAATAGGCCCATGGTCAGAGGGGAGAATCCCTGCCTACGGAGTGATCAGGGTC
AGTCTTGACTTAGCTAGTGACCCAGGTGTGGTTATCACTTCAGTGTTTGGCCCACTGATA
CCTCACCTATCTGGCATGGATCTTTACAACAATCCGTTTTCAAGAGCTGCATGGCTGGCT
GTACCACCCTACGAGCAGTCATTTCTAGGAATGATAAATACAATTGGCTTCCCGGACAGA
GCAGAGGTCATGCCGCACATTTTGACCACAGAGATCAAAGGGCCTCGAGGTCGTTGTCAT
GTTCCTATAGAGTTGTCCCGCAGGATTGATGATGATATCAAGATCGGGTCCAATATGGTT
GTATTGCCGACGAGGGATCTGAGGTACATAACAGCCACTTATGATGTTTCCAGGAGCGAG
CATGCAATCGTGTACTATATCTATGACACGGGTCGCTCATCATCTTACTTCTACCCAGTT
CGATTGAATTTCAAGGGCAATCCTCTCTCTCTGAGGATAGAGTGTTTCCCCTGGTCTCAT
AAGGTGTGGTGCTACCATGATTGTCTTATATACAACACCATGACAAACGAAGAAGTCCAT
ACGAGAGGGCTGACCGGTATAGAGGTAACATGCAATCCAGTC
>Sen_Soum01_2012             
ATGGCGACTCTCCTTAAAAGCTTAGCACTGTTCAAGAGGAACAAAGACAAAGCGCCTACT
GCGTCAGGTTCAGGAGGGGCCATCCGGGGGATTAAGAATGTTATCATAGTCCCTATCCCC
GGGGACTCATCCATCATTACCCGTTCAAGACTGCTCGACAGGCTTGTCAGACTGGCCGGA
GATCCTGACATCAACGGGTCAAAGCTGACCGGCGTGATGATCAGCATGTTATCTTTGTTC
GTGGAGTCACCCGGGCAATTGATACAGCGGATCACAGATGATCCAGATGTTAGCATCCGT
CTTGTTGAGGTAGTTCAAAGTACCAGGTCCCAGTCCGGATTGACCTTTGCATCACGTGGT
GCTGATTTGGACAATGAGGCAGATATGTATTTTTCAACTGAAGGACCCTCGAGTGGAAGT
AAGAAAAGGATCAACTGGTTTGAGAACAGAGAAATAATAGACATAGAAGTGCAAGATGCA
GAAGAGTTCAATATGTTGTTAGCCTCCATCTTAGCACAAGTTTGGATCCTCCTGGCCAAG
GCGGTTACGGCACCAGATACAGCAGCCGACTCAGAACTGAGAAGGTGGGTTAAATACACA
CAACAAAGGAGAGTGATTGGGGAATTTCGCTTTGACAAAGGGTGGTTGGACGCAGTCCGC
AACAGGATTGCAGAAGATCTATCACTCCGGCGGTTCATGGTATCCCTGATACTTGACATC
AAGAGGACCCCCGGCAACAAGCCAAGGATTGCAGAAATGATCTGCGACATTGACAACTAT
ATTGTCGAGGCCGGACTCGCAAGTTTCATTCTTACTATCAAGTTTGGTATTGAAACCATG
TATCCTGCACTAGGCCTTCACGAGTTCGCTGGGGAATTGTCCACTATTGAATCCTTGATG
AACTTGTATCAACAGCTAGGAGAAGTTGCACCCTATATGGTAATTCTAGAGAACTCAATT
CAGAACAAGTTTAGTGCAGGAGCCTATCCTCTCCTCTGGAGCTATGCGATGGGTGTCGGA
GTCGAGTTGGAGAACTCAATGGGGGGCTTGAACTTTGGCAGGTCATATTTTGACCCGGCC
TATTTTCGTCTCGGACAGGAGATGGTCAGAAGATCTGCAGGAAAGGTCAGCTCTGTAATT
GCGGCTGAGCTTGGCATCACAGCAGAGGAAGCCAAACTAGTCTCGGAAATCGCCTCGCAG
ACTGGGGAAGAACGGACCGTTAGAGGGACTGGCCCTCGACAGGCGCAGGTTTCCTTCCTC
CAGCACAAAATAGGTGAGGGAGAGTCGCCTACACCAGCGACCAAAGAAGAAGTCAAAGCT
GCGATCCCAAACGGATCTGAAGGAAGAGACATAAAGCGAACACGCCCAGGGAAGCCCAGA
GGAGAAACTCCCGGGCAACTGCTTCTGGAGATCATGCCAGAGGATGGAGTCTCGCGAGAG
TCTGGTCAAAACCCTCGTGAGGCTCAAAGATCGGCTGAGGCACTCTTCAGGCTGCAGGCC
ATGGCCAAGATTCTGGAGGACCAGGAGGAGGGAGAAGACAACAGTCAGATCTACAACGAC
AAGGATCTCCTCAGCATGTCCGCACAAAGGGAGAGGATCAATGCCTTCTACAAAGACAAC
CCTCACAATAAAAACCATAGGATAATCCTGGATAGGGAACGCTTAACTATTGAAAGACCC
TACATCTTACTTGGAGTCCTGCTGGTAATGTTCTTGAGTCTAATCGGGCTGCTAGCCATT
GCAGGGATCAGGCTTCACCGGGCCACCGTTGGAACTGCAGAGATCCAGAGTCGGCTGAAT
ACCAACATTGAGTTGACCGAATCCATTGATCATCAAACTAAGGATGTCTTAACACCCCTG
TTCAAAATCATTGGTGATGAAGTCGGTATCAGAATTCCACAGAAGTTCAGTGATCTTGTC
AAGTTCATCTCCGATAAGATTAAGTTCCTCAACCCTGACAGAGAATACGATTTTAGGGAT
CTCCGGTGGTGTATGAACCCCCCTGAGAGAGTCAAAATTAACTTTGATCAATTCTGTGAA
TACAAAGCCGCGGTCAAGTCAGTTGAACATATATTTGAGTCATCATTCAACAGGTCAGAA
AGATTGCGACTATTGACTCTTGGGCCCGGAACAGGCTGTCTCGGCAGGACAGTAACAAGA
GCTCAGCTCTCAGAACTTACGCTGACCCTGATGGACCTGGATCTCGAGATGAAGCACAAC
GTGTCCTCAGTGTTAACCGTAGTTGAAGAGGGATTATTCGGAAGAACATATATTGTCTGG
AGATCTGACACCGGGAAACCGAGCACCAGTCTAGATATTGGCCAGTTTTTAAGAGTCTTC
GAGATCGGGTTGGTGAGGGATCTCGAGCTGGGTGCCCCCATTTTCCATATGACCAACTAC
CTCACAGTGAACATGAGTGATGACTATCGGAATTGCCTTTTAGCGGTAGGGGAGTTGAAG
CTGACAGCCCTATGCACCCCATCTGAGACTGTGACTCTGAGTGAGAGAGGAGTTCCAAAG
AGAGAGCCTCTTGTGGCTGTGATACTCAACCTAGTTGGGCCTACTCTAGGGGGCGAACTA
TACAGTGTCTTGCCTACCTCTGACCTCATGGTGGAGAAACTCCATCTATCCTCACATAGA
GGGATCATCAAAGACAACGAGGCAAATTGGGTAGTACCGTCTACCGATGTTCGTGATCTC
CAAAGCAAGGGAGAATGTCTGGTGGAAGCATGCAAAACTCGACCTCCTTCATTTTGCAAT
GGCACAGGAATAGGCCCATGGTCAGAGGGGAGAATCCCTGCCTACGGAGTGATCAGGGTC
AGTCTTGACTTAGCTAGTGACCCAGGTGTGGTTATCACTTCAGTGTTTGGCCCACTGATA
CCTCACCTATCTGGCATGGATCTTTACAACAATCCGTTTTCAAGAGCTGCATGGCTGGCT
GTACCACCCTACGAGCAGTCATTTCTAGGAATGATAAATACAATTGGCTTCCCGGACAGA
GCAGAGGTCATGCCGCACATTTTGACCACAGAGATCAAAGGGCCTCGAGGTCGTTGTCAT
GTTCCTATAGAGTTGTCCCGCAGGATTGATGATGATATCAAGATCGGGTCCAATATGGTT
GTATTGCCGACGAGGGATCTGAGGTACATAACAGCCACTTATGATGTTTCCAGGAGCGAG
CATGCAATCGTGTACTATATCTATGACACGGGTCGCTCATCATCTTACTTCTACCCAGTT
CGATTGAATTTCAAGGGCAATCCTCTCTCTCTGAGGATAGAGTGTTTCCCCTGGTCTCAT
AAGGTGTGGTGCTACCATGATTGTCTTATATACAACACCATGACAAACGAAGAAGTCCAT
ACGAGAGGGCTGACCGGTATAGAGGTAACATGCAATCCAGTC
>Sen_Ndiathiane01_2012       
ATGGCGACTCTCCTTAAAAGCTTAGCACTGTTCAAGAGGAACAAAGACAAAGCGCCTACT
GCGTCAGGTTCAGGAGGGGCCATTCGGGGGATTAAGAATGTTATCATAGTCCCTATCCCC
GGGGACTCATCCATCATTACCCGTTCAAGACTGCTCGACAGGCTTGTCAGACTGGCCGGA
GATCCTGACATCAACGGGTCAAAGCTGACCGGCGTGATGATCAGCATGTTATCTTTGTTC
GTGGAGTCACCCGGGCAATTGATACAGCGGATCACAGATGATCCAGATGTTAGCATCCGT
CTTGTTGAGGTAGTTCAAACTACCAGGTCCCAGTCCGGATTGACCTTTGCATCACGTGGT
GCTGATTTGGACAATGAGGCAGATATGTATTTTTCAACTGAAGGACCCTCGAGTGGAAGT
AAGAAAAGGATCAACTGGTTTGAGAACAGAGAAATAATAGACATAGAAGTGCAAGATGCA
GAAGAGTTCAATATGTTGTTAGCCTCCATCTTAGCACAAGTTTGGATCCTCCTGGCCAAG
GCGGTTACGGCACCAGATACAGCAGCCGACTCAGAACTGAGAAGGTGGGTTAAATACACA
CAACAAAGGAGAGTGATTGGGGAATTTCGCTTTGACAAAGGGTGGTTGGACGCAGTCCGC
AACAGGATTGCAGAAGATCTATCACTCCGGCGGTTCATGGTATCCCTGATACTTGACATC
AAGAGGACCCCCGGCAACAAGCCAAGGATTGCAGAAATGATCTGCGACATTGACAACTAT
ATTGTCGAGGCCGGACTCGCAAGTTTCATTCTTACTATCAAGTTTGGTATTGAAACCATG
TATCCTGCACTAGGCCTTCACGAGTTCGCTGGGGAATTGTCCACTATTGAATCCTTGATG
AACTTGTATCAACAGCTAGGAGAAGTTGCACCCTATATGGTAATTCTAGAGAACTCAATT
CAGAACAAGTTTAGTGCAGGAGCCTATCCTCTCCTCTGGAGCTATGCGATGGGTGTCGGA
GTCGAGTTGGAGAACTCAATGGGGGGCTTGAACTTTGGCAGGTCATATTTTGACCCGGCC
TATTTTCGTCTCGGACAGGAGATGGTCAGAAGATCTGCAGGAAAGGTCAGCTCTGTAATT
GCGGCTGAGCTTGGCATCACAGCAGAGGAAGCCAAACTAGTCTCGGAAATCGCCTCGCAG
ACTGGGGAAGAACGGACTGTTAGAGGGACTGGCCCTCGACAGGCGCAGGTTTCATTCCTC
CAGCACAAAATAGGTGAGGGAGAGTCGCCTACACCAGCGACCAAAGAAGAAGTCAAAGCT
GCGATCCCAAACGGATCTGAAGGAAGAGACATAAAGCGAACACGCCCAGGGAAGCCCAGA
GGAGAAACTCCCGGGCAACTGCTTCTGGAGATCATGCCAGAGGATGGAGTCTCGCGAGAG
TCTGGTCAAAACCCTCGTGAGGCTCAAAGATCGGCTGAGGCACTCTTCAGGCTGCAGGCC
ATGGCCAAGATTCTGGAGGACCAGGAGGAGGGAGAAGACAACAGTCAGATCTACAACGAC
AAGGATCTCCTCAGCATGTCCGCACAAAGGGAGAGGATCAATGCCTTCTACAAAGACAAC
CCTCACAATAAAAACCATAGGATAATCCTGGATAGGGAACGCTTAACTATTGAAAGACCC
TACATCTTACTTGGAGTCCTGCTGGTAATGTTCTTGAGTCTAATCGGGCTGCTAGCCATT
GCAGGGATCAGGCTTCACCGGGCCACCGTTGGAACTGCGGAGATCCAGAGTCGGCTGAAT
ACCAACATTGAGTTGACCGAATCCATTGATCATCAAACTAAGGATGTCTTAACACCCCTG
TTCAAAATCATTGGTGATGAAGTCGGTATCAGAATTCCACAGAAGTTCAGTGATCTTGTC
AAGTTCATCTCCGATAAGATTAAGTTCCTCAACCCTGACAGAGAATACGATTTTAGGGAT
CTCCGGTGGTGTATGAACCCCCCTGAGAGAGTCAAAATTAACTTTGATCAATTCTGTGAA
TACAAAGCCGCGGTCAAGTCAGTTGAACATATATTTGAGTCATCATTCAACAGGTCAGAA
AGATTGCGACTATTGACTCTTGGGCCCGGAACAGGCTGTCTCGGCAGGACAGTAACAAGA
GCTCAGCTCTCAGAACTTACGCTGACCCTGATGGACCTGGATCTCGAGATGAAGCACAAC
GTGTCCTCAGTGTTTACCGTAGTTGAAGAGGGATTATTCGGAAGAACATATATTGTCTGG
AGATCTGACACCGGGAAACCGAGCACCAGTCTAGATATTGGCCAGTTTTTAAGAGTCTTC
GAGATCGGGTTGGTGAGGGATCTCGAGCTGGGTGCCCCCATTTTCCATATGACCAACTAC
CTCGCAGTGAACATGAGTGATGACTATCGGAATTGCCTTTTAGCGGTAGGGGAGTTGAAG
CTGACAGCCCTATGCACCCCATCTGAGACTGTGACTCTGAGTGAGAGAGGAGTTCCAAAG
AGAGAGCCTCTTGTGGTTGTGATACTCAACCTAGTTGGGCCTACTCTAGGGGGCGAACTA
TACAGTGTCTTGCCTACCTCTGACCTCACGGTGGAGAAACTCCATCTATCCTCACATAGA
GGGATCATCAAAGACAACGAGGCCAATTGGGTAGTACCGTCTACCGATGTTCGTGATCTC
CAAAGCAAGGGAGAATGTCTGGTGGAAGCATGCAAAACTCGACCTCCTTCATTTTGCAAT
GGCACAGGAATAGGCCCATGGTCAGAGGGGAGAATCCCTGCCTACGGAGTGATCAGGGTC
AGTCTTGACTTAGCTAGTGACCCAGGTGTGGTTATCACTTCAGTGTTTGGCCCACTGATA
CCTCACCTATCTGGCATGGATCTTTACAACAATCCGTTTTCAAGAGCTGCATGGCTGGCT
GTACCACCCTACGAGCAGTCATTTCTAGGAATGATAAATACAATTGGCTTCCCGGACAGA
GCAGAGGTCATGCCGCACATTTTGACCACAGAGATCAAAGGGCCTCGAGGTCGTTGTCAT
GTTCCTATAGAGTTGTCCCGCAGGATTGATGATGATATCAAGATCGGGTCCAATATGGTT
GTATTGCCGACGAGGGATCTGAGGTACATAACAGCCACTTATGATGTTTCCAGGAGCGAG
CATGCAATCGTGTACTATATCTATGACACGGGTCGCTCATCATCTTACTTCTACCCAGTT
CGATTGAATTTCAAGGGCAATCCTCTCTCTCTGAGGATAGAGTGTTTCCCCTGGTCTCAT
AAGGTGTGGTGCTACCATGATTGTCTTATATACAACACCATGACAAACGAAGAAGTCCAT
ACGAGAGGGCTGACCGGTATAGAGGTAACATGCAATCCAGTC
>Sen_DakarP4_2012            
ATGGCGACTCTCCTTAAAAGCTTAGCACTGTTCAAGAGGAACAAAGACAAAGCGCCTACT
GCGTCAGGTTCAGGAGGGGCCATCCGGGGGATTAAGAATGTTATCATAGTCCCTATCCCC
GGGGACTCATCCATCATTACCCGTTCAAGACTGCTCGACAGGCTTGTCAGACTGGCCGGA
GATCCTGACATCAACGGGTCAAAGCTGACCGGCGTGATGATCAGCATGTTATCTTTGTTC
GTGGAGTCACCCGGGCAATTGATACAGCGGATCACAGATGATCCAGATGTTAGCATCCGT
CTTGTTGAGGTAGTTCAAAGTACCAGGTCCCAGTCCGGATTGACCTTTGCATCACGTGGT
GCTGATTTGGACAATGAGGCAGATATGTATTTTTCAACTGAAGGACCCTCGAGTGGAAGT
AAGAAAAGGATCAACTGGTTTGAGAACAGAGAAATAATAGACATAGAAGTGCAAGATGCA
GAAGAGTTCAATATGTTGTTAGCCTCCATCTTAGCACAAGTTTGGATCCTCCTGGCCAAG
GCGGTTACGGCACCAGATACAGCAGCCGACTCAGAACTGAGAAGGTGGGTTAAATACACA
CAACAAAGGAGAGTGATTGGGGAATTTCGCTTTGACAAAGGGTGGTTGGACGCAGTCCGC
AACAGGATTGCAGAAGATCTATCACTCCGGCGGTTCATGGTATCCCTGATACTTGACATC
AAGAGGACCCCCGGCAACAAGCCAAGGATTGCAGAAATGATCTGCGACATTGACAACTAT
ATTGTCGAGGCCGGACTCGCAAGTTTCATTCTTACTATCAAGTTTGGTATTGAAACCATG
TATCCTGCACTAGGCCTTCACGAGTTCGCTGGGGAATTGTCCACTATTGAATCCTTGATG
AACTTGTATCAACAGCTAGGAGAAGTTGCACCCTATATGGTAATTCTAGAGAACTCAATT
CAGAACAAGTTTAGTGCAGGAGCCTATCCTCTCCTCTGGAGTTATGCGATGGGTGTCGGA
GTCGAGTTGGAGAACTCAATGGGGGGCTTGAACTTTGGCAGGTCATATTTTGACCCGGCC
TATTTTCGTCTCGGACAGGAGATGGTCAGAAGATCTGCAGGAAAGGTCAGCTCTGTAATT
GCGGCTGAGCTTGGCATCACAGCAGAGGAAGCCAAACTAGTCTCGGAAATCGCCTCGCAG
ACTGGGGAAGAACGGACCGTTAGAGGGACTGGCCCTCGACAGGCGCAGGTTTCCTTCCTC
CAGCACAAAATAGGTGAGGGAGAGTCGCCTACACCAGCGACCAAAGAAGAAGTCAAAGCT
GCGATCCCAAACGGATCTGAAGGAAGAGACATAAAGCGAACACGCCCAGGGAAGCCCAGA
GGAGAAACTCCCGGGCAACTGCTTCTGGAGATCATGCCAGAGGATGGAGTCTCGCGAGAG
TCTGGTCAAAACCCTCGTGAGGCTCAAAGATCGGCTGAGGCACTCTTCAGGCTGCAGGCC
ATGGCCAAAATTCTGGAGGACCAGGAGGAGGGAGAAGACAACAGTCAGATCTACAACGAC
AAGGATCTCCTCAGCATGTCCGCACAAAGGGAGAGGATCAATGCCTTCTACAAAGACAAC
CCTCACAATAAAAACCATAGGATAATCCTGGATAGGGAACGCTTAACTATTGAAAGACCC
TACATCTTACTTGGAGTCCTGCTGGTAATGTTCTTGAGTCTAATCGGGCTGCTAGCCATT
GCAGGGATCAGGCTTCACCGGGCCACCGTTGGAACTGCGGAGATCCAGAGTCGGCTGAAT
ACCAACATTGAGTTGACCGAATCCATTGATCATCAAACTAAGGATGTCTTAACACCCCTG
TTCAAAATCATTGGTGATGAAGTCGGTATCAGAATTCCGCAGAAGTTCAGTGATCTTGTC
AAGTTCATCTCCGATAAGATTAAGTTCCTCAACCCTGACAGAGAATACGATTTTAGGGAT
CTCCGGTGGTGTATGAACCCCCCTGAGAGAGTCAAAATTAACTTTGATCAATTCTGTGAA
TACAAAGCCGCGGTCAAGTCAGTTGAACATATATTTGAGTCATCATTCAACAGGTCAGAA
AGATTGCGACTATTGACTCTTGGGCCCGGAACAGGCTGTCTCGGCAGGACAGTAACAAGA
GCTCAGTTCTCAGAACTTACGCTGACCCTGATGGACCTGGATCTCGAGATGAAGCACAAC
GTGTCCTCAGTGTTTACCGTAGTTGAAGAGGGATTATTCGGAAGAACATATATTGTCTGG
AGATCTGACACCGGGAAACCGAGCACCAGTCTAGATATTGGCCAGTTTTTAAGAGTCTTC
GAGATCGGGTTGGTGAGGGATCTCGAGCTGGGTGCCCCCATTTTCCATATGACCAACTAC
CTCACAGTGAACATGAGTGATGACTATCGGAATTGCCTTTTAGCGGTAGGGGAGTTGAAG
CTGACAGCCCTATGCACCCCATCTGAGACTGTGACTCTGAGTGAGAGAGGAGTTCCAAAG
AGAGAGCCTCTTGTGGTTGTGATACTCAACCTAGTTGGGCCTACTCTAGGGGGCGAACTA
TACAGTGTCTTGCCTACCTCTGACCTCATGGTGGAGAAACTCCATCTATCCTCACATAGA
GGGATCATCAAAGACAACGAGGCCAATTGGGTAGTACCGTCTACCGATGTTCGTGATCTC
CAAAACAAGGGAGAATGTCTGGTGGAAGCATGCAAAACTCGACCTCCTTCATTTTGCAAT
GGCACAGGAATAGGCCCATGGTCAGAGGGGAGAATCCCTGCCTACGGAGTGATCAGGGTC
AGTCTTGACTTAGCTAGTGACCCAGGTGTGGTTATCACTTCAGTGTTTGGCCCACTGATA
CCTCACCTATCTGGCATGGATCTTTACAACAATCCGTTTTCAAGAGCTGCATGGCTGGCT
GTACCACCCTACGAGCAGTCATTTCTAGGAATGATAAATACAATTGGCTTCCCGGACAGA
GCAGAGGTCATGCCGCACATTTTGACCACAGAGATCAAAGGGCCTCGAGGTCGTTGTCAT
GTTCCTATAGAGTTGTCCCGCAGGATTGATGATGATATCAAGATCGGATCCAATATGGTT
GTATTGCCGACGAGGGATCTGAGGTACATAACAGCCACTTATGATGTTTCCAGGAGCGAG
GATGCAATCGTGTACTATATCTATGACACGGGTCGCTCATCATCTTACTTCTACCCAGTT
CGATTGAATTTCAAGGGCAATCCTCTCTCTCTGAGGATAGAGTGTTTCCCCTGGTCTCAT
AAGGTGTGGTGCCACCATGATTGTCTTATATACAACACCATGACAAACGAAGAAGTCCAT
ACGAGAGGGCTGACCGGTATAGAGGTAACATGCAATCCAGTC
>Sen_NdogaBabacar1201_2012   
ATGGCGACTCTCCTTAAAAGCTTAGCACTGTTCAAGAGGAACAAAGACAAAGCGCCTACT
GCGTCAGGTTCAGGAGGGGCTATCCGGGGGATTAAGAATGTTATCATAGTCCCTATCCCC
GGGGACTCATCCATCATTACCCGTTCAAGACTGCTCGACAGGCTTGTCAGACTGGCCGGA
GATCCTGACATCAACGGGTCAAAGCTGACCGGCGTGATGATCAGCATGTTATCTTTGTTC
GTGGAGTCACCCGGGCAATTGATACAGCGGATCACAGATGATCCAGATGTTAGCATCCGT
CTTGTTGAGGTAGTTCAAAGTACCAGGTCCCAGTCCGGATTGACCTTTGCATCACGTGGT
GCTGATTTGGACAATGAGGCAGATATGTATTTTTCAACTGAAGGACCCTCGAGTGGAAGT
AAGAAAAGGATCAACTGGTTTGAGAACAGAGAAATAATAGACATAGAAGTGCAAGATGCA
GAAGAGTTCAATATGTTGTTAGCCTCCATCTTAGCACAAGTTTGGATCCTCCTGGCCAAG
GCGGTTACGGCACCAGATACAGCAGCCGACTCAGAACTGAGAAGGTGGGTTAAATACACA
CAACAAAGGAGAGTGATTGGGGAATTTCGCTTTGACAAAGGGTGGTTGGACGCAGTCCGC
AACAGGATTGCAGAAGATCTATCACTCCGGCGGTTCATGGTATCCCTGATACTTGACATC
AAGAGGACCCCCGGCAACAAGCCAAGGATTGCAGAAATGATCTGCGACATTGACAACTAT
ATTGTCGAGGCCGGACTCGCAAGTTTCATTCTTACTATCAAGTTTGGTATTGAAACCATG
TATCCTGCACTAGGCCTTCACGAGTTCGCTGGGGAATTGTCCACTATTGAATCCTTGATG
AACTTGTATCAACAGCTAGGAGAAGTTGCACCCTATATGGTAATTCTAGAGAACTCAATT
CAGAACAAGTTTAGTGCAGGAGCCTATCCTCTCCTCTGGAGCTATGCGATGGGTGTCGGA
GTCGAGTTGGAGAACTCAATGGGGGGCTTGAACTTTGGCAGGTCATATTTTGACCCGGCC
TATTTTCGTCTCGGACAGGAGATGGTCAGAAGATCTGCAGGAAAGGTCAGCTCTGTAATT
GCGGCTGAGCTTGGCATCACAGCAGAGGAAGCCAAACTAGTCTCGGAAATCGCCTCGCAG
ACTGGGGAAGAACGGACCGTTAGAGGGACTGGCCCTCGACAGGCGCAGGTTTCATTCCTC
CAGCACAAAATAGGTGAGGGAGAGTCGCCTACACCAGCGACCAAAGAAGAAGTCAAAGCT
GCGATCCCAAACGGATCTGAAGGAAGAGACATAAAGCGAACACGCCCAGGGAAGCCCAGA
GGAGAAACTCCCGGGCAACTGCTTCTGGAGATCATGCCAGAGGATGGAGTCTCGCGAGAG
TCTGGTCAAAACCCTCGTGAGGCTCAAAGATCGGCTGAGGCACTCTTCAGGCTGCAGGCC
ATGGCCAAAATTCTGGAGGACCAGGAGGAGGGAGAAGACAACAGTCAGATCTACAACGAC
AAGGATCTCCTCAGCATGTCCGCACAAAGGGAGAGGATCAATGCCTTCTACAAAGACAAC
CCTCACAATAAAAACCATAGGATAATCCTGGATAGGGAACGCTTAACTATTGAAAGACCC
TACATCTTACTTGGAGTCCTGCTGGTAATGTTCTTGAGTCTAATCGGGCTGCTAGCCATT
GCAGGGATCAGGCTTCACCGGGCCACCGTTGGAACTGCAGAGATCCAGAGTCGGCTGAAT
ACCAACATTGAGTTGACCGAATCCATTGATCATCAAACTAAGGATGTCTTAACACCCCTG
TTCAAAATCATTGGTGATGAAGTCGGTATCAGAATTCCACAGAAGTTCAGTGATCTTGTC
AAGTTCATCTCCGATAAGATTAAGTTCCTCAACCCTGACAGAGAATACGATTTTAGGGAT
CTCCGGTGGTGTATGAACCCCCCTGAGAGAGTCAAAATTAACTTTGATCAATTCTGTGAA
TACAAAGCCGCGGTCAAGTCAGTTGAACATATATTTGAGTCATCATTCAACAGGTCAGAA
AGATTGCGACTATTGACTCTTGGGCCCGGAACAGGCTGTCTCGGCAGGACAGTAACAAGA
GCTCAGCTCTCAGAACTTACGCTGACCCTGATGGACCTGGATCTCGAGATGAAGCACAAC
GTGTCCTCAGTGTTAACCGTAGTTGAAGAGGGATTATTCGGAAGAACATATATTGTCTGG
AGATCTGACACCGGGAAACCGAGCACCAGTCTAGATATTGGCCAGTTTTTAAGAGTCTTC
GAGATCGGGTTGGTGAGGGATCTCGAGCTGGGTGCCCCCATTTTCCATATGACCAACTAC
CTCACAGTGAACATGAGTGATGACTATCGGAATTGCCTTTTAGCGGTAGGGGAGTTGAAG
CTGACAGCCCTATGCACCCCATCTGAGACTGTGACTCTGAGTGAGAGAGGAGTTCCAAAG
AGAGAGCCTCTTGTGGCTGTGATACTCAACCTAGTTGGGCCTACTCTAGGGGGCGAACTA
TACAGTGTCTTGCCTACCTCTGACCTCATGGTGGAGAAACTCCATCTATCCTCACATAGA
GGGATCATCAAAGACAACGAGGCAAATTGGGTAGTACCGTCTACCGATGTTCGTGATCTC
CAAAGCAAGGGAGAATGTCTGGTGGAAGCATGCAAAACTCGACCTCCTTCATTTTGCAAT
GGCACAGGAATAGGCCCATGGTCAGAGGGGAGAATCCCTGCCTACGGAGTGATCAGGGTC
AGTCTTGACTTAGCTAGTGACCCAGGTGTGGTTATCACTTCAGTGTTTGGCCCACTGATA
CCTCACCTATCTGGCATGGATCTTTACAACAATCCGTTTTCAAGAGCTGCATGGCTGGCT
GTACCACCCTACGAGCAGTCATTTCTAGGAATGATAAATACAATTGGCTTCCCGGACAGA
GCAGAGGTCATGCCGCACATTTTGACCACAGAGATCAAAGGGCCTCGAGGTCGTTGTCAT
GTTCCTATAGAGTTGTCCCGCAGGATTGATGATGATATCAAGATCGGGTCCAATATGGTT
GTATTGCCGACGAGGGATCTGAGGTACATAACAGCCACTTATGATGTTTCCAGGAGCGAG
CATGCAATCGTGTACTATATCTATGACACGGGTCGCTCATCATCTTACTTCTACCCAGTT
CGATTGAATTTCAAGGGCAATCCTCTCTCTCTGAGGATAGAGTGTTTCCCCTGGTCTCAT
AAGGTGTGGTGCTACCATGATTGTCTTATATACAACACCATGACAAACGAAGAAGTCCAT
ACGAGAGGGCTGACCGGTATAGAGGTAACATGCAATCCAGTC
>Sen_Kedougou1_2013          
ATGGCGACTCTCCTTAAAAGCTTAGCACTGTTCAAGAGGAACAAAGACAAAGCGCCTACT
GCGTCAGGTTCAGGAGGGGCCATCCGGGGGATTAAGAATGTTATCATAGTCCCTATCCCC
GGGGACTCATCCATCATTACCCGTTCAAGACTGCTCGACAGGCTTGTCAGACTGGCCGGA
GATCCTGACATCAACGGGTCAAAGCTGACCGGCGTGATGATCAGCATGTTATCTTTGTTC
GTGGAGTCACCCGGGCAATTGATACAGCGGATCACAGATGATCCAGATGTTAGCATCCGT
CTTGTTGAGGTAGTTCAAAGTACCAGGTCCCAGTCCGGATTGACCTTTGCATCACGTGGT
GCTGATTTGGACAATGAGGCAGATATGTATTTTTCAACTGAAGGACCCTCGAGTGGAAGT
AAGAAAAGGATCAACTGGTTTGAGAACAGAGAAATAATAGACATAGAAGTGCAAGATGCA
GAAGAGTTCAATATGTTGTTAGCCTCCATCTTAGCACAAGTTTGGATCCTCCTGGCTAAG
GCGGTTACGGCACCAGATACAGCAGCCGACTCAGAACTGAGAAGGTGGGTTAAATACACA
CAACAAAGGAGAGTGATTGGGGAATTCCGCTTTGACAAAGGGTGGTTGGACGCAGTCCGC
AACAGGATTGCAGAAGATCTATCACTCCGGCGGTTCATGGTATCCCTGATACTTGACATC
AAGAGGACCCCCGGCAACAAGCCAAGGATTGCAGAAATGATCTGCGACATTGACAACTAT
ATTGTCGAGGCCGGACTCGCAAGTTTCATTCTTACTATCAAGTTCGGTATTGAAACCATG
TATCCTGCACTAGGCCTTCACGAGTTCGCTGGGGAATTGTCCACTATTGAATCCTTGATG
AACTTGTATCAACAGCTAGGAGAAGTTGCACCCTATATGGTAATTCTAGAGAACTCAATT
CAGAACAAGTTTAGTGCAGGAGCCTATCCTCTCCTCTGGAGCTATGCGATGGGTGTCGGG
GTCGAGTTGGAGAACTCAATGGGGGGCTTGAACTTTGGCAGGTCATATTTTGACCCGGCC
TATTTTCGTCTCGGACAGGAGATGGTCAGAAGATCTGCAGGAAAGGTCAGCTCTGTAATT
GCGGCTGAGCTTGGCATCACAGCAGAGGAAGCCAAACTAGTCTCGGAAATCGCCTCGCAG
ACTGGGGAAGAACGGACCGTTAGAGGGACTGGGCCTCGACAGGCGCAGGTTTCCTTCCTC
CAGCACAAAATAGGTGAGGGAGAGTCGCCTACACCAGCGACCAAAGAAGAAGTCAAAGCT
GCGATCCCAAACGGATCTGAAGGAAGAGACATAAAGCGAACACGCCCAGGGAAGCCCAGA
GGAGAAACTCCCGGGCAACTGCTTCTGGAGATCATGCCAGAGGATGGAGTCTCGCGAGAG
TCTGGTCAAAACCCTCGTGAGGCTCAAAGATCGGCTGAGGCACTCTTCAGGCTGCAGGCC
ATGGCCAAAATTCTGGAGGACCAGGAGGAGGGAGAAGACAACAGTCAGATCTACAACGAC
AAGGATCTCCTCAGCATGTCCGCACAAAGGGAGAGGATCAATGCCTTCTACAAAGACAAC
CCTCACAATAAAAACCATAGGATAATCCTGGATAGGGAACGCTTAACTATTGAAAGACCC
TACATCTTACTTGGAGTCCTGCTGGTAATGTTCTTGAGTCTGATCGGGCTGCTAGCCATT
GCAGGGATCAGGCTTCACCGGGCCACCGTTGGAACTGCGGAGATCCAGAGTCGGCTGAAT
ACCAACATTGAGTTGACCGAATCCATTGATCATCAAACTAAGGATGTTTTAACACCCCTG
TTCAAAATCATTGGTGATGAAGTCGGTATCAGAATTCCACAGAAGTTCAGTGACCTTGTC
AAGTTCATCTCCGATAAGATTAAGTTCCTCAACCCTGACAGAGAATACGATTTTAGGGAT
CTCCGGTGGTGTATGAACCCCCCTGAGAGAGTCAAAATTAACTTTGATCAATTCTGTGAA
TACAAAGCCGCGGTCAAGTCAGTTGAACATATATTTGAGTCATCATTCAACAGGTCAGAA
AGATTGCGACTATTGACTCTTGGGCCCGGAACAGGCTGTCTCGGCAGGACAGTAACAAGA
GCTCAGTTCTCAGAACTTACGCTGACCCTGATGGACCTGGATCTCGAGATGAAGCACAAC
GTGTCCTCAGTGTTTACCGTAGTTGAAGAGGGATTATTCGGAAGAACATATATTGTCTGG
AGATCTGACACCGGGAAACCTAGCACCAGTCTAGATATTGGCCAGTTTTTAAGAGTCTTC
GAGATCGGGTTGGTGAGGGATCTCGAGCTGGGTGCCCCCATTTTCCATATGACCAACTAC
CTCACAGTGAACATGAGTGATGACTATCGGAATTGCCTTTTAGCGGTAGGGGAGTTGAAG
CTGACAGCCCTATGCACCCCATCTGAGACTGTGACTCTGAGTGAGAGAGGAGTTCCAAAG
AGAGAGCCTCTTGTGGTTGTGATACTCAACCTAGTTGGGCCTACTCTAGGGGGCGAACTA
TACAGTGTCTTACCTACCTCTGACCTCATGGTGGAGAAACTCCATCTATCCTCACATAGA
GGGATCATCAAAGACAACGAGGCCAATTGGGTAGTACCGTCTACCGATGTTCGTGATCTC
CAAAACAAGGGAGAATGTCTGGTGGAAGCATGCAAAACTCGACCTCCTTCATTTTGCAAT
GGCACAGGAATAGGCCCATGGTCAGAGGGGAGAATCCCTGCCTACGGAGTGATCAGGGTC
AGTCTTGACTTAGCTAGTGACCCAGGTGTGGTTATCACTTCAGTGTTTGGCCCACTGATA
CCTCACCTATCTGGCATGGATCTTTACAACAATCCGTTTTCAAGAGCTGCATGGCTGGCT
GTACCACCCTACGAGCAGTCATTTCTAGGAATGATAAATACAATTGGCTTCCCGGACCGA
GCAGAGGTCATGCCGCACATTTTGACCACAGAGATCAAAGGGCCTCGAGGTCGTTGTCAT
GTTCCTATAGAGTTATCCCGCAGGATTGATGATGATATCAAGATCGGGTCCAATATGGTT
GTATTGCCGACGAGGGATCTGAGGTACATAACAGCCACTTATGATGTTTCCAGGAGCGAG
CATGCAATCGTGTACTATATCTATGACACGGGTCGCTCATCATCTTACTTCTACCCAGTT
CGATTGAATTTCAAGGGCAATCCTCTCTCTCTGAGGATAGAGTGTTTCCCCTGGTCTCAT
AAGGTGTGGTGCTACCATGATTGTCTTATATACAACACCATGACAAACGAAGAAGTCCAT
ACGAGAGGGCTGACCGGTATAGAGGTAACATGCAATCCAGTC
>Sen_Kedougou2_2013          
ATGGCGACTCTCCTTAAAAGCTTAGCACTGTTCAAGAGGAACAAAGACAAAGCGCCTACT
GCGTCAGGTTCAGGAGGGGCCATCCGGGGGATTAAGAATGTTATCATAGTCCCTATCCCC
GGGGACTCATCCATCATTACCCGTTCAAGACTGCTCGACAGGCTTGTCAGACTGGCCGGA
GATCCTGACATCAACGGGTCAAAGCTGACCGGCGTGATGATCAGCATGTTATCTTTGTTC
GTGGAGTCACCCGGGCAATTGATACAGCGGATCACAGATGATCCAGATGTTAGCATCCGT
CTTGTTGAGGTAGTTCAAAGTACCAGGTCCCAGTCCGGATTGACCTTTGCATCACGTGGT
GCTGATTTGGACAATGAGGCAGATATGTATTTTTCAACTGAAGGACCCTCGAGTGGAAGT
AAGAAAAGGATCAACTGGTTTGAGAACAGAGAAATAATAGACATAGAAGTGCAAGATGCA
GAAGAGTTCAATATGTTGTTAGCCTCCATCTTAGCACAAGTTTGGATCCTCCTGGCCAAG
GCGGTTACGGCACCAGATACAGCAGCCGACTCAGAACTGAGAAGGTGGGTTAAATACACA
CAACAAAGGAGAGTGATTGGGGAATTCCGCTTTGACAAAGGGTGGTTGGACGCAGTCCGC
AACAGGATTGCAGAAGATTTATCACTCCGGCGGTTCATGGTATCCCTGATACTTGACATC
AAGAGGACCCCCGGCAACAAGCCAAGGATTGCAGAAATGATCTGCGACATTGACAACTAT
ATTGTCGAGGCCGGACTCGCAAGTTTCATTCTTACTATCAAGTTTGGTATTGAAACCATG
TATCCTGCACTAGGCCTTCACGAGTTCGCTGGGGAATTGTCCACTATTGAATCCTTGATG
AACTTGTATCAACAGCTAGGAGAAGTTGCACCCTATATGGTAATTCTAGAGAACTCAATT
CAGAACAAGTTTAGTGCAGGAGCCTATCCTCTCCTCTGGAGCTATGCGATGGGTGTCGGG
GTCGAGTTGGAGAACTCAATGGGGGGCTTGAACTTTGGCAGGTCATATTTTGACCCGGCC
TATTTTCGTCTCGGACAGGAGATGGTCAGAAGATCTGCAGGAAAGGTCAGCTCTGTAATT
GCGGCTGAGCTTGGCATCACAGCAGAGGAAGCCAAACTAGTCTCGGAAATCGCCTCGCAG
ACTGGGGAAGAACGGACCGTTAGAGGGACTGGGCCTCGACAGGCGCAGGTTTCCTTCCTC
CAGCACAAAATAGGTGAGGGAGAGTCGCCTACACCAGCGACCAAAGAAGAAGTCAAAGCT
GCGATCCCAAACGGATCTGAAGGAAGAGACATAAAGCGAACACGCCCAGGGAAGCCCAGA
GGAGAAACTCCCGGGCAACTGCTTCTGGAGATCATGCCAGAGGATGGAGTCTCGCGAGAG
TCTGGTCAAAACCCTCGTGAGGCTCAAAGATCGGCTGAGGCACTTTTCAGGCTGCAGGCC
ATGGCCAAAATTCTGGAGGACCAGGAGGAGGGAGAAGACAACAGTCAGATCTACAACGAC
AAGGATCTCCTCAGCATGTCCGCACAAAGGGAGAGGATCAATGCCTTCTACAAAGACAAC
CCTCACAATAAAAACCATAGGATAATCCTGGATAGGGAACGCTTAACTATTGAAAGACCC
TACATCTTACTTGGAGTCCTGCTGGTAATGTTCTTGAGTCTGATCGGGCTGCTAGCCATT
GCAGGGATCAGGCTTCACCGGGCCACCGTTGGAACTGCGGAGATCCAGAGTCGGCTGAAT
ACCAACATTGAGTTGACCGAATCCATTGATCATCAAACTAAGGATGTTTTAACACCCCTG
TTCAAAATCATTGGTGATGAAGTCGGTATCAGAATTCCACAGAAGTTCAGTGATCTTGTC
AAGTTCATCTCCGATAAGATTAAGTTCCTCAACCCTGACAGAGAATACGATTTTAGGGAT
CTCCGGTGGTGTATGAACCCCCCTGAGAGAGTCAAAATTAACTTTGATCAATTCTGTGAA
TACAAAGTCGCGGTCAAGTCAGTTGAACATATATTTGAGTCATCATTCAACAGGTCAGAA
AGATTGCGACTATTGACTCTTGGGCCCGGAACAGGCTGTCTCGGCAGGACAGTAACAAGA
GCTCAGTTCTCAGAACTTACGCTGACCCTGATGGACCTGGATCTCGAGATGAAGCACAAC
GTGTCCTCAGTGTTTACCGTAGTTGAAGAGGGATTATTCGGAAGAACATATATTGTCTGG
AGATCTGACACCGGGAAACCGAGCACCAGTCTAGATATTGGCCAGTTTTTAAGAGTCTTC
GAGATCGGGTTGGTGAGGGATCTCGAGCTGGGTGCCCCCATTTTCCATATGACCAACTAC
CTCACAGTGAACATGAGTGATGACTATCGGAATTGCCTTTTAGCGGTAGGGGAGTTGAAG
CTGACAGCCCTATGCACCCCATCTGAGACTGTGACTCTGAGTGAGAGAGGAGTTCCAAAG
AGAGAGCCTCTTGTGGTTGTGATACTCAACCTAGTTGGGCCTACTCTAGGGGGCGAACTA
TACAGTGTCTTGCCTACCTCTGACCTCATGGTGGAGAAACTCCATCTATCCTCACATAGA
GGGATCATCAAAGACAACGAGGCCAATTGGGTAGTACCGTCTACCGATGTTCGTGATCTC
CAAAACAAGGGAGAATGTCTGGTGGAAGCATGCAAAACTCGACCTCCTTCATTTTGCAAT
GGCACAGGAATAGGCCCATGGTCAGAGGGGAGAATCCCTGCCTACGGAGTGATCAGGGTC
AGTCTTGACTTAGCTAGTGACCCAGGTGTGGTTATCACTTCAGTGTTTGGCCCACTGATA
CCTCACCTATCTGGCATGGATCTTTACAACAATCCGTTTTCAAGAGCTGCATGGCTGGCT
GTACCACCCTACGAGCAGTCATTTCTAGGAATGATAAATACAATTGGCTTCCCGGACCGA
GCAGAGGTCATGCCGCACATTTTGACCACAGAGATCAAAGGGCCTCGAGGTCGTTGTCAT
GTTCCTATAGAGTTATCCCGCAGGATTGATGATGATATCAAGATCGGGTCCAATATGGTT
GTATTGCCGACGAGGGATCTGAGGTACATAACAGCCACTTATGATGTTTCCAGGAGCGAG
CATGCAATCGTGTACTATATCTATGACACGGGTCGCTCATCATCTTACTTCTACCCAGTT
CGATTGAATTTCAAGGGCAATCCTCTCTCTCTGAGGATAGAGTGTTTCCCCTGGTCTCAT
AAGGTGTGGTGCTACCATGATTGTCTTATATATAACACCATGACAAACGAAGAAGTCCAT
ACGAGAGGGCTGACCGGTATAGAGGTAACATGCAATCCAGTC
>Gui_Dalaba1_2013            
ATGGCGACTCTCCTTAAAAGCTTAGCACTGTTCAAGAGGAACAAAGACAAAGCGCCTACT
GCGTCAGGTTCAGGAGGGGCCATCCGGGGGATTAAGAATGTTATCATAGTCCCTATCCCC
GGGGACTCATCCATCATTACCCGTTCAAGACTGCTCGACAGGCTTGTCAGACTGGCCGGA
GATCCTGACATCAACGGGTCAAAGCTGACCGGCGTGATGATCAGCATGTTATCTTTGTTC
GTGGAGTCACCCGGGCAATTGATACAGCGGATCACAGATGATCCAGATGTTAGCATCCGT
CTTGTTGAGGTAGTTCAAAGTACCAGGTCCCAGTCCGGATTGACCTTTGCATCACGTGGT
GCTGATTTGGACAATGAGGCAGATATGTATTTTTCAACTGAAGGACCCTCGAGTGGAAGT
AAGAAAAGGATCAACTGGTTTGAGAACAGAGAAATAATAGACATAGAAGTGCAAGATGCA
GAAGAGTTCAATATGTTGTTAGCCTCCATCTTAGCACAAGTTTGGATCCTCCTGGCCAAG
GCGGTTACGGCACCAGATACAGCAGCCGACTCAGAACTGAGAAGGTGGGTTAAATACACA
CAACAAAGGAGAGTGATTGGGGAATTCCGCTTTGACAAAGGGTGGTTGGACGCAGTCCGC
AACAGGATTGCAGAAGATCTATCACTCCGGCGGTTCATGGTATCCCTGATACTTGACATC
AAGAGGACCCCCGGCAACAAGCCAAGGATTGCAGAAATGATCTGCGACATTGACAACTAT
ATTGTCGAGGCCGGACTCGCAAGTTTCATTCTTACTATCAAGTTTGGTATTGAAACCATG
TATCCTGCACTAGGCCTTCACGAGTTCGCTGGGGAATTGTCCACTATTGAATCCTTGATG
AACTTGTATCAACAGCTAGGAGAAGTTGCACCCTATATGGTAATTCTAGAGAACTCAATT
CAGAACAAGTTTAGTGCAGGAGCCTATCCTCTCCTCTGGAGCTATGCGATGGGTGTCGGG
GTCGAGTTGGAGAACTCAATGGGGGGCTTGAACTTTGGCAGGTCATATTTTGACCCGGCC
TATTTTCGTCTCGGACAGGAGATGGTCAGAAGATCTGCAGGAAAGGTCAGCTCTGTAATT
GCGGCTGAGCTTGGCATCACAGCAGAGGAAGCCAAACTAGTCTCGGAAATCGCCTCGCAG
ACTGGGGAAGAACGGACCGCTAGAGGGACTGGGCCTCGACAGGCGCAGGTTTCCTTCCTC
CAGCACAAAATAGGTGAGGGAGAGTCGCCTACACCAGCGACCAAAGAAGAAGTCAAAGCT
GCGATCCCAAACGGATCTGAAGGAAGAGACATAAAGCGAACACGCCCAGGGAAGCCCAGA
GGAGAAACTCCCGGGCAACTGCTTCTGGAGATCATGCCAGAGGATGGAGTCTCGCGAGAG
TCTGGTCAAAACCCTCGTGAGGCTCAAAGATCGGCTGAGGCACTCTTCAGGCTGCAGGCC
ATGGCCAAAATTCTGGAGGACCAGGAGGAGGGAGAAGACAACAGTCAGATCTACAACGAC
AAGGATCTCCTCAGCATGTCCGCACAAAGGGAGAGGATCAATGCCTTCTACAAAGACAAC
CCTCACAATAAAAACCATAGGATAATCCTGGATAGGGAACGCTTAACTATTGAAAGACCC
TACATCTTACTTGGAGTCCTGCTGGTAATGTTCTTGAGTCTGATCGGGCTGCTAGCCATT
GCAGGGATCAGGCTTCACCGGGCCACCGTTGGAACTGCGGAGATCCAGAGTCGGCTGAAT
ACCAACATTGAGTTGACCGAATCCATTGATCATCAAACTAAGGATGTTTTAACACCCCTG
TTCAAAATCATTGGTGATGAAGTCGGTATCAGAATTCCACAGAAGTTCAGTGATCTTGTC
AAGTTCATCTCCGATAAGATCAAGTTCCTCAACCCTGACAGAGAATACGATTTTAGGGAT
CTCCGGTGGTGTATGAACCCCCCTGAGAGAGTCAAAATTAACTTTGATCAATTCTGTGAA
TACAAAGCCGCGGTCAAGTCAGTTGAACATATATTTGAGTCATCATTCAACAGGTCAGAA
AGATTGCGACTATTGACTCTTGGGCCCGGAACAGGCTGTCTCGGCAGGACAGTAACAAGA
GCTCAGTTCTCAGAACTTACGCTGACCCTGATGGACCTGGATCTCGAGATGAAGCACAAC
GTGTCCTCAGTGTTTACCGTAGTTGAAGAGGGATTATTCGGAAGAACATATATTGTCTGG
AGATCTGACACCGGGAAACCGAGCACCAGTCTAGATATTGGCCAGTTTTTAAGAGTCTTC
GAGATCGGGTTGGTGAGGGATCTCGAGCTGGGTGCCCCCATTTTCCATATGACCAACTAC
CTCACAGTGAACATGAGTGATGACTATCGGAATTGCCTTTTAGCGGTAGGGGAGTTGAAG
CTGACAGCCCTATGCACCCCATCTGAGACTGTGACTCTGAGTGAGAGAGGAGTTCCAAAG
AGAGAGCCTCTTGTGGTTGTGATACTCAACCTAGTTGGGCCTACTCTAGGGGGCGAACTA
TACAGTGTCTTACCTACCTCTGACCTCATGGTGGAGAAACTCCATCTATCCTCACATAGA
GGGATCATCAAAGACAACGAGGCCAATTGGGTAGTACCGTCTACCGATGTTCGTGATCTC
CAAAACAAGGGAGAATGTCTGGTGGAAGCATGCAAAACTCGACCTCCTTCATTTTGCAAT
GGCACAGGAATAGGCCCATGGTCAGAGGGGAGAATCCCTGCCTACGGAGTGATCAGGGTC
AGTCTTGACTTAGCTAGTGACCCAGGTGTGGTTATCACTTCAGTGTTTGGCCCACTGATA
CCTCACCTATCTGGCATGGATCTTTACAACAATCCGTTTTCAAGAGCTGCATGGCTGGCT
GTACCACCCTACGAGCAGTCATTTCTAGGAATGATAAATACAATTGGCTTCCCGGACCGA
GCAGAGGTCATGCCGCACATTTTGACCACAGAGATCAAAGGGCCTCGAGGTCGTTGTCAT
GTTCCTATAGAGTTATCCCGCAGGATTGATGATGATATCAAGATCGGGTCCAATATGGTT
GTATTGCCGACGAGGGATCTGAGGTACATAACAGCCACTTATGATGTTTCCAGGAGCGAG
CATGCAATCGTGTACTATATCTATGACACGGGTCGCTCATCATCTTACTTCTACCCAGTT
CGATTGAATTTCAAGGGCAATCCTCTCTCTCTGAGGATAGAGTGTTTCCCCTGGTCTCAT
AAGGTGTGGTGCTACCATGATTGTCTTATATACAACACCATGACAAACGAAGAAGTCCAT
ACGAGAGGGCTGACCGGTATAGAGGTAACATGCAATCCAGTC
>Gui_Kaala_2013              
ATGGCGACTCTCCTTAAAAGCTTAGCACTGTTCAAGAGGAACAAAGACAAAGCGCCTACT
GCGTCAGGTTCAGGAGGGGCCATCCGGGGGATTAAGAATGTTATCATAGTCCCTATCCCC
GGGGACTCATCCATCATTACCCGTTCAAGACTGCTCGACAGGCTTGTCAGACTGGCCGGA
GATCCTGACATCAACGGGTCAAAGCTGACCGGCGTGATGATCAGCATGTTATCTTTGTTC
GTGGAGTCACCCGGGCAATTGATACAGCGGATCACAGATGATCCAGATGTTAGCATCCGT
CTTGTTGAGGTAGTTCAAAGTACCAGGTCCCAGTCCGGATTGACCTTTGCATCACGTGGT
GCTGATTTGGACAATGAGGCAGATATGTATTTTTCAACTGAAGGACCCTCGAGTGGAAGT
AAGAAAAGGATCAACTGGTTTGAGAACAGAGAAATAATAGACATAGAAGTGCAAGATGCA
GAAGAGTTCAATATGTTGTTAGCCTCCATCTTAGCACAAGTTTGGATCCTCCTGGCCAAG
GCGGTTACGGCACCAGATACAGCAGCCGACTCAGAACTGAGAAGGTGGGTTAAATACACA
CAACAAAGGAGAGTGATTGGGGAATTCCGCTTTGACAAAGGGTGGTTGGACGCAGTCCGC
AACAGGATTGCAGAAGATCTATCACTCCGGCGGTTCATGGTATCCCTGATACTTGACATC
AAGAGGACCCCCGGCAACAAGCCAAGGATTGCAGAAATGATCTGCGACATTGACAACTAT
ATTGTCGAGGCCGGACTCGCAAGTTTCATTCTTACTATCAAGTTTGGTATTGAAACCATG
TATCCTGCACTAGGCCTTCACGAGTTCGCTGGGGAATTGTCCACTATTGAATCCTTGATG
ACCTTGTATCAACAGCTAGGAGAAGTTGCACCCTATATGGTAATTCTAGAGAACTCAATT
CAGAACAAGTTTAGTGCAGGAGCCTATCCTCTCCTCTGGAGCTATGCGATGGGTGTCGGA
GTCGAGTTGGAGAACTCAATGGGGGGCTTGAACTTTGGCAGGTCATATTTTGACCCGGCC
TATTTTCGTCTCGGACAGGAGATGGTCAGAAGATCTGCAGGAAAGGTCAGCTCTGTAATT
GCGGCTGAGCTTGGCATCACAGCAGAGGAAGCCAAACTAGTCTCGGAAATCGCCTCGCAG
ACTGGGGAAGAACGGACCGCTAGAGGGACTGGGCCTCGACAGGCGCAGGTTTCCTTCCTC
CAGCACAAAATAGGTGAGGGAGAGTCGCCTACACCAGCGACCAAAGAAGAAGTCAAAGCT
GCGATCCCAAACGGATCTGAAGGAAGAGACATAAAGCGAACACGCCCAGGGAAGCCCAGA
GGAGAAACTCCCGGGCAACTGCTTCTGGAGATCATGCCAGAGGATGGAGTCTCGCGAGAG
TCTGGTCAAAACCCTCGTGAGGCTCAAAGATCGGCTGAGGCACTCTTCAGGCTGCAGGCC
ATGGCCAAAATTCTGGAGGACCAGGAGGAGGGAGAAGACAACAGTCAGATCTACAACGAC
AAGGATCTCCTCAGCATGTCCGCACAAAGGGAGAGGATCAATGCCTTCTACAAAGACAAC
CCTCACAATAAAAACCATAGGATAATCCTGGATAGGGAACGCTTAACTATTGAAAGACCC
TACATCTTACTTGGAGTCCTGCTGGTAATGTTCTTGAGTCTGATCGGGCTGCTAGCCATT
GCAGGGATCAGGCTTCACCGGGCCACCGTTGGAACTGCGGAGATCCAGAGTCGGCTGAAT
ACCAACATTGAGTTGACCGAATCCATTGATCATCAAACTAAGGATGTTTTAACACCCCTG
TTCAAAATCATTGGTGATGAAGTCGGTATCAGAATTCCACAGAAGTTCAGTGATCTTGTC
AAGTTCATCTCCGATAAGATCAAGTTCCTCAACCCTGACAGAGAATACGATTTTAGGGAT
CTCCGGTGGTGTATGAACCCCCCTGAGAGAGTCAAAATTAACTTTGATCAATTCTGTGAA
TACAAAGCCGCGGTCAAGTCAGTTGAACATATATTTGAGTCATCATTCAACAGGTCAGAA
AGATTGCGACTATTGACTCTTGGGCCCGGAACAGGCTGTCTCGGCAGGACAGTAACAAGA
GCTCAGTTCTCAGAACTTACGCTGACCCTGATGGACCTGGATCTCGAGATGAAGCACAAC
GTGTCCTCAGTGTTTACCGTAGTTGAAGAGGGATTATTCGGAAGAACATATATTGTCTGG
AGATCTGACACCGGGAAACCGAGCACCAGTCTAGATATTGGCCAGTTTTTAAGAGTCTTC
GAGATCGGGTTGGTGAGGGATCTCGAGCTGGGTGCCCCCATTTTCCATATGACCAACTAC
CTCACAGTGAACATGAGTGATGACTATCGGAATTGCCTTTTAGCGGTAGGGGAGTTGAAG
CTGACAGCCCTATGCACCCCATCTGAGACTGTGACTCTGAGTGAGAGAGGAGTTCCAAAG
AGAGAGCCTCTTGTGGTTGTGATACTCAACCTAGTTGGGCCTACTCTAGGGGGCGAACTA
TACAGTGTCTTACCTACCTCTGACCTCATGGTGGAGAAACTCCATCTATCCTCACATAGA
GGGATCATCAAAGACAACGAGGCCAATTGGGTAGTACCGTCTACCGATGTTCGTGATCTC
CAAAACAAGGGAGAATGTCTGGTGGAAGCATGCAAAACTCGACCTCCTTCATTTTGCAAT
GGCACAGGAATAGGCCCATGGTCAGAGGGGAGAATCCCTGCCTACGGAGTGATCAGGGTC
AGTCTTGACTTAGCTAGTGACCCAGGTGTGGTTATCACTTCAGTGTTTGGCCCACTGATA
CCTCACCTATCTGGCATGGATCTTTACAACAATCCGTTTTCAAGAGCTGCATGGCTGGCT
GTACCACCCTACGAGCAGTCATTTCTAGGAATGATAAATACAATTGGCTTCCCGGACCGA
GCAGAGGTCATGCCGCACATTTTGACCACAGAGATCAAAGGGCCTCGAGGTCGTTGTCAT
GTTCCTATAGAGTTATCCCGCAGGATTGATGATGATATCAAGATCGGGTCCAATATGGTT
GTATTGCCGACGAGGGATCTGAGGTACATAACAGCCACTTATGATGTTTCCAGGAGCGAG
CATGCAATCGTGTACTATATCTATGACACGGGTCGCTCATCATCTTACTTCTACCCAGTT
CGATTGAATTTCAAGGGCAATCCTCTCTCTCTGAGGATAGAGTGTTTCCCCTGGTCTCAT
AAGGTGTGGTGCTACCATGATTGTCTTATATACAACACCATGACAAACGAAGAAGTCCAT
ACGAGAGGGCTGACCGGTATAGAGGTAACATGCAATCCAGTC
>Gui_Dalaba2_2013            
ATGGCGACTCTCCTTAAAAGCTTAGCACTGTTCAAGAGGAACAAAGACAAAGCGCCTACT
GCGTCAGGTTCAGGAGGGGCCATCCGGGGGATTAAGAATGTTATCATAGTCCCTATCCCC
GGGGACTCATCCATCATTACCCGTTCAAGACTGCTCGACAGGCTTGTCAGACTGGCCGGA
GATCCTGACATCAACGGGTCAAAGCTGACCGGCGTGATGATCAGCATGTTATCTTTGTTC
GTGGAGTCACCCGGGCAATTGATACAGCGGATTACAGATGATCCAGATGTTAGCATCCGT
CTTGTTGAGGTAGTTCAAAGTACCAGGTCCCAGTCCGGATTGACCTTTGCATCACGTGGT
GCTGATTTGGACAATGAGGCAGATATGTATTTTTCAACTGAAGGACCCTCGAGTGGAAGT
AAGAAAAGGATCAACTGGTTTGAGAACAGAGAAATAATAGACATAGAAGTGCAAGATGCA
GAAGAGTTCAATATGTTGTTAGCCTCCATCTTAGCACAAGTTTGGATCCTCCTGGCCAAG
GCGGTTACGGCACCAGATACAGCAGCCGACTCAGAACTGAGAAGGTGGGTTAAATACACA
CAACAAAGGAGAGTGATTGGGGAATTCCGCTTTGACAAAGGGTGGTTGGACGCAGTCCGC
AACAGGATTGCAGAAGACCTATCACTCCGGCGGTTCATGGTATCCCTGATACTTGACATC
AAGAGGACCCCCGGCAACAAGCCAAGGATTGCAGAAATGATCTGCGACATTGACAACTAT
ATTGTCGAGGCCGGACTCGCAAGTTTCATTCTTACTATCAAGTTTGGTATTGAAACCATG
TATCCTGCACTAGGCCTTCACGAGTTCGCTGGGGAATTGTCCACTATTGAATCCTTGATG
AACTTGTATCAACAGCTAGGAGAAGTTGCACCCTATATGGTAATTCTAGAGAACTCAATT
CAGAACAAGTTTAGTGCAGGAGCCTATCCTCTCCTCTGGAGCTATGCGATGGGTGTCGGG
GTCGAGTTGGAGAACTCAATGGGGGGCTTGAACTTTGGCAGGTCATATTTTGACCCGGCC
TATTTTCGTCTCGGACAGGAGATGGTCAGAAGATCTGCAGGAAAGGTCAGCTCTGTAATT
GCGGCTGAGCTTGGCATCACAGCAGAGGAAGCCAAACTAGTCTCGGAAATCGCCTCGCAG
ACTGGGGAAGAACGGACCGCTAGAGGGACTGGGCCTCGACAGGCGCAGGTTTCCTTCCTC
CAGCACAAAATAGGTGAGGGAGAGTCGCCTACACCAGCGACCAAAGAAGAAGTCAAAGCT
GCGATCCCAAACGGATCTGAAGGAAGAGACATAAAGCGAACACGCCCAGGGAAGCCCAGA
GGAGAAACTCCCGGGCAACTGCTTCTGGAGATCATGCCAGAGGATGGAGTCTCGCGAGAG
TCTGGTCAAAACCCTCGTGAGGCTCAAAGATCGGCTGAGGCACTCTTCAGGCTGCAGGCC
ATGGCCAAAATTCTGGAGGACCAGGAGGAGGGAGAAGACAACAGTCAGATCTACAACGAC
AAGGATCTCCTCAGCATGTCCGCACAAAGGGAGAGGATCAATGCCTTCTACAAAGACAAC
CCTCACAATAAAAACCATAGGATAATCCTGGATAGGGAACGCTTAACTATTGAAAGACCC
TACATCTTACTTGGAGTCCTGCTGGTAATGTTCTTGAGTCTGATCGGGCTGCTAGCCATT
GCAGGGATCAGGCTTCACCGGGCCACCGTTGGAACTGCGGAGATCCAGAGTCGGCTGAAT
ACCAACATTGAGTTGACCGAATCCATTGATCATCAAACTAAGGATGTCTTAACACCCCTG
TTCAAAATCATTGGTGATGAAGTCGGTATCAGAATTCCACAGAAGTTCAGTGATCTTGTC
AAGTTCATCTCCGATAAGATTAAGTTCCTCAACCCTGACAGAGAATACGATTTTAGGGAT
CTCCGGTGGTGTATGAACCCCCCTGAGAGAGTCAAAATCAACTTTGATCAATTCTGTGAA
CACAAAGCTGCGGTCAAGTCAGTTAAACATATATTTGAGTCATCATTCAACAGGTCAGAA
AGATTGCGACTATTGACTCTTGGGCCCGGAACAGGCTGTCTCGGCAGGACAGTAACAAGA
GCTCAGTTCTCAGAACTTACGCTGACCCTGATGGACCTGGATCTCGAGATGAAGCACAAC
GTGTCCTCAGTGTTTACCGTAGTTGAAGAGGGATTATTCGGAAGAACATATATTGTCTGG
AGATCTGACACCGGGAAACCGAGCACCAGTCTAGATATTGGCCAGTTTTTAAGAGTCTTC
GAGATCGGGTTGGTGAGGGATCTCGAGCTGGGTGCCCCCATTTTCCATATGACCAACTAC
CTCACAGTGAACATGAGTGATGACTATCGGAATTGCCTTTTAGCGGTAGGGGAGTTGAAG
CTGACAGCCCTATGCACCCCATCTGAGACTGTGACTCTGAGTGAGAGAGGAGTTCCAAAG
AGAGAGCCTCTTGTGGTTGTGATACTCAACCTAGTTGGGCCTACTCTAGGGGGCGAACTA
TACAGTGTCTTACCTACCTCTGACCTCATGGTGGAGAAACTCCATCTATCCTCACATAGA
GGGATCATCAAAGACAACGAGGCCAATTGGGTAGTACCGTCTACCGATGTTCGTGATCTC
CAAAACAAGGGAGAATGTCTGGTGGAAGCATGCAAAACTCGACCTCCTTCATTTTGCAAT
GGCACAGGAATAGGCCCATGGTCAGAGGGGAGAATCCCTGCCTACGGAGTGATCAGGGTC
AGTCTTGACTTAGCTAGTGACCCAGGTGTGGTTATCACTTCAGTGTTTGGCCCACTGATA
CCTCACCTATCTGGCATGGATCTTTACAACAATCCGTTTTCAAGAGCTGCATGGCTGGCT
GTACCACCCTACGAGCAGTCATTTCTAGGAATGATAAATACAATTGGCTTCCCGGACCGA
GCAGAGGTCATGCCGCACATTTTGACCACAGAGATCAAAGGGCCTCGAGGTCGTTGTCAT
GTTCCTATAGAGTTATCCCGCAGGATTGATGATGATATCAAGATCGGGTCCAATATGGTT
GTATTGCCGACGAGGGATCTGAGGTACATAACAGCCACTTATGATGTTTCCAGGAGCGAG
CATGCAATCGTGTACTATATCTATGACACGGGTCGCTCATCATCTTACTTCTACCCAGTT
CGATTGAATTTCAAGGGCAATCCTCTCTCTCTGAGGATAGAGTGTTTCCCCTGGTCTCAT
AAGGTGTGGTGCTACCATGATTGTCTTATATACAACACCATGACAAACGAAGAAGTCCAT
ACGAGAGGGCTGACCGGTATAGAGGTAACATGCAATCCAGTC
>Sen_Ndendory55_2013         
ATGGCGACTCTCCTTAAAAGCTTAGCACTGTTCAAGAGGAACAAAGACAAAGCGCCTACT
GCGTCAGGTTCAGGAGGGGCCATCCGGGGGATTAAGAATGTTATCATAGTCCCTATCCCC
GGGGACTCATCCATCATTACCCGTTCAAGACTGCTCGACAGGCTTGTCAGACTGGCCGGA
GATCCTGACATCAACGGGTCAAAGCTGACCGGCGTGATGATCAGCATGTTATCTTTGTTC
GTGGAGTCACCCGGGCAATTGATACAGCGGATCACAGATGATCCAGATGTTAGCATCCGT
CTTGTTGAGGTAGTTCAAAGTACCAGGTCCCAGTCCGGATTGACCTTTGCATCACGTGGT
GCTGATTTGGACAATGAGGCAGATATGTATTTTTCAACTGAAGGACCCTCGAGTGGAAGT
AAGAAAAGGATCAACTGGTTTGAGAACAGAGAAATAATAGACATAGAAGTGCAAGATGCA
GAAGAGTTCAATATGTTGTTAGCCTCCATCTTAGCACAAGTTTGGATCCTCCTGGCCAAG
GCGGTTACGGCACCAGATACAGCAGCCGACTCAGAACTGAGAAGGTGGGTTAAATACACA
CAACAAAGGAGAGTGATTGGGGAATTTCGCTTTGACAAAGGGTGGTTGGACGCAGTCCGC
AACAGGATTGCAGAAGATCTATCACTCCGGCGGTTCATGGTATCCCTGATACTTGACATC
AAGAGGACCCCCGGCAACAAGCCAAGGATTGCAGAAATGATCTGCGACATTGACAACTAT
ATTGTCGAGGCCGGACTCGCAAGTTTCATTCTTACTATCAAGTTTGGTATTGAAACCATG
TATCCTGCACTAGGCCTTCACGAGTTCGCTGGGGAATTGTCCACTATTGAATCCTTGATG
AACTTGTATCAACAGCTAGGAGAAGTTGCACCCTATATGGTAATTCTAGAGAACTCAATT
CAGAACAAGTTTAGTGCAGGAGCCTATCCTCTCCTCTGGAGCTATGCGATGGGTGTCGGA
GTCGAGTTGGAGAACTCAATGGGGGGCTTGAACTTTGGCAGGTCATATTTTGACCCGGCC
TATTTTCGTCTCGGACAGGAGATGGTCAGAAGATCTGCAGGAAAGGTCAGCTCTGTAATT
GCGGCTGAGCTTGGCATCACAGCAGAGGAAGCCAAACTAGTCTCGGAAATCGCCTCGCAG
ACTGGGGAAGAACGGACCGTTAGAGGGACTGGGCCTCGACAGGCGCAGGTTTCCTTCCTC
CAGCACAAAATAGGTGAGGGAGAGTCGCCTACACCAGCGACCAAAGAAGAAGTCAAAGCT
GCGATCCCAAACGGATCTGAAGGAAGAGACATAAAGCGAACACGCCCAGGGAAGCCCAGA
GGAGAAACTCCCGGGCAACTGCTTCTGGAGATCATGCCAGAGGATGGAGTCTCGCGAGAG
TCTGGTCAAAACCCTCGTGAGGCTCAAAGATCGGCTGAGGCACTCTTCAGGCTGCAGGCC
ATGGCCAAAATTCTGGAGGACCAGGAGGAGGGAGAAGACAACAGTCAGATCTACAACGAC
AAGGATCTCCTCAGCATGTCCGCACAAAGGGAGAGGATCAATGCCTTCTACAAAGACAAC
CCTCACAATAAAAACCATAGGATAATCCTGGATAGGGAACGCTTAACTATTGAAAGACCC
TACATCTTACTTGGAGTCCTGCTGGTAATGTTCTTGAGTCTGATCGGGCTGCTAGCCATT
GCAGGGATCAGGCTTCACCGGGCCACCGTTGGAACTGCGGAGATCCAGAGTCGGCTGAAT
ACCAACATTGAGTTGACCGAATCCATTGATCATCAAACTAAGGATGTTTTAACACCCCTG
TTCAAAATCATTGGTGATGAAGTCGGTATCAGAATTCCACAGAAGTTCAGTGATCTTGTC
AAGTTCATCTCCGATAAGATTAAGTTCCTCAACCCTGACAGAGAATACGATTTTAGGGAT
CTCCGGTGGTGTATGAACCCCCCTGAGAGAGTCAAAATTAACTTTGATCAATTCTGTGAA
TACAAAGCCGCGGTCAAGTCAGTTGAACATATATTTGAGTCATCATTCAACAGGTCAGAA
AGATTGCGACTATTGACTCTTGGGCCCGGAACAGGCTGTCTCGGCAGGACAGTAACAAGA
GCTCAGTTCTCAGAACTTACGCTGACCCTGATGGACCTGGATCTCGAGATGAAGCACAAC
GTGTCCTCAGTGTTTACCGTAGTTGAAGAGGGATTATTCGGAAGAACATATATTGTCTGG
AGATCTGACACCGGGAAACCGAGCACCAGTCTAGATATTGGCCAGTTTTTAAGAGTCTTC
GAGATCGGGTTGGTGAGGGATCTCGAGCTGGGTGCCCCCATTTTCCATATGACCAACTAC
CTCACAGTGAACATGAGTGATGACTATCGGAATTGCCTTTTAGCGGTAGGGGAGTTGAAG
CTGACAGCCCTATGCACCCCATCTGAGACTGTGACTCTGAGTGAGAGAGGAGTTCCAAAG
AGAGAGCCTCTTGTGGTTGTGATACTCAACCTAGTTGGGCCTACTCTAGGGGGCGAACTA
TACAGTGTCTTGCCTACCTCTGACCTCATGGTGGAGAAACTCCATCTATCCTCACATAGA
GGGATCATCAAAGACAACGAGGCCAATTGGGTAGTACCGTCTACCGATGTTCGTGATCTC
CAAAACAAGGGAGAATGCCTGGTGGAAGCATGCAAAACTCGACCTCCTTCATTTTGCAAT
GGCACAGGAATAGGCCCATGGTCAGAGGGGAGAATCCCTGCCTACGGAGTGATCAGGGTC
AGTCTTGACTTAGCTAGTGACCCAGGTGTGGTTATCACTTCAGTGTTTGGCCCACTGATA
CCTCACCTATCTGGCATGGATCTTTACAACAATCCGTTTTCAAGAGCTGCATGGCTGGCT
GTACCACCCTACGAGCAGTCATTTCTAGGAATGATAAATACAATTGGCTTCCCGGACCGA
GCAGAGGTCATGCCGCACATTTTGACCACAGAGATCAAAGGGCCTCGAGGTCGTTGTCAT
GTTCCTATAGAGTTGTCCCGCAGGATTGATGATGATATCAAGATCGGGTCCAATATGGTT
GTATTGCCGACGAGGGATCTGAGGTACATAACAGCCACTTATGATGTTTCCAGGAGCGAG
CATGCAATCGTGTACTATATCTATGACACGGGTCGCTCATCATCTTACTTCTACCCAGTT
CGATTGAATTTCAAGGGCAATCCTCTCTCTCTGAGGATAGAGTGTTTCCCCTGGTCTCAT
AAGGTGTGGTGCTACCATGATTGTCTTATATATAACACCATGACAAACGAAGAAGTCCAT
ACGAGAGGGCTGACCGGTATAGAGGTAACATGCAATCCAGTC
>Sen_Gasambery1_2013         
ATGGCGACTCTCCTTAAAAGCTTAGCACTGTTCAAGAGGAACAAAGACAAAGCGCCTACT
GCGTCAGGTTCAGGAGGGGCCATCCGGGGGATTAAGAATGTTATCATAGTCCCTATCCCC
GGGGACTCATCCATCATTACCCGTTCAAGACTGCTCGACAGGCTTGTCAGACTGGCCGGA
GATCCTGACATCAACGGGTCAAAGCTGACCGGCGTGATGATCAGCATGTTATCTTTGTTC
GTGGAGTCACCCGGGCAATTGATACAGCGGATCACAGATGATCCAGATGTTAGCATCCGT
CTTGTTGAGGTAGTTCAAAGTACCAGGTCCCAGTCCGGATTGACCTTTGCATCACGTGGT
GCTGATTTGGACAATGAGGCAGATATGTATTTTTCAACTGAAGGACCCTCGAGTGGAAGT
AAGAAAAGGATCAACTGGTTTGAGAACAGAGAAATAATAGACATAGAAGTGCAAGATGCA
GAAGAGTTCAATATGTTGTTAGCCTCCATCTTAGCACAAGTTTGGATCCTCCTGGCCAAG
GCGGTTACGGCACCAGATACAGCAGCCGACTCAGAACTGAGAAGGTGGGTTAAATACACA
CAACAAAGGAGAGTGATTGGGGAATTCCGCTTTGACAAAGGGTGGTTGGACGCAGTCCGC
AACAGGATTGCAGAAGATCTATCACTCCGGCGGTTCATGGTATCCCTGATACTTGACATC
AAGAGGACCCCCGGCAACAAGCCAAGGATTGCAGAAATGATCTGCGACATTGACAACTAT
ATTGTCGAGGCCGGACTCGCAAGTTTCATTCTTACTATCAAGTTTGGTATTGAAACCATG
TATCCTGCACTAGGCCTTCACGAGTTCGCTGGGGAATTGTCCACTATTGAATCCTTGATG
AACTTGTATCAACAGCTAGGAGAAGTTGCACCCTATATGGTAATTCTAGAGAACTCAATT
CAGAACAAGTTTAGTGCAGGAGCCTATCCTCTCCTCTGGAGCTATGCGATGGGTGTCGGG
GTCGAGTTGGAGAACTCAATGGGGGGCTTGAACTTTGGCAGGTCATATTTTGACCCGGCC
TATTTTCGTCTCGGACAGGAGATGGTCAGAAGATCTGCAGGAAAGGTCAGCTCTGTAATT
GCGGCTGAGCTTGGCATCACAGCAGAGGAAGCCAAACTAGTCTCGGAAATCGCCTCGCAG
ACTGGGGAAGAACGGACCGTTAGAGGGACTGGGCCTCGACAGGCGCAGGTTTCCTTCCTC
CAGCACAAAATAGGTGAGGGAGAGTCGCCTACACCAGCGACCAAAGAAGAAGTCAAAGCT
GCGATCCCAAACGGATCTGAAGGAAGAGACATAAAGCGAACACGCCCAGGGAAGCCCAGA
GGAGAAACTCCCGGGCAACTGCTTCTGGAGATCATGCCAGAGGATGGAGTCTCGCGAGAG
TCTGGTCAAAACCCTCGTGAGGCTCAAAGATCGGCTGAGGCACTCTTCAGGCTGCAGGCC
ATGGCCAAAATTCTGGAGGACCAGGAGGAGGGAGAAGACAACAGTCAGATCTACAACGAC
AAGGATCTCCTCAGCATGTCCGCACAAAGGGAGAGGATCAATGCCTTCTACAAAGACAAC
CCTCACAATAAAAACCATAGGATAATCCTGGATAGGGAACGCTTAACTATTGAAAGACCC
TACATCTTACTTGGAGTCCTGCTGGTAATGTTCTTGAGTCTGATCGGGCTGCTAGCCATT
GCAGGGATCAGGCTTCACCGGGCCACCGTTGGAACTGCGGAGATCCAGAGTCGGCTGAAT
ACCAACATTGAGTTGACCGAATCCATTGATCATCAAACTAAGGATGTTTTAACACCCCTG
TTCAAAATCATTGGTGATGAAGTCGGTATCAGAATTCCACAGAAGTTCAGTGATCTTGTC
AAGTTCATCTCCGATAAGATTAAGTTCCTCAACCCTGACAGAGAATACGATTTTAGGGAT
CTCCGGTGGTGTATGAACCCCCCTGAGAGAGTCAAAATTAACTTTGATCAATTCTGTGAA
TACAAAGCCGCGGTCAAGTCAGTTGAACATATATTTGAGTCATCATTCAACAGGTCAGAA
AGATTGCGACTATTGACTCTTGGGCCCGGAACAGGCTGTCTCGGCAGGACAGTAACAAGA
GCTCAGTTCTCAGAACTTACGCTGACCCTGATGGACCTGGATCTCGAGATGAAGCACAAC
GTGTCCTCAGTGTTTACCGTAGTTGAAGAGGGATTATTCGGAAGAACATATATTGTCTGG
AGATCTGACACCGGGAAACCGAGCACCAGTCTAGATATTGGCCAGTTTTTAAGAGTCTTC
GAGATCGGGTTGGTGAGGGATCTCGAGCTGGGTGCCCCCATTTTCCATATGACCAACTAC
CTCACAGTGAACATGAGTGATGACTATCGGAATTGCCTTTTAGCGGTAGGGGAGTTGAAG
CTGACAGCCCTATGCACCCCATCTGAGACTGTGACTCTGAGTGAGAGAGGAGTTCCAAAG
AGAGAGCCTCTTGTGGTTGTGATACTCAACCTAGTTGGGCCTACTCTAGGGGGCGAACTA
TACAGTGTCTTGCCTACCTCTGACCTCATGGTGGAGAAACTCCATCTATCCTCACATAGA
GGGATCATCAAAGACAACGAGGCCAATTGGGTAGTACCGTCTACCGATGTTCGTGATCTC
CAAAACAAGGGAGAATGCCTGGTGGAAGCATGCAAAACTCGACCTCCTTCATTTTGCAAT
GGCACAGGAATAGGCCCATGGTCAGAGGGGAGAATCCCTGCCTACGGAGTGATCAGGGTC
AGTCTTGACTTAGCTAGTGACCCAGGTGTGGTTATCACTTCAGTGTTTGGCCCACTGATA
CCTCACCTATCTGGCATGGATCTTTACAACAATCCGTTTTCAAGAGCTGCATGGCTGGCT
GTACCACCCTACGAGCAGTCATTTCTAGGAATGATAAATACAATTGGCTTCCCGGACCGA
GCAGAGGTCATGCCGCACATTTTGACCACAGAGATCAAAGGGCCTCGAGGTCGTTGTCAT
GTTCCTATAGAGTTATCCCGCAGGATTGATGATGATATCAAGATCGGGTCCAATATGGTT
GTATTGCCGACGAGGGATCTGAGGTACATAACAGCCACTTATGATGTTTCCAGGAGCGAG
CATGCAATCGTGTACTATATCTATGACACGGGTCGCTCATCATCTTACTTCTACCCAGTT
CGATTGAATTTCAAGGGCAATCCTCTCTCTCTGAGGATAGAGTGTTTCCCCTGGTCTCAT
AAGGTGTGGTGCTACCATGATTGTCTTATATATAACACCATGACAAACGAAGAAGTCCAT
ACGAGAGGGCTGACCGGTATAGAGGTAACATGCAATCCAGTC
>Sen_Kolda14_2014            
ATGGCGACTCTCCTTAAAAGCTTAGCACTGTTCAAGAGGAACAAAGACAAAGCGCCTACT
GCGTCAGGTTCAGGAGGGGCCATCCGGGGGATTAAGAATGTTATCATAGTCCCTATCCCC
GGGGACTCATCCATCATTACCCGTTCAAGACTGCTCGACAGGCTTGTCAGACTGGCCGGA
GATCCTGACATCAACGGGTCAAAGCTGACCGGCGTGATGATCAGCATGTTATCTTTGTTC
GTGGAGTCACCCGGGCAATTGATACAGCGGATCACAGATGATCCAGATGTTAGCATCCGT
CTTGTTGAGGTAGTTCAAAGTACCAGGTCCCAGTCCGGATTGACCTTTGCATCACGTGGT
GCTGATTTGGACAATGAGGCAGATATGTATTTTTCAACTGAAGGACCCTCGAGTGGAAGT
AAGAAAAGGATCAACTGGTTTGAGAACAGAGAAATAATAGACATAGAAGTGCAAGATGCA
GAAGAGTTCAATATGTTGTTAGCCTCCATCTTAGCACAAGTTTGGATCCTCCTGGCCAAG
GCGGTTACGGCACCAGATACAGCAGCCGACTCAGAACTGAGAAGGTGGGTTAAATACACA
CAACAAAGGAGAGTGATTGGGGAATTTCGCTTTGACAAAGGGTGGTTGGACGCAGTCCGC
AACAGGATTGCAGAAGATCTATCACTCCGGCGGTTCATGGTATCCCTGATACTTGACATC
AAGAGGACCCCCGGCAACAAGCCAAGGATTGCAGAAATGATCTGCGACATTGACAACTAT
ATTGTCGAGGCCGGACTCGCAAGTTTCATTCTTACTATCAAGTTTGGTATTGAAACCATG
TATCCTGCACTAGGCCTTCACGAGTTCGCTGGGGAATTGTCCACTATTGAATCCTTGATG
AACTTGTATCAACAGCTAGGAGAAGTTGCACCCTATATGGTAATTCTAGAGAACTCAATT
CAGAACAAGTTTAGTGCAGGAGCCTATCCTCTCCTCTGGAGCTATGCGATGGGTGTCGGG
GTCGAGTTGGAGAACTCAATGGGGGGCTTGAACTTTGGCAGGTCATATTTTGACCCGGCC
TATTTTCGTCTCGGACAGGAGATGGTCAGAAGATCTGCAGGAAAGGTCAGCTCTGTAATT
GCGGCTGAGCTTGGCATCACAGCAGAGGAAGCCAAACTAGTCTCGGAAATCGCCTCGCAG
ACTGGGGAAGAACGGACCGTTAGAGGGACTGGGCCTCGACAGGCGCAGGTTTCCTTCCTC
CAGCACAAAATAGGTGAGGGAGAGTCGCCTACACCAGCGACCAAAGAAGAAGTCAAAGCT
GCGATCCCAAACGGATCTGAAGGAAGAGACATAAAGCGAACACGCCCAGGGAAGCCCAGA
GGAGAAACTCCCGGGCAACTGCTTCTGGAGATCATGCCAGAGGATGGAGTCTCGCGAGAG
TCTGGTCAAAACCCTCGTGAGGCTCAAAGATCGGCTGAGGCACTCTTCAGGCTGCAGGCC
ATGGCCAAAATTCTAGAGGACCAGGAGGAGGGAGAAGACAACAGTCAGATCTACAACGAC
AAGGATCTCCTCAGCATGTCCGCACAAAGGGAGAGGATCAATGCCTTCTACAAAGACAAC
CCTCACAATAAAAACCATAGGATAATCCTGGATAGGGAACGCTTAACTATTGAAAGACCC
TACATCTTACTTGGAGTCCTGCTGGTAATGTTCTTGAGTCTGATCGGGCTGCTAGCCATT
GCAGGGATCAGGCTTCACCGGGCCACCGTTGGAACTGCGGAGATCCAGAGTCGGCTGAAT
ACCAACATTGAGTTGACCGAATCCATTGATCATCAAACTAAGGATGTTTTAACACCCCTG
TTCAAAATCATTGGTGATGAAGTCGGTATCAGAATTCCACAGAAGTTCAGTGATCTTGTC
AAGTTCATCTCCGATAAGATTAAGTTCCTCAACCCTGACAGAGAATACGATTTTAGGGAT
CTCCGGTGGTGTATGAACCCCCCTGAGAGAGTCAAAATTAACTTTGATCAATTCTGTGAA
TACAAAGCCGCGGTCAAGTCAGTTGAACATATATTTGAGTCATCATTCAACAGGTCAGAA
AGATTGCGACTATTGACTCTTGGGCCCGGAACAGGCTGTCTCGGCAGGACAGTAACAAGA
GCTCAGTTCTCAGAACTTACGCTGACCCTGATGGACCTGGATCTCGAGATGAAGCACAAC
GTGTCCTCAGTGTTTACCGTAGTTGAAGAGGGATTATTCGGAAGAACATATATTGTCTGG
AGATCTGACACCGGGAAACCGAGCACCAGTCTAGAGATTGGCCAGTTTTTAAGAGTCTTC
GAGATCGGGTTGGTGAGGGATCTCGAGCTGGGTGCCCCCATTTTCCATATGACCAACTAC
CTCACAGTGAACATGAGTGATGACTATCGGAATTGCCTTTTAGCGGTAGGGGAGTTGAAG
CTGACAGCCCTATGCACCCCATCTGAGACTGTGACTCTGAGTGAGAGAGGAGTTCCAAAG
AGAGAGCCTCTTGTGGTTGTGATACTCAACCTAGTTGGGCCTACTCTAGGGGGCGAACTA
TACAGTGTCTTGCCTACCTCTGACCTCATGGTGGAGAAACTCCATCTATCCTCACATAGA
GGGATCATCAAAGACAACGAGGCCAATTGGGTAGTACCGTCTACCGATGTTCGTGATCTC
CAAAACAAGGGAGAATGTCTGGTGGAAGCATGCAAAACTCGACCTCCTTCATTTTGCAAT
GGCACAGGAATAGGCCCATGGTCAGAGGGGAGAATCCCTGCCTACGGAGTGATCAGGGTC
AGTCTTGACTTAGCTAGTGACCCAGGTGTGGTTATCACTTCAGTGTTTGGCCCACTGATA
CCTCACCTATCTGGCATGGATCTTTACAACAATCCGTTTTCAAGAGCTGCATGGCTGGCT
GTACCACCCTACGAGCAGTCATTTCTAGGAATGATAAATACAATTGGCTTCCCGGACCGA
GCAGAGGTCATGCCGCACATTTTGACCACAGAGATCAAAGGGCCTCGAGGTCGTTGTCAT
GTTCCTATAGAGTTATCCCGCAGGATTGATGATGATATCAAGATCGGGTCCAATATGGTT
GTATTGCCGACGAGGGATCTGAGGTACATAACAGCCACTTATGATGTTTCCAGGAGCGAG
CATGCAATCGTGTACTATATCTATGACACGGGTCGCTCATCATCTTACTTCTACCCAGTT
CGATTGAATTTCAAGGGCAATCCTCTCTCTCTGAGGATAGAGTGTTTCCCCTGGTCTCAT
AAGGTGTGGTGCTACCATGATTGTCTTATATACAACACCATGACAAACGAAGAAGTCCAT
ACGAGAGGGCTGACCGGTATAGAGGTAACATGCAATCCAGTC
>Sen_Velingara_2013          
ATGGCGACTCTCCTTAAAAGCTTAGCACTGTTCAAGAGGAACAAAGACAAAGCACCTACT
GCGTCAGGTTCAGGAGGGGCCATCCGGGGGATTAAGAATGTTATCATAGTCCCCATCCCC
GGGGACTCATCCATCATTACCCGTTCAAGACTGCTCGACAGGCTTGTCAGACTGGCCGGA
GATCCTGACATCAACGGGTCAAAGCTGACCGGCGTGATGATCAGCATGTTATCTTTGTTC
GTGGAATCACCCGGGCAATTGATACAGCGGATCACAGATGATCCAGATGTTAGCATCCGT
CTTGTTGAGGTAGTTCAAAGTACCAGGTCCCAGTCCGGATTGACCTTTGCATCACGTGGT
GCTGATTTGGACAATGAGGCAGATATGTATTTTTCAACTGAAGGACCCTCGAGTGGAAGT
AAGAAAAGGATCAACTGGTTTGAGAACAGAGAAATAATAGACATAGAAGTGCAAGATGCA
GAAGAGTTCAATATGTTGTTAGCCTCCATCTTAGCACAAGTTTGGATCCTCCTGGCCAAG
GCGGTTACGGCACCAGATACAGCAGCCGACTCAGAACTGAGAAGGTGGGTTAAATACACA
CAACAAAGGAGAGTGATTGGGGAATTTCGCTTTGACAAAGGGTGGTTGGACGCAGTCCGC
AACAGGATTGCAGAAGATCTATCACTCCGGCGGTTCATGGTATCCCTGATACTTGACATC
AAGAGGACCCCCGGCAACAAGCCAAGGATTGCAGAAATGATCTGCGACATTGACAACTAT
ATTGTCGAGGCCGGACTCGCAAGTTTCATTCTTACTATCAAGTTTGGTATTGAAACCATG
TATCCTGCACTAGGCCTTCACGAGTTCGCTGGGGAATTGTCCACTATTGAATCCTTGATG
AACTTGTATCAACAGCTAGGAGAAGTTGCACCCTATATGGTAATTCTAGAGAACTCAATT
CAGAACAAGTTTAGTGCAGGAGCCTATCCTCTCCTCTGGAGCTATGCGATGGGTGTCGGA
GTCGAGTTGGAGAACTCAATGGGGGGCTTGAACTTTGGCAGGTCATATTTTGACCCGGCC
TATTTTCGTCTCGGACAGGAGATGGTCAGAAGATCTGCAGGAAAGGTCAGCTCTGTAATT
GCGGCTGAGCTTGGCATCACAGCAGAGGAAGCCAAGCTAGTCTCGGAAATCGCCTCGCAG
ACTGGGGAAGAACGGACCGTTAGAGGGACTGGGCCTCGACAGGCGCAGGTTTCCTTCCTC
CAGCACAAAATAGGTGAGGGAGAGTCGCCTACACCAGCGACCAAAGAGGAAGTTAAAGCT
GCGATCCCAAACGGATCTGAAGGAAGAGACATAAAGCGAACACGCCCAGGGAAGCCCAGA
GGAGAAACTCCCGGGCAACTGCTTCTGGAGATCATGCCAGAGGATGGAGTCTCGCGAGAG
TCTGGTCAAAACCCTCGTGAGGCTCAAAGATCGGCTGAGGCACTCTTCAGGCTGCAGGCC
ATGGCCAAAATTCTGGAGGACCAGGAGGAGGGAGAAGACAACAGTCAGATCTACAACGAC
AAGGATCTCCTCAGCATGTCCGCACAAAGGGAGAGGATCAATGCCTTCTACAAAGACAAC
CCTCACAATAAAAACCATAGGATAATCCTGGATAGGGAACGCTTAACTATTGAAAGACCC
TACATCTTACTTGGAGTCCTGCTGGTAATGTTCTTGAGTCTAATCGGGCTGCTAGCCATT
GCAGGGATCAGGCTTCACCGGGCCACCGTTGGAACTGCGGAGATCCAGAGTCGGCTGAAT
ACCAACATTGAGTTGACCGAATCCATTGATCATCAAACTAAGGATGTCTTAACACCCCTG
TTCAAAATCATTGGTGATGAAGTCGGTATCAGAATTCCACAGAAGTTCAGTGATCTTGTC
AAGTTCATCTCCGATAAGATTAAGTTCCTCAACCCTGACAGAGAATACGATTTTAGGGAT
CTCCGGTGGTGTATGAACCCCCCTGAGAGAGTCAAAATTAACTTTGATCAATTCTGTGAA
TACAAAGCCGCGGTCAAGTCAGTTGAACATATATTTGAGTCATCATTCAACAGGTCAGAA
AGATTGCGACTATTGACTCTTGGGCCCGGAACAGGCTGTCTCGGCAGGACAGTAACAAGA
GCTCAGTTCTCAGAACTTACGCTGACCCTGATGGACCTGGATCTCGAGATGAAGCACAAC
GTGTCCTCAGTGTTCACCGTAGTTGAAGAGGGATTATTCGGAAGAACATATATTGTCTGG
AGATCTGACACCGGGAAACCGAGCACTAGTCTAGATATTGGCCAGTTTTTAAGAGTCTTC
GAGATCGGGTTGGTGAGGGATCTCGAGCTGGGTGCCCCCATTTTCCATATGACCAACTAC
CTCACAGTGAACATGAGTGATGACTATCGGAATTGCCTTTTAGCGGTAGGGGAGTTGAAG
CTGACAGCTCTATGCACCCCATCTGAGACTGTGACTCTGAGTGAGAGAGGAGTTCCAAAG
AGAGAGCCTCTTGTGGTTGTGATACTCAACCTAGTTGGGCCTACTCTAGGGGGCGAACTA
TACAGTGTCTTGCCTACCTCTGACCTCATGGTGGAGAAACTCCATCTATCCTCACATAGA
GGGATCATCAAAGACAACGAGGCCAATTGGGTAGTACCGTCTACCGATGTTCGTGATCTC
CAAAACAAGGGAGAATGTCTGGTGGAAGCATGCAAAACTCGACCTCCTTCATTTTGCAAT
GGCACAGGAATAGGCCCATGGTCAGAGGGGAGAATCCCTGCCTACGGAGTGATCAGGGTC
AGTCTTGACTTAGCTAGTGACCCAGGTGTGGTTATCACTTCAGTGTTTGGCCCTCTGATA
CCTCACCTATCTGGCATGGATCTTTACAACAATCCGTTTTCAAGAGCTGCATGGCTGGCT
GTACCACCCTACGAGCAGTCATTTCTAGGAATGATAAATACAATTGGCTTCCCGGACAGA
GCAGAGGTCATGCCGCACATTTTGACCACAGAGATCAAAGGGCCTCGAGGTCGTTGTCAT
GTTCCTATAGAGTTGTCCCGCAGGATTGATGATGATATCAAGATCGGGTCCAATATGGTT
GTATTGCCGACGAGGGATCTGAGGTACATAACAGCCACTTATGATGTTTCCAGGAGCGAG
CATGCAATCGTGTACTATATCTATGACACGGGTCGCTCATCATCTTACTTCTACCCAGTT
CGATTGAATTTCAAGGGCAATCCTCTCTCTCTGAGGATAGAGTGTTTCCCCTGGTCTCAC
AAGGTGTGGTGCTACCATGATTGTCTTATATACAACACCATGACAAACGAAGAAGTCCAT
ACGAGAGGGCTGACCGGTATAGAGGTAACATGCAATCCAGTC
>Sen_Pakour2_2013            
ATGGCGACTCTCCTTAAAAGCTTAGCACTGTTCAAGAGGAACAAAGACAAAGCACCTACT
GCGTCAGGTTCAGGAGGGGCCATCCGGGGGATTAAGAATGTTATCATAGTCCCCATCCCC
GGGGACTCATCCATCATTACCCGTTCAAGACTGCTCGACAGGCTTGTCAGACTGGCCGGA
GATCCTGACATCAACGGGTCAAAGCTGACCGGCGTGATGATCAGCATGTTATCTTTGTTC
GTGGAATCACCCGGGCAATTGATACAGCGGATCACAGATGATCCAGATGTTAGCATCCGT
CTTGTTGAGGTAGTTCAAAGTACCAGGTCCCAGTCCGGATTGACCTTTGCATCACGTGGT
GCTGATTTGGACAATGAGGCAGATATGTATTTTTCAACTGAAGGACCCTCGAGTGGAAGT
AAGAAAAGGATCAACTGGTTTGAGAACAGAGAAATAATAGACATAGAAGTGCAAGATGCA
GAAGAGTTCAATATGTTGTTAGCCTCCATCTTAGCACAAGTTTGGATCCTCCTGGCCAAG
GCGGTTACGGCACCAGATACAGCAGCCGACTCAGAACTGAGAAGGTGGGTTAAATACACA
CAACAAAGGAGAGTGATTGGGGAATTTCGCTTTGACAAAGGGTGGTTGGACGCAGTCCGC
AACAGGATTGCAGAAGATCTATCACTCCGGCGGTTCATGGTATCCCTGATACTTGACATC
AAGAGGACCCCCGGCAACAAGCCAAGGATTGCAGAAATGATCTGCGACATTGACAACTAT
ATTGTCGAGGCCGGACTCGCAAGTTTCATTCTTACTATCAAGTTTGGTATTGAAACCATG
TATCCTGCACTAGGCCTTCACGAGTTCGCTGGGGAATTGTCCACTATTGAATCCTTGATG
AACTTGTATCAACAGCTAGGAGAAGTTGCACCCTATATGGTAATTCTAGAGAACTCAATT
CAGAACAAGTTTAGTGCAGGAGCCTATCCTCTCCTCTGGAGCTATGCGATGGGTGTCGGA
GTCGAGTTGGAGAACTCAATGGGGGGCTTGAACTTTGGCAGGTCATATTTTGACCCGGCC
TATTTTCGTCTCGGACAGGAGATGGTCAGAAGATCTGCAGGAAAGGTCAGCTCTGTAATT
GCGGCTGAGCTTGGCATCACAGCAGAGGAAGCCAAGCTAGTCTCGGAAATCGCCTCGCAG
ACTGGGGAAGAACGGACCGTTAGAGGGACTGGGCCTCGACAGGCGCAGGTTTCCTTCCTC
CAGCACAAAATAGGTGAGGGAGAGTCGCCTACACCAGCGACCAAAGAGGAAGTTAAAGCT
GCGATCCCAAACGGATCTGAAGGAAGAGACATAAAGCGAACACGCCCAGGGAAGCCCAGA
GGAGAAACTCCCGGGCAACTGCTTCTGGAGATCATGCCAGAGGATGGAGTCTCGCGAGAG
TCTGGTCAAAACCCTCGTGAGGCTCAAAGATCGGCTGAGGCACTCTTCAGGCTGCAGGCC
ATGGCCAAAATTCTGGAGGACCAGGAGGAGGGAGAAGACAACAGTCAGATCTACAACGAC
AAGGATCTCCTCAGCATGTCCGCACAAAGGGAGAGGATCAATGCCTTCTACAAAGACAAC
CCTCACAATAAAAACCATAGGATAATCCTGGATAGGGAACGCTTAACTATTGAAAGACCC
TACATCTTACTTGGAGTCCTGCTGGTAATGTTCTTGAGTCTAATCGGGCTGCTAGCCATT
GCAGGGATCAGGCTTCACCGGGCCACCGTTGGAACTGCGGAGATCCAGAGTCGGCTGAAT
ACCAACATTGAGTTGACCGAATCCATTGATCATCAAACTAAGGATGTCTTAACACCCCTG
TTCAAAATCATTGGTGATGAAGTCGGTATCAGAATTCCACAGAAGTTCAGTGATCTTGTC
AAGTTCATCTCCGATAAGATTAAGTTCCTCAACCCTGACAGAGAATACGATTTTAGGGAT
CTCCGGTGGTGTATGAACCCCCCTGAGAGAGTCAAAATTAACTTTGATCAATTCTGTGAA
TACAAAGCCGCGGTCAAGTCAGTTGAACATATATTTGAGTCATCATTCAACAGGTCAGAA
AGATTGCGACTATTGACTCTTGGGCCCGGAACAGGCTGTCTCGGCAGGACAGTAACAAGA
GCTCAGTTCTCAGAACTTACGCTGACCCTGATGGACCTGGATCTCGAGATGAAGCACAAC
GTGTCCTCAGTGTTTACCGTAGTTGAAGAGGGATTATTCGGAAGAACATATATTGTCTGG
AGATCTGACACCGGGAAACCGAGCACCAGTCTAGATATTGGCCAGTTTTTAAGAGTCTTC
GAGATCGGGTTGGTGAGGGATCTCGAGCTGGGTGCCCCCATTTTCCATATGACCAACTAC
CTCACAGTGAACATGAGTGATGACTATCGGAATTGCCTTTTAGCGGTAGGGGAGTTGAAG
CTGACAGCTCTATGCACCCCATCTGAGACTGTGACTCTGAGTGAGAGAGGAGTTCCAAAG
AGAGAGCCTCTTGTGGTTGTGATACTCAACCTAGTTGGGCCTACTCTAGGGGGCGAACTA
TACAGTGTCTTGCCTACCTCTGACCTCATGGTGGAGAAACTCCATCTATCCTCACATAGA
GGGATCATCAAAGACAACGAGGCCAATTGGGTAGTACCGTCTACCGATGTTCGTGATCTC
CAAAACAAGGGAGAATGTCTGGTGGAAGCATGCAAAACTCGACCTCCTTCATTTTGCAAT
GGCACAGGAATAGGCCCATGGTCAGAGGGGAGAATCCCTGCCTACGGAGTGATCAGGGTC
AGTCTTGACTTAGCTAGTGACCCAGGTGTGGTTATCACTTCAGTGTTTGGCCCTCTGATA
CCTCACCTATCTGGCATGGATCTTTACAACAATCCGTTTTCAAGAGCTGCATGGCTGGCT
GTACCACCCTACGAGCAGTCATTTCTAGGAATGATAAATACAATTGGCTTCCCGGACAGA
GCAGAGGTCATGCCGCACCTTTTGACCACAGAGATCAAAGGGCCTCGAGGTCGTTGTCAT
GTTCCTATAGAGTTGTCCCGCAGGATTGATGATGATATCAAGATCGGGTCCAATATGGTT
GTATTGCCGACGAGGGATCTGAGGTACATAACAGCCACTTATGATGTTTCCAGGAGCGAG
CATGCAATCGTGTACTATATCTATGACACGGGTCGCTCATCATCTTACTTCTACCCAGTT
CGATTGAATTTCAAGGGCAATCCTCTCTCTCTGAGGATAGAGTGTTTCCCCTGGTCTCAC
AAGGTGTGGTGCTACCATGATTGTCTTATATACAACACCATGACAAACGAAGAAGTCCAT
ACGAGAGGGCTGACCGGTATAGAGGTAACATGCAATCCAGTC
>Mal_Sagabary10_2013         
ATGGCGACTCTCCTTAAAAGCTTAGCACTGTTCAAGAGGAACAAAGACAAAGCGCCTACT
GCGTCAGGTTCAGGAGGGGCCATCCGGGGGATTAAGAATGTTATCATAGTCCCTATCCCC
GGGGACTCATCCATCATTACCCGTTCAAGACTGCTCGACAGGCTTGTCAGACTGGCCGGA
GATCCTGACATCAATGGGTCAAAGCTGACCGGCGTGATGATCAGCATGTTATCTTTGTTC
GTGGAGTCACCCGGGCAATTGATACAGCGGATCACAGATGATCCAGATGTTAGCATCCGT
CTTGTTGAGGTAGTTCAAAGTACCAGGTCCCAGTCCGGATTGACCTTTGCATCACGTGGT
GCTGATTTGGACAATGAGGCAGATATGTATTTTTCAACTGAAGGACCCTCGAGTGGAAGT
AAGAAAAGGATCAACTGGTTTGAGAACAGAGAAATAATAGACATAGAAGTGCAAGATGCA
GAAGAGTTCAATATGTTGTTAGCCTCCATCTTAGCACAAGTTTGGATCCTCCTGGCCAAG
GCGGTTACGGCACCAGATACAGCAGCCGACTCAGAACTGAGAAGGTGGGTTAAATACACA
CAACAAAGGAGAGTGATTGGGGAATTTCGCTTTGACAAAGGGTGGTTGGACGCAGTCCGC
AACAGGATTGCAGAAGATCTATCACTCCGGCGGTTCATGGTATCCCTGATACTTGACATC
AAGAGGACCCCCGGCAACAAGCCAAGGATTGCAGAAATGATCTGCGACATTGACAACTAT
ATTGTCGAGGCCGGACTCGCAAGTTTCATTCTTACTATCAAGTTTGGTATTGAAACCATG
TATCCTGCACTAGGCCTTCACGAGTTCGCTGGGGAATTGTCCACTATTGAATCCTTGATG
AACTTGTATCAACAGCTAGGAGAAGTTGCACCCTATATGGTAATTCTAGAGAACTCAATT
CAGAACAAGTTTAGTGCAGGAGCCTATCCTCTCCTCTGGAGCTATGCGATGGGTGTCGGA
GTCGAGTTGGAGAACTCAATGGGGGGCTTGAACTTTGGCAGGTCATATTTTGACCCGGCC
TATTTTCGTCTCGGACAGGAGATGGTCAGAAGATCTGCAGGAAAGGTCAGCTCTGTAATT
GCGGCTGAGCTTGGCATCACAGCAGAGGAAGCCAAACTAGTCTCGGAAATCGCCTCGCAG
ACTGGGGAAGAACGGACCGTTAGAGGGACTGGGCCTCGACAGGCGCAGGTTTCCTTCCTC
CAGCACAAAATAGGTGAGGGAGAGTCGCCTACACCAGCGACCAAAGAAGAATTCAAAGCT
GCGATCCCAAACGGATCTGAAGGAAGAGACATAAAACGAACACGCCCAGGGAAGCCCAGA
GGAGAAACTCCCGGGCAACTGCTTCTGGAGATCATGCCAGAGGATGGAGTCTCGCGAGAG
TCTGGTCAAAACCCTCGTGAGGCTCAAAGATCGGCTGAGGCACTCTTCAGGCTGCAGGCC
ATGGCCAAAATTCTGGAGGACCAGGAGGAGGGAGAAGACAACAGTCAGATCTACAACGAC
AAGGATCTCCTCAGCATGTCCGCACAAAGGGAGAGGATCAATGCCTTCTACAAAGACAAC
CCTCACAATAAAAACCATAGGATAATCCTGGATAGGGAACGCTTAACTATTGAAAGACCC
TACATCTTACTTGGAGTCCTGCTGGTAATGTTCCTGAGTCTAATCGGGCTGCTAGCCATT
GCAGGGATCAGGCTTCACCGGGCCACCGTTGGAACTGCGGAGATCCAGAGTCGGCTGAAT
ACCAACATTGAGTTGACCGAATCCATTGATCATCAAACTAAGGATGTCTTAACACCCCTG
TTCAAAATCATTGGTGATGAAGTCGGTATCAGAATTCCACAGAAGTTCAGTGATCTTGTC
AAGTTCATCTCCGATAAGATTAAGTTCCTCAACCCTGACAGAGAATACGATTTTAGGGAT
CTCCGGTGGTGTATGAACCCCCCTGAGAGAGTCAAAATTAACTTTGATCAATTCTGTGAA
TACAAAGCCGCGGTCAAGTCAGTTGAACATATATTTGAGTCATCATTCAACAGGTCAGAA
AGATTGCGACTATTGACTCTTGGGCCCGGAACAGGCTGTCTCGGCAGGACAGTGACAAGA
GCTCAGTTCTCAGAACTTACGCTGACCCTGATGGACCTGGATCTCGAGATGAAGCACAAC
GTGTCCTCAGTGTTTACCGTAGTTGAAGAGGGATTATTCGGAAGAACATATATTGTCTGG
AGATCTGACACCGGGAAACCGAGCACCAGTCTAGATATTGGCCAGTTTTTAAGAGTCTTC
GAGATCGGGTTGGTGAGGGATCTCGAGCTGGGTGCCCCCATTTTCCATATGACCAACTAC
CTCACAGTGAATATGAGTGATGACTATCGGAATTGCCTTTTAGCGGTAGGGGAGTTGAAG
CTGACAGCTCTATGCACCCCATCTGAGACTGTGACTCTGAGTGAGAGAGGAGTTCCAAAG
AGAGAGCCTCTTGTGGTTGTGATACTCAACCTAGTTGGGCCTACTCTAGGGGGCGAACTA
TACAGTGTCTTGCCTACCTCTGACCTCATGGTGGAGAAACTCCATCTATCCTCACATAGA
GGGATCATCAAAGACAACGAGGCCAATTGGGTAGTACCGTCTACCGATGTTCGTGATCTC
CAAAACAAGGGAGAATGTCTGGTGGAAGCATGCAAAACTCGACCTCCTTCATTTTGCAAT
GGCACAGGAATAGGCCCATGGTCAGAGGGGAGAATCCCTGCCTACGGAGTGATCAGGGTC
AGTCTTGACTTAGCTAGTGACCCAGGTGTGGTTATCACTTCAGTGTTTGGCCCTCTGATA
CCTCACCTATCTGGCATGGATCTTTACAACAATCCGTTTTCAAGAGCTGCATGGCTGGCT
GTACCACCCTACGAGCAGTCATTTCTAGGAATGATAAATACAATTGGCTTCCCGGACAGA
GCAGAGGTCATGCCGCACCTTTTGACCACAGAGATCAAAGGGCCTCGAGGTCGTTGTCAT
GTTCCTATAGAGTTGTCCCGCAGGATTGATGATGATATCAAGATCGGGTCCAATATGGTT
GTATTGCCGACGAGGGATCTGAGGTACATAACAGCCACTTATGATGTTTCCAGGAGCGAG
CATGCAATCGTGTACTATATCTATGACACGGGTCGCTCATCATCTTACTTCTACCCAGTT
CGATTGAATTTCAAGGGCAATCCTCTCTCTCTGAGGATAGAGTGTTTCCCCTGGTCTCAT
AAGGTGTGGTGCTACCATGATTGTCTTATATACAACACCATGACAAACGAAGAAGTCCAT
ACGAGAGGGCTGACCGGTATAGAGGTAACATGCAATCCAGTC
>Sen_GayeMecke1_2013         
ATGGCGACTCTCCTTAAAAGCTTAGCACTGTTCAAGAGGAACAAAGACAAAGCGCCTACT
GCGTCAGGTTCAGGAGGGGCCATCCGGGGGATTAAGAATGTTATCATAGTCCCTATCCCC
GGGGACTCATCCATCATTACCCGTTCAAGATTGCTCGACAGGCTTGTCAGACTGGCCGGA
GATCCTGACATCAACGGATCAAAGCTGACCGGCGTGATGATCAGCATGTTATCTTTGTTC
GTGGAGTCACCCGGGCAATTGATACAGCGGATCACAGATGATCCAGATGTTAGCATCCGT
CTTGTTGAGGTAGTTCAAAGTACCAGGTCCCAGTCCGGATTGACCTTTGCATCACGTGGT
GCTGATTTGGACAATGAGGCAGATATGTATTTTTCAACTGAAGGACCCTCGAGTGGAAGT
AAGAAAAGGATCAACTGGTTTGAGAACAGAGAAATAATAGACATAGAAGTGCAAGATGCA
GAAGAGTTCAATATGTTGTTAGCCTCCATCTTAGCACAAGTTTGGATCCTCCTGGCCAAG
GCGGTTACGGCACCAGATACAGCAGCCGACTCAGAACTGAGAAGGTGGGTTAAATACACA
CAACAAAGGAGAGTGATTGGGGAATTTCGCTTTGACAAAGGATGGTTGGACGCAGTCCGC
AACAGGATTGCAGAAGATCTATCACTCCGGCGGTTCATGGTATCCCTGATACTTGACATC
AAGAGGACCCCCGGCAACAAGCCAAGGATTGCAGAAATGATCTGCGACATTGACAACTAT
ATTGTCGAGGCCGGACTCGCAAGTTTCATTCTTACTATCAAGTTTGGTATTGAAACCATG
TATCCTGCACTAGGCCTTCACGAGTTCGCTGGGGAATTGTCCACTATTGAATCCTTGATG
AACTTGTATCAACAGCTAGGAGAAGTTGCACTCTATATGGTAATTCTAGAGAACTCAATT
CAGAACAAGTTTAGTGCAGGAGCCTATCCTCTCCTCTGGAGCTATGCGATGGGTGTCGGA
GTCGAGTTGGAGAACTCAATGGGGGGCTTGAACTTTGGCAGGTCATATTTTGACCCGGCC
TATTTTCGTCTCGGACAGGAGATGGTCAGAAGATCTGCAGGAAAGGTCGGCTCTGTAATT
GCGGCTGAGCTTGGCATCACAGCAGAGGAAGCCAAACTAGTCTCGGAAATCGCCTCGCAG
ACTGGGGAAGAACGGACCGTTAGAGGGACTGGGCCTCGACAGGCGCAGGTTTCCTTCCTC
CAGCACAAAATAGGTGAGGGAGAGTCGCCTACACCAGCGACCAAAGAAGAAGTCAAAGCT
GCGATCCCAAACGGATCTGAAGGAAGAGACACAAAACGAACACGCCCAGGGAAGCCCAGA
GGAGAAACTCCCGGGCAACTGCTTCTGGAGATCATGCCAGAGGATGGAGTCTCGCGAGAG
TCTGGTCAAAACCCTCGTGAGGCTCAAAGATCGGCTGAGGCACTCTTCAGGCTGCAGGCC
ATGGCCAAAATTCTGGAGGACCAGGAGGAGGGAGAAGACAACAGTCAGATCTACAACGAC
AAGGATCTCCTCAGCATGTCCGCACAAAGGGAGAGGATCAATGCCTTCTACAAAGACAAC
CCTCACAATAAAAACCATAGGATAATCCTGGATAGGGAACGCTTAACTATTGAAAGACCC
TACATCTTACTTGGAGTCCTGCTGGTAATGTTCTTGAGTCTAATCGGGCTGCTAGCCATT
GCAGGGATCAGGCTTCACCGGGCCACCGTTGGAACTGCGGAGATCCAGAGTCGGCTGAAT
ACCAACATTGAGTTGACCGAATCCATTGATCATCAAACTAAGGATGTCTTAACACCCCTG
TTCAAAATCATTGGTGATGAAGTCGGTATCAGAATTCCACAGAAGTTCAGTGATCTTGTC
AAGTTCATCTCCGATAAGATTAAGTTCCTCAACCCTGACAGAGAATACGATTTTAGGGAT
CTCCGGTGGTGTATGAACCCCCCTGAGAGAGTCAAAATTAACTTTGATCAATTCTGTGAA
TACAAAGCCGCGGTCAAGTCAGTTGAACATATATTTGAGTCATCATTCAACAGGTCAGAA
AGATTGCGACTATTGACTCTTGGGCCCGGAACAGGCTGTCTCGGCAGGACAGTAACAAGA
GCTCAGTTCTCAGAACTTACGCTGACCCTGATGGACCTGGATCTCGAGATGAAGCACAAC
GTGTCCTCAGTGTTTACCGTAGTTGAAGAGGGATTATTCGGAAGAACATATATTGTCTGG
AGATCTGACACCGGGAAACCGAGCACCAGTCTAGATATTGGCCAGTTTTTAAGAGTCTTC
GAGATCGGGTTGGTGAGGGATCTCGAGCTGGGTGCCCCCATTTTCCATATGACCAACTAC
CTCACAGTGAACATGAGTGATGACTATCGGAATTGCCTTTTAGCGGTAGGGGAGTTGAAG
CTGACAGCCCTCTGCACCCCATCTGAGACTGTGACTCTGAGTGAGAGAGGAGTTCCAAAA
AGAGAGCCTCTTGTGGGTGTGATACTCAACCTAGTTGGGCCTACTCTAGGGGGCGAACTA
TACAGTGTCTTGCCTACCTCTGACCTCATGGTGGAGAAACTCCATCTATCCTCACATAGA
GGGATCATCAAAGACAACGCGGCCAATTGGGTAGTACCGTCTACCGATGTTCGTGATCTC
CAAAACAAGGGAGAATGTCTGGTGGAAGCATGCAAAACTCGACCTCCTTCATTTTGCAAT
GGCACAGGAATAGGCCCATGGTCAGAGGGGAGAATCCCTGCCTACGGAGTGATCAGGGTC
AGTCTTGACTTAGCTAGTGACCCAGGTGTGGTTATCACTTCAGTGTTTGGCCCACTGATA
CCTCACCTATCTGGCATGGATCTTTACAACAATCCGTTTTCAAGAGCTGCATGGCTGGCT
GTACCACCCTACGAGCAGTCATTTCTAGGAATGATAAATACAATTGGCTTCCCGGACAGA
GCAGAGGTCATGCCGCACATTTTGACCACAGAGATCAAAGGGCCTCGAGGTCGTTGTCAT
GTTCCTATAGAGTTGTCCCGCAGGATTGATGATGATATCAAGATCGGGTCCAATATGGTT
GTATTGCCGACGAGGGATCTGAGGTACATAACAGCCACTTATGATGTTTCCAGGAGCGAG
CATGCAATCGTGTACTATATCTATGACACGGGTCGCTCATCATCTTACTTCTACCCAGTT
CGATTGAATTTCAAGGGCAATCCTCTCTCTTTGAGGATCGAGTGTTTCCCCTGGTCTCAT
AAGGTGTGGTGCTACCATGATTGTCTTATATACAACACCATGACAAACGAAGAAGTCCAT
ACGAGAGGGCTGACCGGTATAGAGGTAACATGCAATCCAGTC
>Sen_Dakar37_2013            
ATGGCGACTCTCCTTAAAAGCTTAGCACTGTTCAAGAGGAACAAAGACAAAGCGCCTACT
GCGTCAGGTTCAGGAGGGGCCATCCGGGGGATTAAGAATGTTATCATAGTCCCTATCCCC
GGGGACTCATCCATCATTACCCGTTCAAGATTGCTCGACAGGCTTGTCAGACTGGCCGGA
GATCCTGACATCAACGGATCAAAGCTGACCGGCGTGATGATCAGCATGTTATCTTTGTTC
GTGGAGTCACCCGGGCAATTGATACAGCGGATCACAGATGATCCAGATGTTAGCATCCGT
CTTGTTGAGGTAGTTCAAAGTACCAGGTCCCAGTCCGGATTGACCTTTGCATCACGTGGT
GCTGATTTGGACAATGAGGCAGATATGTATTTTTCAACTGAAGGACCCTCGAGTGGAAGT
AAGAAAAGGATCAACTGGTTTGAGAACAGAGAAATAATAGACATAGAAGTGCAAGATGCA
GAAGAGTTCAATATGTTGTTAGCCTCCATCTTAGCACAAGTTTGGATCCTCCTGGCCAAG
GCGGTTACGGCACCAGATACAGCAGCCGACTCAGAACTGAGAAGGTGGGTTAAATACACA
CAACAAAGGAGAGTGATTGGGGAATTTCGCTTTGACAAAGGGTGGTTGGACGCAGTCCGC
AACAGGATTGCAGAAGATCTATCACTCCGGCGGTTCATGGTATCCCTGATACTTGACATC
AAGAGGACCCCCGGCAACAAGCCAAGGATTGCAGAAATGATCTGCGACATTGACAACTAT
ATTGTCGAGGCCGGACTCGCAAGTTTCATTCTTACTATCAAGTTTGGTATTGAAACCATG
TATCCTGCACTAGGCCTTCACGAGTTCGCTGGGGAATTGTCCACTATTGAATCCTTGATG
AACTTGTATCAACAGCTAGGAGAAGTTGCACCCTATATGGTAATTCTAGAGAACTCAATT
CAGAACAAGTTTAGTGCAGGAGCCTATCCTCTCCTCTGGAGCTATGCGATGGGTGTCGGA
GTCGAGTTGGAGAACTCAATGGGGGGCTTGAACTTTGGCAGGTCATATTTTGACCCGGCC
TATTTTCGTCTCGGACAGGAGATGGTCAGAAGATCTGCAGGAAAGGTCAGCTCTGTAATT
GCGGCTGAGCTTGGCATCACAGCAGAGGAAGCCAAACTAGTCTCGGAAATCGCCTCGCAG
ACTGGGGAAGAACGGACCGTTAGAGGGACTGGGCCTCGACAGGCGCAGGTTTCCTTCCTC
CAGCACAAAATAGGTGAGGGAGAGTCGCCTACACCAGCGACCAAAGAAGAAGTCAAAGCT
GCGATCCCAAACGGATCTGAAGGAAGAGACACAAAACGAACACGCCCAGGGAAGCCCAGA
GGAGAAACTCCCGGGCAACTGCTTCTGGAGATCATGCCAGAGGATGGAGTCTCGCGAGAG
TCTGGTCAAAACCCTCGTGAGGCTCAAAGATCGGCTGAGGCACTCTTCAGGCTGCAGGCC
ATGGCCAAAATTCTGGAGGACCAGGAGGAGGGAGAAGACAACAGTCAGATCTACAACGAC
AAGGATCTCCTCAGCATGTCCGCACAAAGGGAGAGGATCAATGCCTTCTACAAAGACAAC
CCTCACAATAAAAACCATAGGATAATCCTGGATAGGGAACGCTTAACTATTGAAAGACCC
TACATCTTACTTGGAGTCCTGCTGGTAATGTTCTTGAGTCTAATCGGGCTGCTAGCCATT
GCAGGGATCAGGCTTCACCGGGCCACCGTTGGAACTGCGGAGATCCAGAGTCGGCTGAAT
ACCAACATTGAGTTGACCGAATCCATTGATCATCAAACTAAGGATGTCTTAACACCCCTG
TTCAAAATCATTGGTGATGAAGTCGGTATCAGAATTCCACAGAAGTTCAGTGATCTTGTC
AAGTTCATCTCCGATAAGATTAAGTTCCTCAACCCTGACAGAGAATACGATTTTAGGGAT
CTCCGGTGGTGTATGAACCCCCCTGAGAGAGTCAAAATTAACTTTGATCAATTCTGTGAA
TACAAAGCCGCGGTCAAGTCAGTTGAACATATATTTGAGTCATCATTCAACAGGTCAGAA
AGATTGCGACTATTGACTCTTGGGCCCGGAACAGGCTGTCTCGGCAGGACAGTAACAAGA
GCTCAGTTCTCAGAACTTACGCTGACCCTGATGGACCTGGATCTCGAGATGAAGCACAAC
GTGTCCTCAGTGTTTACCGTAGTTGAAGAGGGATTATTCGGAAGAACATATATTGTCTGG
AGATCTGACACCGGGAAACCGAGCACCAGTCTAGATATTGGCCAGTTTTTAAGAGTCTTC
GAGATCGGGTTGGTGAGGGATCTCGAGCTGGGTGCCCCCATTTTCCATATGACCAACTAC
CTCACAGTGAACATGAGTGATGACTATCGGAATTGCCTTTTAGCGGTAGGGGAGTTGAAG
CTGACAGCCCTCTGCACCCCATCTGAGACTGTGACTCTGAGTGAGAGAGGAGTTCCAAAA
AGAGAGCCTCTTGTGGTTGTGATACTCAACCTAGTTGGGCCTACTCTAGGGGGCGAACTA
TACAGTGTCTTGCCTACCTCTGACCTCATGGTGGAGAAACTCCATCTATCCTCACATAGA
GGGATCATCAAAGACAACGAGGCCAATTGGGTAGTACCGTCTACCGATGTTCGTGATCTC
CAAAACAAGGGAGAATGTCTGGTGGAAGCATGCAAAACTCGACCTCCTTCATTTTGCAAT
GGCACAGGAATAGGCCCATGGTCAGAGGGGAGAATCCCTGCCTACGGAGTGATCAGGGTC
AGTCTTGACTTAGCTAGTGACCCAGGTGTGGTTATCACTTCAGTGTTTGGCCCACTGATA
CCTCACCTATCTGGCATGGATCTTTACAACAATCCGTTTTCAAGAGCTGCATGGCTGGCT
GTACCACCCTACGAGCAGTCATTTCTAGGAATGATAAATACAATTGGCTTCCCGGACAGA
GCAGAGGTCATGCCGCACATTTTGACCACAGAGATCAAAGGGCCTCGAGGTCGTTGTCAT
GTTCCTATAGAGTTGTCCCGTAGGATTGATGATGATATCAAGATCGGGTCCAATATGGTT
GTATTGCCGACGAGGGATCTGAGGTACATAACAGCCACTTATGATGTTTCCAGGAGCGAG
CATGCAATCGTGTACTATATCTATGACACGGGTCGCTCATCATCTTACTTCTACCCAGTT
CGATTGAATTTCAAGGGCAATCCTCTCTCCTTGAGGATCGAGTGTTTCCCCTGGTCTCAT
AAGGTGTGGTGCTACCATGATTGTCTTATATACAACACCATGACAAACGAAGAAGTCCAT
ACGAGAGGGCTGACCGGTATAGAGGTAACATGCAATCCAGTC
>Mal_Sagabary4_2013          
ATGGCGACTCTCCTTAAAAGCTTAGCACTGTTCAAGAGGAACAAAGACAAAGCGCCTACT
GCGTCAGGTTCAGGAGGGGCCATCCGGGGGATTAAGAATGTTATCATAGTCCCTATCCCC
GGGGACTCATCCATCATTACCCGTTCAAGATTGCTCGACAGGCTTGTCAGACTGGCCGGA
GATCCTGACATCAATGGGTCAAAGCTGACCGGCGTGATGATCAGCATGTTATCTTTGTTC
GTGGAGTCACCCGGGCAATTGATACAGCGGATCACAGATGATCCAGATGTTAGCATCCGT
CTTGTTGAGGTAGTTCAAAGTACCAGGTCCCAGTCCGGATTGACCTTTGCATCACGCGGT
GCTGATTTGGACAATGAGGCAGATATGTATTTTTCAACTGAAGGACCCTCGAGTGGAAGT
AAGAAAAGGATCAACTGGTTTGAGAACAGAGAAATAATAGACATAGAAGTGCAAGATGCA
GAAGAGTTCAATATGTTGTTAGCCTCCATCTTAGCACAAGTTTGGATCCTCCTGGCCAAG
GCGGTTACGGCACCAGATACAGCAGCCGACTCAGAACTGAGAAGGTGGGTTAAATACACA
CAACAAAGGAGAGTGATTGGGGAATTTCGCTTTGACAAAGGGTGGTTGGACGCAGTCCGC
AACAGGATTGCAGAAGATCTATCACTCCGGCGGTTCATGGTATCCCTGATACTTGACATC
AAGAGGACCCCCGGCAACAAGCCAAGGATTGCAGAAATGATCTGCGACATTGACAACTAT
ATTGTCGAGGCCGGACTCGCAAGTTTCATTCTTACTATCAAGTTTGGTATTGAAACCATG
TATCCTGCACTAGGCCTTCACGAGTTCGCCGGGGAATTGTCCACTATTGAATCCTTGATG
AACTTGTATCAACAGCTAGGAGAAGTTGCACCCTATATGGTAATTCTAGAGAACTCAATT
CAGAACAAGTTTAGTGCAGGAGCCTATCCTCTCCTCTGGAGCTATGCGATGGGTGTCGGA
GTCGAGTTGGAGAACTCAATGGGGGGCTTGAACTTTGGCAGGTCATATTTTGACCCGGCC
TATTTTCGTCTCGGACAGGAGATGGTCAGAAGATCTGCAGGAAAGGTCAGCTCTGTAATT
GCGGCTGAGCTTGGCATCACAGCAGAGGAAGCCAAACTAGTCTCGGAAATCGCCTCGCAG
ACTGGGGAAGAACGGACCGTTAGAGGGACTGGGCCTCGACAGGCGCAGGTTTCCTTCCTC
CAGCACAAAATAGGTGAGGGAGAGTCGCCTACACCAGCGACCAAAGAAGAATTCAAAGCT
GCGATCCCAAACGGATCTGAAGGAAGAGACATAAAACGAACACGCCCAGGGAAGCCCAGA
GGAGAAACTCCCGGGCAACTGCTTCTGGAGATCATGCCAGAGGATGGAGTCTCGCGAGAG
TCTGGTCAAAACCCTCGTGAGGCTCAAAGATCGGCTGAGGCACTCTTCAGGCTGCAGGCC
ATGGCCAAAATTCTGGAGGACCAGGAGGAGGGAGAAGACAACAGTCAGATCTACAACGAC
AAGGATCTCCTCAGCATGTCCGCACAAAGGGAGAGGATCAATGCCTTCTACAAAGACAAC
CCTCACAATAAAAACCATAGGATAATCCTGGATAGGGAACGCTTAACTATTGAAAGACCC
TACATCTTACTTGGAGTCCTGCTGGTAATGTTCTTGAGTCTAATCGGGCTGCTAGCCATT
GCAGGGATCAGGCTTCACCGGGCCACCGTTGGAACTGCGGAGATCCAGAATCGGCTGAAT
ACCAACATTGAGTTGACCGAATCCATTGATCATCAAACTAAGGATGTCTTAACACCCCTG
TTCAAAATCATTGGTGATGAAGTCGGTATCAGAATTCCACAGAAGTTCAGTGATCTTGTC
AAGTTCATCTCCGATAAGATTAAGTTCCTCAACCCTGACAGAGAATACGATTTTAGGGAT
CTCCGGTGGTGCATGAACCCCCCTGAGAGAGTCAAAATTAACTTTGATCAATTCTGTGAA
TACAAAGCCGCGGTCAAGTCAGTTGAACATATATTTGAGTCATCATTCAACAGGTCAGAA
AGATTGCGACTATTGACTCTTGGGCCTGGAACAGGCTGTCTCGGCAGGACAGTAACAAGA
GCTCAGTTCTCAGAACTTACGCTGACCCTGATGGACCTGGATCTCGAGATGAAGCACAAC
GTGTCCTCAGTGTTTACCGTAGTTGAAGAGGGATTATTCGGAAGAACATATATTGTCTGG
AGATCTGACACCGGGAAACCGAGCACCAGTCTAGATATTGGCCAGTTTTTAAGAGTCTTC
GAGATCGGGTTGGTGAGGGATCTCGAGCTGGGTGCCCCCATTTTCCATATGACCAACTAC
CTCACAGTGAACATGAGTGATGACTATCGGAATTGCCTTTTAGCGGTAGGGGAGTTGAAG
CTGACAGCCCTCTGCACCCCATCTGAGACTGTGACTCTGAGTGAGAGAGAAGTTCCAAAG
AGAGAGCCTCTTGTGGTTGTGATACTCAACCTAGTTGGGCCTACTCTAGGGGGCGAACTA
TACAGTGTCTTGCCTACCTCTGACCTCATGGTGGAGAAACTCCATCTAGCCTCACATAGA
GGGATCATCAAAGACAACGAGGCCAATTGGGTAGTACCGTCTACCGATGTTCGTGATCTC
CAAAACAAGGGAGAATGTCTGGTGGAAGCATGCAAAACTCGACCTCCTTCATTTTGCAAT
GGCACAGGAATAGGCCCATGGTCAGAGGGGAGAATCCCTGCCTACGGAGTGATCAGGGTC
AGTCTTGACTTAGCTAGTGACCCAGGTGTGGTCATCACTTCAGTGTTTGGCCCACTGATA
CCTCACCTATCTGGCATGGATCTTTACAACAATCCGTTTTCAAGAGCTGCATGGCTGGCT
GTACCACCCTACGAGCAGTCATTTCTAGGAATGATAAATACAATTGGCTTCCCGGACAGA
GCAGAGGTCATGCCGCACATTTTGACCACAGAGATCAAAGGGCCTCGAGGTCGTTGTCAT
GTTCCTATAGAGTTGTCCCGCAGGATTGATGATGATATCAAGATCGGGTCCAATATGGTT
GTATTGCCGACGAGGGATCTGAGGTACATAACAGCCACTTATGATGTTTCCAGGAGCGAG
CATGCAATCGTGTACTATATCTATGACACGGGTCGCTCATCATCTTACTTCTACCCAGTT
CGATTGAATTTCAAGGGCAATCCTCTCTCTTTAAGGATCGAGTGTTTCCCCTGGTCTCAT
AAGGTGTGGTGCTACCATGATTGTCTTATATACAACACCATGACAAACGAAGAAGTCCAT
ACGAGAGGGCTGACCGGTATAGAGGTAACATGCAATCCAGTC
>Sen_Nguekhokh2_2010         
ATGGCGACTCTCCTTAAAAGCTTAGCACTGTTCAAGAGGAACAAAGACAAAGCGCCTACT
GCGTCAGGTTCAGGAGGGGCCATCCGGGGGATTAAGAATGTTATCATAGTCCCTATCCCC
GGGGACTCATCCATCATTACCCGTTCAAGACTGCTCGACAGGCTTGTCAGACTGGCCGGA
GATCCTGACATCAACGGGTCAAAGCTGACCGGCGTGATGATCAGCATGTTATCTTTGTTC
GTGGAGTCACCCGGGCAATTGATACAGCGGATCACAGATGATCCAGATGTTAGCATCCGT
CTTGTTGAGGTAGTTCAAAGTACCAGGTCCCAGTCCGGATTGACCTTTGCATCACGTGGT
GCTGATTTGGACAATGAGGCAGATATGTATTTTTCAACTGAAGGACCCTCGAGTGGAAGT
AAGAAAAGGATCAACTGGTTTGAGAACAGAGAAATAATAGACATAGAAGTGCAAGATGCA
GAAGAGTTCAATATGTTGTTAGCCTCCATCTTAGCACAAGTTTGGATCCTCCTGGCCAAG
GCGGTTACGGCACCAGATACAGCAGCCGACTCAGAACTGAGAAGGTGGGTTAAATACACA
CAACAAAGGAGAGTGATTGGGGAATTTCGCTTTGACAAAGGGTGGTTGGACGCAGTCCGC
AACAGGATTGCAGAAGATCTATCACTCCGGCGGTTCATGGTATCCCTGATACTTGACATC
AAGAGGACCCCCGGCAACAAGCCAAGGATTGCAGAAATGATCTGCGACATTGACAACTAT
ATTGTCGAGGCCGGACTCGCAAGTTTCATTCTTACTATCAAGTTTGGTATTGAAACCATG
TATCCTGCACTAGGCCTTCACGAGTTCGCTGGGGAATTGTCCACTATTGAATCCTTGATG
AACTTGTATCAACAGCTAGGAGAAGTTGCACCCTATATGGTAATTCTAGAGAACTCAATT
CAGAACAAGTTTAGTGCAGGAGCCTATCCTCTCCTCTGGAGCTATGCGATGGGTGTCGGA
GTCGAGTTGGAGAACTCAATGGGGGGCTTGAACTTTGGCAGGTCATATTTTGACCCGGCC
TATTTTCGTCTCGGACAGGAGATGGTCAGAAGATCTGCAGGAAAGGTCAGCTCTGTAATT
GCGGCTGAGCTTGGCATCACAGCAGAGGAAGCCAAACTAGTCTCGGAAATCGCCTCGCAG
ACTGGGGAAGAACGGACCGTTAGAGGGACTGGGCCTCGACAGGCGCAGGTTTCCTTCCTC
CAGCACAAAATAGGTGAGGGAGAGTCGCCTACACCAGCGACCAAAGAAGAAGTCAAAGCT
GCGATCCCAAACGGATCTGAAGGAAGAGACATAAAGCGAACACGCCCAGGGAAGCCCAGA
GGAGAAACTCCCGGGCAACTGCTTCTGGAGATCATGCCAGAGGATGGAGTCTCGCGAGAG
TCTGGTCAAAACCCTCGTGAGGCTCAAAGATCGGCTGAGGCACTCTTCAGGCTGCAGGCC
ATGGCCAAAATTCTGGAGGACCAGGAGGAGGGAGAAGACAACAGTCAGATCTACAACGAC
AAGGATCTCCTCAGCATGTCCGCACAAAGGGAGAGGATCAATGCCTTCTACAAAGACAAC
CCTCACAATAAAAACCATAGGATAATCCTGGATAGGGAACGCTTAACTATTGAAAGACCC
TACATCTTACTTGGAGTCCTGCTGGTAATGTTCTTGAGTCTAATCGGGCTGCTAGCCATT
GCAGGGATCAGGCTTCACCGGGCCACCGTTGGAACTGCGGAGATCCAGAGTCGGCTGAAT
ACCAACATTGAGTTGACCGAATCCATTGATCATCAAACTAAGGATGTCTTAACACCCCTG
TTCAAAATCATTGGTGATGAAGTCGGTATCAGAATTCCACAGAAGTTCAGTGATCTTGTC
AAGTTCATCTCCGATAAGATTAAGTTCCTCAACCCTGACAGAGAATACGATTTTAGGGAT
CTCCGGTGGTGTATGAACCCCCCTGAGAGAGTCAAAATTAACTTTGATCAATTCTGTGAA
TACAAAGCCGCGGTCAAGTCAGTTGAATATATATTTGAGTCATCATTCAACAGGTCAGAA
AGATTGCGACTATTGACTCTTGGGCCCGGAACAGGCTGTCTCGGCAGGACAGTAACAAGA
GCTCAGTTCTCAGAACTTACGCTGACCCTGATGGACCTGGATCTCGAGATGAAGCACAAC
GTGTCCTCAGTGTTTACCGTAGTTGAAGAGGGATTATTCGGAAGAACATATATTGTCTGG
AGATCTGACACCGGGAAACCGAGCACCAGTCTAGATATTGGCCAGTTTTTAAGAGTCTTC
GAGATCGGGTTGGTGAGGGATCTCGAGCTGGGTGCCCCCATTTTCCATATGACCAACTAC
CTCACAGTGAACATGAGTGATGACTATCGGAATTGCCTTTTAGCGGTAGGGGAGTTGAAG
CTGACAGCCCTATGCACCCCATCCGAGACTGTGACTCTGAGCGAGAGAGGAGCTCCAAAG
AGAGAGCCTCTTGTGGTTGTGATACTCAACCTAGTTGGGCCCACTCTAGGGGGCGAACTA
TACAGTGTCTTGCCTACCTCTGACCTCATGGTGGAGAAACTCCATCTATCCTCACATAGA
GGGATCATCAAAGACAACGAGGCCAATTGGGTAGTACCGTCTACCGATGTTCGTGATCTC
CAAAACAAAGGAGAATGTCTGGTGGAAGCATGCAAAACTCGACCTCCTTCCTTTTGCAAT
GGCACAGGAATAGGCCCATGGTCAGAGGGGAGAATCCCTGCCTACGGAGTGATCAGGGTC
AGTCTTGACTTAGCTAGTGACCCAGGTGTGGTTATCACTTCAGTGTTTGGCCCACTGATA
CCTCACCTATCTGGCATGGATCTTTACAACAATCCGTTTTCAAGAGCTGCATGGCTGGCT
GTACCACCCTACGAGCAGTCATTTCTAGGAATGATAAATACAATTGGCTTCCCGGACAGA
GCAGAGGTCATGCCGCACATTTTGACCACAGAGATCAAAGGGCCTCGAGGTCGTTGTCAT
GTTCCTATAGAGTTGTCCCGCAGGATTGATGATGATATCAAGATCGGGTCCAATATGGTT
GTATTGCCGACGAGGGATCTGAGGTACATAACAGCCACTTATGATGTTTCCAGGAGCGAG
CATGCAATCGTGTACTATATCTATGACACGGGTCGCTCATCATCTTACTTCTACCCAGTT
CGATTGAATTTCAAGGGCAATCCTCTCTCTCTGAGGATAGAGTGTTTCCCCTGGTCTCAT
AAGGTGTGGTGCTACCATGATTGTCTTATATACAACACCATGACAAACGAAGAAGTCCAT
ACGAGATGGCTGACCGGTATAGAGGTAACATGCAATCCAGTC
>Sen_Nguekhokh3_2010         
ATGGCGACTCTCCTTAAAAGCTTAGCACTATTCAAGAGGAACAAAGACAAAGCGCCTACT
GCGTCAGGTTCAGGAGGGGCCATCCGGGGGATTAAGAATGTTATCATAGTCCCTATCCCC
GGGGACTCATCCATCATTACCCGTTCAAGACTGCTCGACAGGCTTGTCAGACTGGCCGGA
GATCCTGACATCAACGGGTCAAAGCTGACCGGCGTGATGATCAGCATGTTATCTTTGTTC
GTGGAGTCACCCGGGCAATTGATACAGCGGATCACAGATGATCCAGATGTTAGCATCCGT
CTTGTTGAGGTAGTTCAAAGTACCAGGTCCCAGTCCGGATTGACCTTTGCATCACGTGGT
GCTGATTTGGACAATGAGGCAGATATGTATTTTTCAACTGAAGGACCCTCGAGTGGAAGT
AAGAAAAGGATCAACTGGTTTGAGAACAGAGAAATAATAGACATAGAAGTGCAAGATGCA
GAAGAGTTCAACATGTTGTTAGCCTCCATCTTAGCACAAGTTTGGATCCTCCTGGCCAAG
GCGGTTACGGCACCAGATACAGCAGCCGACTCAGAACTGAGAAGGTGGGTTAAATACACA
CAACAAAGGAGAGTGATTGGGGAATTTCGCTTTGACAAAGGGTGGTTGGACGCAGTCCGC
AACAGGATTGCAGAAGATCTATCACTCCGGCGGTTCATGGTATCCCTGATACTTGACATC
AAGAGGACCCCCGGCAACAAGCCAAGGATTGCAGAAATGATCTGCGACATTGACAATTAT
ATTGTCGAGGCCGGACTCGCAAGTTTCATTCTTACTATCAAGTTTGGTATTGAAACCATG
TATCCTGCACTAGGCCTTCACGAGTTCGCTGGGGAATTGTCCACTATTGAATCCTTGATG
AACCTGTATCAACAGCTAGGAGAAGTTGCACCCTATATGGTAATTCTAGAGAACTCAATT
CAGAACAAGTTTAGTGCAGGAGCCTATCCTCTCCTCTGGAGCTATGCGATGGGTGTCGGA
GTCGAGTTGGAGAACTCAATGGGGGGCTTGAACTTTGGCAGGTCATATTTTGACCCGGCC
TATTTTCGTCTCGGACAGGAGATGGTCAGAAGATCTGCAGGAAAGGTCAGCTCTGTAATT
GCGGCTGAGCTTGGCATCACAGCAGAGGAAGCCAAACTAGTCTCGGAAATCGCCTCGCAG
ACTGGGGAAGAACGGACCGTTAGAGGGACTGGGCCTCGACAGGCGCAGGTTTCCTTCCTC
CAGCACAAAATAGGTGAGGGAGAGTCGCCTACACCAGCGACCAAAGAAGAAGTCAAAGCT
GCGATCCCAAACGGATCTGAAGGAAGAGACATAAAGCGAACACGCCCAGGGAAGCCCAGA
GGAGAAACTCCCGGGCAACTGCTTCTGGAGATCATGCCAGAGGATGGAGTCTCGCGAGAG
TCTGGTCAAAACCCTCGTGAGGCTCAAAGATCGGCTGAGGCACTCTTCAGGCTGCAGGCC
ATGGCCAAAATTCTGGAGGACCAGGAGGAGGGAGAAGACAACAGTCAGATCTACAACGAC
AAGGATCTCCTCAGCATGTCCGCACAAAGGGAGAGGATCAATGCCTTCTACAAAGACAAC
CCTCACAATAAAAACCATAGGATAATCCTGGATAGGGAACGCTTAACTATTGAAAGACCC
TACATCTTACTTGGAGTCCTGCTGGTAATGTTCTTGAGTCTAATCGGGCTGCTAGCTATT
GCAGGGATCAGGCTTCACCGGGCCACCGTTGGAACTGCGGAGATCCAGAGTCGGCTGAAT
ACCAACATTGAGTTGACCGAATCCATTGATCATCAAACTAAGGATGTCTTAACACCCCTG
TTCAAAATCATTGGTGATGAAGTCGGTATCAGAATTCCACAGAAGTTCAGTGATCTTGTC
AAGTTCATCTCCGATAAGATTAAGTTCCTCAACCCTGACAGAGAATACGATTTTAGGGAT
CTCCGGTGGTGTATGAACCCCCCTGAGAGAGTCAAAATTAACTTTGATCAATTCTGTGAA
TACAAAGCCGCGGTCAAGTCAGTTGAATATATATTTGAGTCATCATTCAACAGGTCAGAA
AGATTGCGACTATTGACTCTTGGGCCCGGAACAGGCTGTCTCGGCAGGACAGTAACAAGA
GCTCAGTTCTCAGAACTTACGCTGACCCTGATGGACCTGGATCTCGAGATGAAGCACAAC
GTGTCCTCAGTGTTTACCGTAGTTGAAGAGGGATTATTCGGAAGAACATATATTGTCTGG
AGATCTGACACCGGGAAACCGAGCACCAGTCTAGATATTGGCCAGTTTTTAAGAGTCTTC
GAGATCGGGTTGGTGAGGGATCTCGAGCTGGGTGCCCCCATTTTCCATATGACCAACTAC
CTCACAGTGAACATGAGTGATGACTATCGGAATTGCCTTTTAGCGGTAGGGGAGTTGAAG
CTGACAGCCCTATGCACCCCATCCGAGACTGTGACTCTGAGCGAGAGAGGAGCTCCAAAG
AGAGAGCCTCTTGTGGTTGTGATACTCAACCTAGTTGGGCCCACTCTAGGGGGCGAACTA
TACAGTGTCTTGCCTACCTCTGACCTCATGGTGGAGAAACTCCATCTATCCTCACATAGA
GGGATCATCAAAGACAACGAGGCCAATTGGGTAGTACCGTCTACCGATGTTCGTGATCTC
CAAAACAAAGGAGAATGTCTGGTGGAAGCATGCAAAACTCGACCTCCTTCCTTTTGCAAT
GGCACAGGAATAGGCCCATGGTCAGAGGGGAGAATCCCTGCCTACGGAGTGATCAGGGTC
AGTCTTGACTTAGCTAGTGACCCAGGTGTGGTTATCACTTCAGTGTTTGGCCCACTGATA
CCTCACCTATCTGGCATGGATCTTTACAACAATCCGTTTTCAAGAGCTGCATGGCTGGCT
GTACCACCCTACGAGCAGTCATTTCTAGGAATGATAAATACAATTGGCTTCCCGGACAGA
GCAGAGGTCATGCCGCACATTTTGACCACAGAGATCAAAGGGCCTCGAGGTCGTTGTCAT
GTTCCTATAGAGTTGTCCCGCAGGATTGATGATGATATCAAGATCGGGTCCAATATGGTT
GTATTGCCGACGAGGGATCTGAGGTACATAACAGCCACTTATGATGTTTCCAGGAGCGAG
CATGCAATCGTGTACTATATCTATGACACGGGTCGCTCATCATCTTACTTCTACCCAGTT
CGATTGAATTTCAAGGGCAATCCTCTCTCTCTGAGGATAGAGTGTTTCCCCTGGTCTCAT
AAGGTGTGGTGCTACCATGATTGTCTTATATACAACACCATGACAAACGAAGAAGTCCAT
ACGAGAGGGCTGACCGGTATAGAGGTAACATGCAATCCAGTC
>Sen_Nguekhokh1_2010         
ATGGCGACTCTCCTTAAAAGCTTAGCACTGTTCAAGAGGAACAAAGACAAAGCGCCTACT
GCGTCAGGTTCAGGAGGGGCCATCCGGGGGATTAAGAATGTTATCATAGTCCCTATCCCC
GGGGACTCATCCATCATTACCCGTTCAAGACTGCTCGACAGGCTTGTCAGACTGGCCGGA
GATCCTGACATCAACGGGTCAAAGCTGACCGGCGTGATGATCAGCATGTTATCTTTGTTC
GTGGAGTCACCCGGGCAATTGATACAGCGGATCACAGATGATCCAGATGTTAGCATCCGT
CTTGTTGAGGTAGTTCAAAGTACCAGGTCCCAGTCCGGATTGACCTTTGCATCACGTGGT
GCTGATTTGGACAATGAGGCAGATATGTATTTTTCAACTGAAGGACCCTCGAGTGGAAGT
AAGAAAAGGATCAACTGGTTTGAGAACAGAGAAATAATAGACATAGAAGTGCAAGATGCA
GAAGAGTTCAACATGTTGTTAGCCTCCATCTTAGCACAAGTTTGGATCCTCCTGGCCAAG
GCGGTTACGGCACCAGATACAGCAGCCGACTCAGAACTGAGAAGGTGGGTTAAATACACA
CAACAAAGGAGAGTGATTGGGGAATTTCGCTTTGACAAAGGGTGGTTGGACGCAGTCCGC
AACAGGATTGCAGAAGATCTATCACTCCGGCGGTTCATGGTATCCCTGATACTTGACATC
AAGAGGACCCCCGGCAACAAGCCAAGGATTGCAGAAATGATCTGCGACATTGACAATTAT
ATTGTCGAGGCCGGACTCGCAAGTTTCATTCTTACTATCAAGTTTGGTATTGAAACCATG
TATCCTGCACTAGGCCTTCACGAGTTCGCTGGGGAATTGTCCACTATTGAATCCTTGATG
AACCTGTATCAACAGCTAGGAGAAGTTGCACCCTATATGGTAATTCTAGAGAACTCAATT
CAGAACAAGTTTAGTGCAGGAGCCTATCCTCTCCTCTGGAGCTATGCGATGGGTGTCGGA
GTCGAGTTGGAGAACTCAATGGGGGGCTTGAACTTTGGCAGGTCATATTTTGACCCGGCC
TATTTTCGTCTCGGACAGGAGATGGTCAGAAGATCTGCAGGAAAGGTCAGCTCTGTAATT
GCGGCTGAGCTTGGCATCACAGCAGAGGAAGCCAAACTAGTCTCGGAAATCGCCTCGCAG
ACTGGGGAAGAACGGACCGTTAGAGGGACTGGGCCTCGACAGGCGCAGGTTTCCTTCCTC
CAGCACAAAATAGGTGAGGGAGAGTCGCCTACACCAGCGACCAAAGAAGAAGTCAAAGCT
GCGATCCCAAACGGATCTGAAGGAAGAGACATAAAGCGAACACGCCCAGGGAAGCCCAGA
GGAGAAACTCCCGGGCAACTGCTTCTGGAGATCATGCCAGAGGATGGAGTCTCGCGAGAG
TCTGGTCAAAACCCTCGTGAGGCTCAAAGATCGGCTGAGGCACTCTTCAGGCTGCAGGCC
ATGGCCAAAATTCTGGAGGACCAGGAGGAGGGAGAAGACAACAGTCAGATCTACAACGAC
AAGGATCTCCTCAGCATGTCCGCACAAAGGGAGAGGATCAATGCCTTCTACAAAGACAAC
CCTCACAATAAAAACCATAGGATAATCCTGGATAGGGAACGCTTAACTATTGAAAGACCC
TACATCTTACTTGGAGTCCTGCTGGTAATGTTCTTGAGTCTAATCGGGCTGCTAGCCATT
GCAGGGATCAGGCTTCACCGGGCCACCGTTGGAACTGCGGAGATCCAGAGTCGGCTGAAT
ACCAACATTGAGTTGACCGAATCCATTGATCATCAAACTAAGGATGTCTTAACACCCCTG
TTCAAAATCATTGGTGATGAAGTCGGTATCAGGATTCCACAGAAGTTCAGTGATCTTGTC
AAGTTCATCTCCGATAAGATTAAGTTCCTCAACCCTGACAGAGAATACGATTTTAGGGAT
CTCCGGTGGTGTATGAACCCCCCTGAGAGAGTCAAAATTAACTTTGATCAATTCTGTGAA
TACAAAGCCGCGGTCAAGTCAGTTGAACATATATTTGAGTCATCATTCAACAGGTCAGAA
AGATTGCGACTATTGACTCTTGGGCCCGGAACAGGCTGTCTCGGCAGGACAGTAACAAGA
GCTCAGTTCTCAGAACTTACGCTGACCCTGATGGACCTGGATCTCGAGATGAAGCACAAC
GTGTCCTCAGTGTTTACCGTAGTTGAAGAGGGATTATTCGGAAGAACATATATTGTCTGG
AGATCTGACACCGGGAAACCGAGCACCAGTCTAGATATTGGCCAGTTTTTAAGAGTCTTC
GAGATCGGGTTGGTGAGGGATCTCGAGCTGGGTGCCCCCATTTTCCATATGACCAACTAC
CTCACAGTGAACATGAGTGATGACTATCGGAATTGCCTTTTAGCGGTAGGGGAGTTGAAG
CTGACAGCCCTATGCACCCCATCCGAGACTGTGACTCTGAGCGAGAGAGGAGCTCCAAAG
AGAGAGCCTCTTGTGGTTGTGATACTCAACCTAGTTGGGCCCACTCTAGGGGGCGAACTA
TACAGTGTCTTGCCTACCTCTGACCTCATGGTGGAGAAACTCCATCTATCCTCACATAGA
GGGATCATCAAAGACAACGAGGCCAATTGGGTAGTACCGTCTACCGATGTTCGTGATCTC
CAAAACAAAGGAGAATGTCTGGTGGAAGCATGCAAAACTCGACCTCCTTCCTTTTGCAAT
GGCACAGGAATAGGCCCATGGTCAGAGGGGAGAATCCCTGCCTACGGAGTGATCAGGGTC
AGTCTTGACTTAGCTAGTGACCCAGGTGTGGTTATCACTTCAGTGTTTGGCCCACTGATA
CCTCACCTATCTGGCATGGATCTTTACAACAATCCGTTTTCAAGAGCTGCATGGCTGGCT
GTACCACCCTACGAGCAGTCATTTCTAGGAATGATAAATACAATTGGCTTCCCGGACAGA
GCAGAGGTCATGCCGCACATTTTGACCACAGAGATCAAAGGGCCTCGAGGTCGTTGTCAT
GTTCCTATAGAGTTGTCCCGCAGGATTGATGATGATATCAAGATCGGGTCCAATATGGTT
GTATTGCCGACGAGGGATCTGAGGTACATAACAGCCACTTATGATGTTTCCAGGAGCGAG
CATGCAATCGTGTACTATATCTATGACACGGGTCGCTCATCATCTTACTTCTACCCAGTT
CGATTGAATTTCAAGGGCAATCCTCTCTCTCTGAGGATAGAGTGTTTCCCCTGGTCTCAT
AAGGTGTGGTGCTACCATGATTGTCTTATATACAACACCATGACAAACGAAGAAGTCCAT
ACGAGAGGGCTGACCGGTATAGAGGTAACATGCAATCCAGTC
>Mal_Kolondieba1_2013        
ATGGCGACTCTCCTTAAAAGCTTAGCACTGTTCAAGAGGAACAAAGACAAGGCGCCTACT
GCGTCAGGTTCAGGAGGAGCCATCCGGGGGATTAAGAATGTTATCATAGTCCCTATCCCC
GGGGACTCATCCATCATTACCCGTTCAAGACTGCTCGACAGGCTTGTCAGACTGGCCGGA
GACCCTGACATCAACGGGTCAAAGTTGACCGGCGTGATGATCAGCATGTTATCTTTGTTC
GTGGAGTCACCCGGGCAATTGATACAGCGGATCACAGATGATCCAGATGTTAGCATCCGT
CTTGTTGAGGTAGTTCAAAGTACCAGGTCCCAGTCCGGGTTGACCTTTGCATCACGTGGT
GCTGATTTGGACAATGAGGCAGATATGTATTTTTCAACTGAAGGACCCTCGAGTGGAAGT
AAGAAAAGGATCAACTGGTTTGAGAACAGAGAAATAATAGACATAGAAGTGCAAGATGCA
GAAGAGTTCAATATGTTGTTAGCCTCCATCTTAGCACAAGTTTGGATCCTCCTGGCCAAG
GCGGTTACTGCACCAGATACAGCAGCCGACTCAGAACTGAGAAGGTGGGTTAAATACACA
CAACAAAGGAGAGTGATTGGGGAATTTCGCTTTGACAAAGGGTGGTTGGACGCAGTCCGT
AACAGGATTGCAGAAGATCTATCACTCCGGCGGTTCATGGTATCCCTGATACTTGACATC
AAGAGGACCCCCGGCAACAAGCCAAGGATTGCAGAAATGATCTGCGACATTGACAACTAT
ATTGTCGAGGCCGGACTCGCAAGTTTCATTCTTACCATCAAGTTTGGTATTGAAACTATG
TATCCTGCACTAGGCCTTCACGAGTTCGCTGGGGAATTGTCCACTATTGAATCCTTGATG
AACTTGTATCAACAGCTAGGAGAAGTTGCACCCTATATGGTAATTCTAGAGAACTCAATT
CAGAACAAGTTTAGTGCAGGAGCCTATCCTCTCCTCTGGAGCTATGCGATGGGTGTCGGA
GTCGAGTTGGAGAACTCAATGGGGGGCTTGAACTTTGGCAGGTCATATTTTGACCCGGCC
TATTTTCGTCTCGGACAGGAGATGGTCAGAAGATCTGCAGGAAGGGTCAGCTCTGTAATT
GCGGCTGAGCTTGGCATCACAGCAGAGGAAGCCAAACTGGTCTCGGAAATCGCCTCGCAG
ACTGGGGAAGAACGAACCGTTAGAGGGACTGGGCCTCGACAGGCGCAGGTTTCCTTCCTC
CAGCACAAAATAGGTGAGGGAGAGTCGCCTACACCAGCAACCAAAGAAGAAGTCAAAGCT
GCGATCCCAAACGGATCTGAAGGAAGGGACATAAAGCGAACACGCCCAGGGAAGCCCAGA
GGAGAAACTCCCGGGCAACTGCTTCTGGAGATCATGCCAGAGGATGGAGTCTCGCGAGAG
TCTGGTCAAAACCCTCGTGAGGCTCAAAGATCGGCTGAGGCACTCTTCAGGCTGCAGGCC
ATGGCCAAAATTTTGGAGGACCAGGAGGAGGGAGAAGACAACAGTCAGATCTACAACGAC
AAGGATCTCCTCAGCATGTCCGCACAAAGGGAGAGGATCAATGCCTTCTACAAAGACAAC
CCTCACAATAAAAACCATAGGATAATCCTGGATAGGGAACGCTTAACTATTGAAAGACCC
TACATCTTACTTGGAGTCCTGCTGGTAATGTTCCTGAGTCTAATCGGGCTGCTAGCCATT
GCAGGGATCAGGCTTCACCGGGCCACCGTTGGAACTGCGGAGATCCAGAGTCGGCTGAAT
ACCAACATTGAGTTGACCGAATCCATTGATCATCAAACTAAGGATGTCTTAACACCCCTG
TTCAAAATCATTGGTGATGAAGTCGGTATCAGAATTCCACAGAAGTTCAGTGATCTTGTC
AAGTTCATCTCCGATAAGATTAAGTTCCTCAACCCTGACAGAGAATACGATTTTAGGGAT
CTCCGGTGGTGTATGAACCCCCCTGAGAGAGTCAAAATTAACTTTGATCAATTCTGTGAA
TACAAAGCCACGGTCAAGTCAGTTGAACATATATTTGAGTCATCATTCAACAGGTCAGAA
AGATTGCGACTATTGACTCTTGGGCCCGGAACAGGCTGTCTCGGCAGGACAGTAACAAGA
GCTCAGTTCTCAGAACTTACGCTGACCCTGATGGACCTGGATCTCGAGATGAAGCACAAC
GTGTCCTCAGTGTTTACCGTAGTTGAAGAGGGATTATTCGGAAGAACATATATTGTTTGG
AGATCTGACACCGGGAAACCGAGCACCAGTCTAGATATTGGCCAGTTTTTAAGAGTTTTC
GAGATCGGGTTGGTGAGGGATCTCGAGCTGGGTGCCCCCATTTTCCATATGACCAACTAC
CTCACAGTGAACATGAGTGATGACTATCGGAATTGCCTTTTAGCGGTAGGGGAGTTGAAG
CTGACAGCCCTATGCACCCCATCTGAGACTGTGACTCTGAGTGAGAGAGGAGTTCCAAAG
AGAGAGCCTCTTGTGGTTGTGATACTCAACCTAGTTGGGCCTACTCTAGGGGGCGAACTA
TACAGTGTCTTGCCTACCTCCGACCTCATGGTGGAGAAACTCCATCTATCCTCACATAGA
GGGATCATCAAAGACAACGAGGCCAATTGGGTAGTACCGTCTACCGATGTTCGTGATCTC
CAAAACAAGGGAGAATGTCTGGTGGAAGCATGCAAAACCCGACCTCCTTCATTTTGCAAT
GGCACAGGAATAGGCCCCTGGTCAGAGGGGAGAATCCCTGCCTACGGAGTGATCAGGGTC
AGTCTTGACTTAGCTAGTGACCCAGATGTGGTTATCACTTCAGTGTTTGGCCCACTGATA
CCTCACCTATCTGGCATGGATCTTTACAACAATCCGTTTTCAAGAGCTGCATGGCTGGCT
GTACCACCCTACGAGCAGTCATTTCTAGGAATGATAAATACAATTGGCTTCCCGGACAGA
GCAGAGGTCATGCCGCACATTTTGACCACAGAGATCAAAGGGCCTCGAGGTCGTTGTCAT
GTTCCTATAGAGTTGTCCCGCAGGATTGATGATGATATCAAGATCGGGTCCAATATGGTT
GTATTGCCGACGAGGGATCTGAGGTACATAACAGCCACTTATGATGTTTCCAGGAGCGAG
CATGCAATCGTGTACTATATCTATGACACGGGTCGCTCATCATCTTACTTCTACCCAGTT
CGATTGAATTTCAAGGGCAATCCTCTCTCTCTGAGGATAGAGTGTTTCCCCTGGTCTCAT
AAGGTGTGGTGCTACCATGATTGTCTTATATACAACACCATGACAAACGAAGAAGTCCGT
ACGAGAGGGCTGACCGGTATAGAGGTAACATGCAATCCAGTC
>Mal_Kolondieba2_2013        
ATGGCGACTCTCCTTAAAAGCTTAGCACTGTTCAAGAGGAACAAAGACAAGGCGCCTACT
GCGTCAGGTTCAGGAGGGGCCATCCGGGGGATTAAGAATGTTATCATAGTCCCTATCCCC
GGGGACTCATCCATCATTACCCGTTCAAGACTGCTTGACAGGCTTGTCAGACTGGCCGGA
GACCCTGACATCAACGGGTCAAAGTTGACCGGCGTGATGATCAGCATGTTATCTTTGTTC
GTGGAGTCACCCGGGCAATTGATACAGCGGATCACAGATGATCCAGATGTTAGCATCCGT
CTTGTTGAGGTAGTTCAAAGTACCAGGTCCCAGTCCGGATTGACCTTTGCATCACGTGGT
GCTGATTTGGACAATGAGGCAGATATGTATTTTTCAACTGAAGGACCCTCGAGTGGAAGT
AAGAAAAGGATCAACTGGTTTGAGAACAGAGAAATAATAGACATAGAAGTGCAAGATGCA
GAAGAGTTCAATATGTTGTTAGCCTCCATCTTAGCACAAGTTTGGATCCTCCTGGCCAAG
GCGGTTACGGCACCAGATACAGCAGCCGACTCAGAACTGAGAAGGTGGGTTAAATACACA
CAACAAAGGAGAGTGATTGGGGAATTTCGCTTTGACAAAGGGTGGTTGGACGCAGTCCGC
AACAGGATTGCAGAAGATCTATCACTCCGGCGGTTCATGGTATCCCTGATACTTGACATC
AAGAGGACCCCCGGCAACAAGCCAAGGATTGCAGAAATGATCTGCGACATTGACAACTAT
ATTGTCGAGGCCGGACTCGCAAGTTTCATTCTTACCATCAAGTTTGGTATTGAAACTATG
TATCCTGCACTAGGCCTTCACGAGTTCGCTGGGGAATTGTCCACTATTGAATCCTTGATG
AACTTGTATCAACAGCTAGGAGAAGTTGCACCCTATATGGTAATTCTAGAGAACTCAATT
CAGAACAAGTTTAGTGCGGGAGCCTATCCCCTCCTCTGGAGCTATGCGATGGGTGTCGGA
GTCGAGTTGGAGAACTCAATGGGGGGCTTGAACTTTGGCAGGTCATATTTTGACCCGGCC
TATTTTCGTCTCGGACAGGAGATGGTCAGAAGATCTGCAGGGAGGGTCAGCTCTGTAATT
GCGGCTGAGCTTGGCATCACAGCAGAGGAAGCCAAACTGGTCTCGGAAATCGCCTCGCAG
ACTGGGGAAGAACGAACCGTTAGAGGGACTGGGCCTCGACAGGCGCAGGTTTCCTTCCTC
CAGCACAAAATAGGTGAGGGAGAGTCGCCTACACCAGCAACCAAAGAAGAAGTCAAAGCT
GCGATCCCAAACGGATCTGAAGGAAGGGACATAAAGCGAACACGCCCAGGGAAGCCCAGA
GGAGAAACTCCCGGGCAACTGCTTCTGGAGATCATGCCAGAGGATGGAGTCTCGCGAGAG
TCTGGTCAAAACCCTCGTGAGGCTCAAAGATCGGCTGAGGCACTCTTCAGGCTGCAGGCC
ATGGCCAAAATTTTGGAGGACCAGGAGGAGGGAGAAGACAACAGTCAGATCTACAACGAC
AAGGATCTCCTCAGCATGTCCGCACAAAGGGAGAGGATCAATGCCTTCTACAAAGACAAC
CCTCACAATAAAAACCATAGGATAATCCTGGATAGGGAACGCTTAACTATTGAAAGACCC
TACATCTTACTTGGAGTCCTGCTGGTAATGTTCCTGAGTCTAATCGGGCTGCTAGCCATT
GCAGGGATCAGGCTTCACCGGGCCACCGTTGGAACTGCGGAGATCCAGAGTCGGCTGAAT
ACCAACATTGAGTTGACCGAATCCATTGATCATCAAACTAAGGATGTCTTAACACCCCTG
TTCAAAATCATTGGTGATGAAGTCGGTATCAGAATTCCACAGAAGTTCAGTGATCTCGTC
AAGTTCATCTCCGATAAGATTAAGTTCCTCAACCCTGACAGAGAATACGATTTTAGGGAT
CTCCGGTGGTGTATGAACCCCCCTGAGAGAGTCAAAATTAACTTTGATCAATTCTGTGAA
TACAAAGCCACGGTCAAGTCAGTTGAACATATATTTGAGTCATCATTCAACAGGTCAGAA
AGATTGCGACTATTGACTCTTGGGCCCGGAACAGGCTGTCTCGGCAGGACAGTAACAAGA
GCTCAGTTCTCAGAACTTACGCTGACCCTGATGGACCTGGATCTCGAGATGAAGCACAAC
GTGTCCTCAGTGTTTACCGTAGTTGAAGAGGGATTATTCGGAAGAACATATATTGTTTGG
AGATCTGACACCGGGAAACCGAGCACCAGTCTAGATATTGGCCAGTTTTTAAGAGTTTTC
GAGATCGGGTTGGTGAGGGATCTCGAGCTGGGTGCCCCCATTTTCCATATGACCAACTAC
CTCACAGTGAACATGAGTGATGACTACCGGAATTGCCTTTTAGCGGTAGGGGAGTTGAAG
CTGACAGCCCTATGCACCCCATCTGAGACTGTGACTCTGAGTGAGAGAGGAGTTCCAAAG
AGAGAGCCTCTTGTGGTTATGATACTCAACCTAGTTGGGCCTACTCTAGGGGGCGAACTA
TACAGTGTCTTGCCTACCTCTGACCTCATGGTGGAGAAACTCCATCTATCCTCACATAGA
GGGATCATCAAAGACAACGAGGCCAATTGGGTAGTACCGTCTACCGATGTTCGTGATCTC
CAAAACAAGGGAGAATGTCTGGTGGAAGCATGCAAAACCCGACCTCCTTCATTTTGCAAT
GGCACAGGAATAGGCCCCTGGTCAGAGGGGAGAATCCCTGCCTACGGAGTGATCAGGGTC
AGTCTTGACTTAGCTAGTGACCCAGGTGTGGTTATCACTTCGGTGTTTGGCCCACTGATA
CCTCACCTATCTGGCATGGATCTTTACAACAATCCGTTTTCAAGAGCTGCATGGCTGGCT
GTACCACCCTACGAGCAGTCATTTCTAGGAATGATAAATACAATTGGCTTCCCGGACAGA
GCAGAGGTCATGCCGCACATTTTGACCACAGAGATCAAAGGGCCTCGAGGTCGTTGTCAT
GTTCCTATAGAGTTGTCCCGCAGGATTGATGATGATATCAAGATCGGGTCCAATATGGTT
GTATTGCCGACGAGGGATCTGAGGTACATAACAGCCACTTATGATGTTTCCAGGAGCGAG
CATGCAATCGTGTACTATATCTATGACACGGGTCGCTCATCATCTTACTTCTACCCAGTT
CGATTGAATTTCAAGGGCAATCCTCTCTCTCTGAGGATAGAGTGTTTCCCCTGGTCTCAT
AAGGTGTGGTGCTACCATGATTGTCTTATATACAACACCATGACAAACGAAGAAGTCCGT
ACGAGAGGGCTGACCGGTATAGAGGTAACATGCAATCCAGTC
>Mal_Kolondieba3_2013        
ATGGCGACTCTCCTTAAAAGCTTAGCACTGTTCAAGAGGAACAAAGACAAGGCGCCTACT
GCGTCAGGTTCAGGAGGGGCCATCCGGGGGATTAAGAATGTTATCATAGTCCCTATCCCC
GGGGACTCATCCATCATTACCCGTTCAAGACTGCTTGACAGGCTTGTCAGACTGGCCGGA
GACCCTGACATCAACGGGTCAAAGTTGACCGGCGTGATGATCAGCATGTTATCTTTGTTC
GTGGAGTCACCCGGGCAATTGATACAGCGGATCACAGATGATCCAGATGTTAGCATCCGT
CTTGTTGAGGTAGTTCAAAGTACCAGGTCCCAGTCCGGATTGACCTTTGCATCACGTGGT
GCTGATTTGGACAATGAGGCAGATATGTATTTTTCAACTGAAGGACCCTCGAGTGGAAGT
AAGAAAAGGATCAACTGGTTTGAGAACAGAGAAATAATAGACATAGAAGTGCAAGATGCA
GAAGAGTTCAATATGTTGTTAGCCTCCATCTTAGCACAAGTTTGGATCCTCCTGGCCAAG
GCGGTTACGGCACCAGATACAGCAGCCGACTCAGAACTGAGAAGGTGGGTTAAATACACA
CAACAAAGGAGAGTGATTGGGGAATTTCGCTTTGACAAAGGGTGGTTGGACGCAGTCCGC
AACAGGATTGCAGAAGATCTATCACTCCGGCGGTTCATGGTATCCCTGATACTTGACATC
AAGAGGACCCCCGGCAACAAGCCAAGGATTGCAGAAATGATCTGCGACATTGACAACTAT
ATTGTCGAGGCCGGACTCGCAAGTTTCATTCTTACCATCAAGTTTGGTATTGAAACTATG
TATCCTGCACTAGGCCTTCACGAGTTCGCTGGGGAATTGTCCACTATTGAATCCTTGATG
AACTTGTATCAACAGCTAGGAGAAGTTGCACCCTATATGGTAATTCTAGAGAACTCAATT
CAGAACAAGTTTAGTGCGGGAGCCTATCCCCTCCTCTGGAGCTATGCGATGGGTGTCGGA
GTCGAGTTGGAGAACTCAATGGGGGGCTTGAACTTTGGCAGGTCATATTTTGACCCGGCC
TATTTTCGTCTCGGACAGGAGATGGTCAGAAGATCTGCAGGGAGGGTCAGCTCTGTAATT
GCGGCTGAGCTTGGCATCACAGCAGAGGAAGCCAAACTGGTCTCGGAAATCGCCTCGCAG
ACTGGGGAAGAACGAACCGTTAGAGGGACTGGGCCTCGACAGGCGCAGGTTTCCTTCCTC
CAGCACAAAATAGGTGAGGGAGAGTCGCCTACACCAGCAACCAAAGAAGAAGTCAAAGCT
GCGATCCCAAACGGATCTGAAGGAAGGGACATAAAGCGAACACGCCCAGGGAAGCCCAGA
GGAGAAACTCCCGGGCAACTGCTCCTGGAGATCATGCCAGAGGATGGAGTCTCGCGAGAG
TCTGGTCAAAACCCTCGTGAGGCTCAAAGATCGGCTGAGGCACTCTTCAGGCTGCAGGCC
ATGGCCAAAATTTTGGAGGACCAGGAGGAGGGAGAAGACAACAGTCAGATCTACAACGAC
AAGGATCTCCTCAGCATGTCCGCACAAAGGGAGAGGATCAATGCCTTCTACAAAGACAAC
CCTCACAATAAAAACCATAGGATAATCCTGGATAGGGAACGCTTAACTATTGAAAGACCC
TACATCTTACTTGGAGTCCTGCTGGTAATGTTCCTGAGTCTAATCGGGCTGCTAGCCATT
GCAGGGATCAGGCTTCACCGGGCCACCGTTGGAACTGCGGAGATCCAGAGTCGGCTGAAT
ACCAACATTGAGTTGACCGAATCCATTGATCATCAAACTAAGGATGTCTTAACACCCCTG
TTCAAAATCATTGGTGATGAAGTCGGTATCAGAATTCCACAGAAGTTCAGTGATCTTGTC
AAGTTCATCTCCGATAAGATTAAGTTCCTCAACCCTGACAGAGAATACGATTTTAGGGAT
CTCCGGTGGTGTATGAACCCCCCTGAGAGAGTCAAAATTAACTTTGATCAATTCTGTGAA
TACAAAGCCACGGTCAAGTCAGTTGAACATATATTTGAGTCATCATTCAACAGGTCAGAA
AGATTGCGACTATTGACTCTTGGGCCCGGAACAGGCTGTCTCGGCAGGACAGTAACAAGA
GCTCAGTTCTCAGAACTTACGCTGACCCTGATGGACCTGGATCTCGAGATGAAGCACAAC
GTGTCCTCAGTGTTTACCGTAGTTGAAGAGGGATTATTCGGAAGAACATATATTGTTTGG
AGATCTGACACCGGGAAACCGAGCACCAGTCTAGATATTGGCCAGTTTTTAAGAGTTTTC
GAGATCGGGTTGGTGAGGGATCTCGAGCTGGGTGCCCCCATTTTCCATATGACCAACTAC
CTCACAGTGAACATGAGTGATGACTACCGGAATTGCCTTTTAGCGGTAGGGGAGTTGAAG
CTGACAGCCCTATGCACCCCATCTGAGACTGTGACTCTGAGTGAGAGAGGAGTTCCAAAG
AGAGAGCCTCTTGTGGTTATGATACTCAACCTAGTTGGGCCTACTCTAGGGGGCGAACTA
TACAGTGTCTTGCCTACCTCTGACCTCATGGTGGAGAAACTCCATCTATCCTCACATAGA
GGGATCATCAAAGACAACGAGGCCAATTGGGTAGTACCGTCTACCGATGTTCGTGATCTC
CAAAACAAGGGAGAATGTCTGGTGGAAGCATGCAAAACCCGACCTCCTTCATTTTGCAAT
GGCACAGGAATAGGCCCCTGGTCAGAGGGGAGAATCCCTGCCTACGGAGTGATCAGGGTC
AGTCTTGACTTAGCTAGTGACCCAGGTGTGGTTATCACTTCGGTGTTTGGCCCACTGATA
CCTCACCTATCTGGCATGGATCTTTACAACAATCCGTTTTCAAGAGCTGCATGGCTGGCT
GTACCACCCTACGAGCAGTCATTTCTAGGAATGATAAATACAATTGGCTTCCCGGACAGA
GCAGAGGTCATGCCGCACATTTTGACCACAGAGATCAAAGGGCCTCGAGGTCGTTGTCAT
GTTCCTATAGAGTTGTCCCGCAGGATTGATGATGATATCAAGATCGGGTCCAATATGGTT
GTATTGCCGACGAGGGATCTGAGGTACATAACAGCCACTTATGATGTTTCCAGGAGCGAG
CATGCAATCGTGTACTATATCTATGACACGGGTCGCTCATCATCTTACTTCTACCCAGTT
CGATTGAATTTCAAGGGCAATCCTCTCTCTCTGAGGATAGAGTGTTTCCCCTGGTCTCAT
AAGGTGTGGTGCTACCATGATTGTCTTATATACAACACCATGACAAACGAAGAAGTCCGT
ACGAGAGGGCTGACCGGTATAGAGGTAACATGCAATCCAGTC
>Mal_Kolondieba18_2013       
ATGGCGACTCTCCTTAAAAGCTTAGCACTGTTCAAGAGGAACAAAGACAAGGCGCCTACT
GCGTCAGGTTCAGGAGGGGCCATCCGGGGGATTAAGAATGTTATCATAGTCCCTATCCCC
GGGGACTCATCCATCATTACCCGTTCAAGACTGCTTGACAGGCTTGTCAGACTGGCCGGA
GACCCTGACATCAACGGGTCAAAGTTGACCGGCGTGATGATCAGCATGTTATCTTTGTTC
GTGGAGTCACCCGGGCAATTGATACAGCGGATCACAGATGATCCAGATGTTAGCATCCGT
CTTGTTGAGGTAGTTCAAAGTACCAGGTCCCAGTCCGGATTGACCTTTGCATCACGTGGT
GCTGATTTGGACAATGAGGCAGATATGTATTTTTCAACTGAAGGACCCTCGAGTGGAAGT
AAGAAAAGGATCAACTGGTTTGAGAACAGAGAAATAATAGACATAGAAGTGCAAGATGCA
GAAGAGTTCAATATGTTGTTAGCCTCCATCTTAGCACAAGTTTGGATCCTCCTGGCCAAG
GCGGTTACGGCACCAGATACAGCAGCCGACTCAGAACTGAGAAGGTGGGTTAAATACACA
CAACAAAGGAGAGTGATTGGGGAATTTCGCTTTGACAAAGGGTGGCTGGACGCAGTCCGT
AACAGGATTGCAGAAGATCTATCACTCCGGCGGTTCATGGTATCCCTGATACTTGACATC
AAGAGGACCCCCGGCAACAAGCCAAGGATTGCAGAAATGATCTGCGACATTGACAACTAT
ATTGTCGAGGCCGGACTCGCAAGTTTCATTCTTACCATCAAGTTTGGTATTGAAACTATG
TATCCTGCACTAGGCCTTCACGAGTTCGCTGGGGAATTGTCCACTATTGAATCCTTGATG
AACTTGTATCAACAGCTAGGAGAAGTTGCACCCTATATGGTAATTCTAGAGAACTCAATT
CAGAACAAGTTTAGTGCGGGAGCCTATCCCCTCCTCTGGAGCTATGCGATGGGTGTCGGA
GTCGAGTTGGAGAACTCAATGGGGGGCTTGAACTTTGGCAGGTCATATTTTGACCCGGCC
TATTTTCGTCTCGGACAGGAGATGGTCAGAAGATCTGCAGGGAGGGTCAGCTCTGTAATT
GCGGCTGAGCTTGGCATCACAGCAGAGGAAGCCAAACTGGTCTCGGAAATCGCCTCGCAG
ACTGGGGAAGAACGAACCGTTAGAGGGACTGGGCCTCGACAGGCGCAGGTTTCCTTCCTC
CAGCACAAAATAGGTGAGGGAGAGTCGCCTACACCAGCAACCAAAGAAGAAGTCAAAGCT
GCGATCCCAAACGGATCTGAAGGAAGGGACATAAAGCGAACACGCCCAGGGAAGCCCAGA
GGAGAAACTCCCGGGCAACTGCTTCTGGAGATCATGCCAGAGGATGGAGTCTCGCGAGAG
TCTGGTCAAAACCCTCGTGAGGCTCAAAGATCGGCTGAGGCACTCTTCAGGCTGCAGGCC
ATGGCCAAAATTTTGGAGGACCAGGAGGAGGGAGAAGACAACAGTCAGATCTACAACGAC
AAGGATCTCCTCAGCATGTCCGCACAAAGGGAGAGGATCAATGCCTTCTACAAAGACAAC
CCTCACAATAAAAACCATAGGATAATCCTGGATAGGGAACGCTTAACTATTGAAAGACCC
TACATCTTACTTGGAGTCCTGCTGGTAATGTTCCTGAGTCTAATCGGGCTGCTAGCCATT
GCAGGGATCAGGCTTCACCGGGCCACCGTTGGAACTGCGGAGATCCAGAGTCGGCTGAAT
ACCAACATTGAGTTGACCGAATCCATTGATCATCAAACTAAGGATGTCTTAACACCCCTG
TTCAAAATCATTGGTGATGAAGTCGGTATCAGAATTCCACAGAAGTTCAGTGATCTTGTC
AAGTTCATCTCCGATAAGATTAAGTTCCTCAACCCTGACAGAGAATACGATTTTAGGGAT
CTCCGGTGGTGTATGAACCCCCCTGAGAGAGTCAAAATTAACTTTGATCAATTCTGTGAA
TACAAAGCCGCGGTCAAGTCAGTTGAACATATATTTGAGTCATCATTCAACAGGTCAGAA
AGATTGCGACTATTGACTCTTGGGCCCGGAACAGGCTGTCTCGGCAGGACAGTAACAAGA
GCTCAGTTCTCAGAACTTACGCTGACCCTGATGGACCTGGATCTCGAGATGAAGCACAAC
GTGTCCTCAGTGTTTACCGTAGTTGAAGAGGGATTATTCGGAAGAACATATATTGTTTGG
AGATCTGACACCGGGAAACCGAGCACCAGTCTAGATATTGGCCAGTTTTTAAGAGTTTTC
GAGATCGGGTTGGTGAGGGATCTCGAGCTGGGTGCCCCCATTTTCCATATGACCAACTAC
CTCACAGTGAACATGAGTGATGACTACCGGAATTGCCTTTTAGCGGTAGGGGAGTTGAAG
CTGACAGCCCTATGCACCCCATCTGAGACTGTGACTCTGAGTGAGAGAGGAGTTCCAAAG
AGAGAGCCTCTTGTGGTTATGATACTCAACCTAGTTGGGCCTACTCTAGGGGGCGAACTA
TACAGTGTCTTGCCTACCTCTGACCTCATGGTGGAGAAACTCCATCTATCCTCACATAGA
GGGATCATCAAAGACAACGAGGCCAATTGGGTAGTACCGTCTACCGATGTTCGTGATCTC
CAAAACAAGGGAGAATGTCTGGTGGAAGCATGCAAAACCCGACCTCCTTCATTTTGCAAT
GGCACAGGAATAGGCCCCTGGTCAGAGGGGAGAATCCCTGCCTACGGAGTGATCAGGGTC
AGTCTTGACTTAGCTAGTGACCCAGGTGTGGTTATCACTTCGGTGTTTGGCCCACTGATA
CCTCACCTATCTGGCATGGATCTTTACAACAATCCGTTTTCAAGAGCTGCATGGCTGGCT
GTACCACCCTACGAGCAGTCATTTCTAGGAATGATAAATACAATTGGCTTCCCGGACAGA
GCAGAGGTCATGCCGCACATTTTGACCACAGAGATCAAAGGGCCTCGAGGTCGTTGTCAT
GTTCCTATAGAGTTGTCCCGCAGGATTGATGATGATATCAAGATCGGGTCCAATATGGTT
GTATTGCCGACGAGGGATCTGAGGTACATAACAGCCACTTATGATGTTTCCAGGAGCGAG
CATGCAATCGTGTACTATATCTATGACACGGGTCGCTCATCATCTTACTTCTACCCAGTT
CGATTGAATTTCAAGGGCAATCCTCTCTCTCTGAGGATAGAGTGTTTCCCCTGGTCTCAT
AAGGTGTGGTGCTACCATGATTGTCTTATATACAACACCATGACAAACGAAGAAGTCCGT
ACGAGAGGGCTGACCGGTATAGAGGTAACATGCAATCCAGTC
>Mal_Kolondieba4_2013        
ATGGCGACTCTCCTTAAAAGCTTAGCACTGTTCAAGAGGAACAAAGACAAGGCGCCTACT
GCGTCAGGTTCAGGAGGGGCCATCCGGGGGATTAAGAATGTTATCATAGTCCCTATCCCC
GGGGACTCATCCATCATTACCCGTTCAAGACTGCTTGACAGGCTTGTCAGACTGGCCGGA
GACCCTGACATCAACGGGTCAAAGTTGACCGGCGTGATGATCAGCATGTTATCTTTGTTC
GTGGAGTCACCCGGGCAATTGATACAGCGGATCACAGATGATCCAGATGTTAGCATCCGT
CTTGTTGAGGTAGTTCAAAGTACCAGGTCCCAGTCCGGATTGACCTTTGCATCACGTGGT
GCTGATTTGGACAATGAGGCAGATATGTATTTTTCAACTGAAGGACCCTCGAGTGGAAGT
AAGAAAAGGATCAACTGGTTTGAGAACAGAGAAATAATAGACATAGAAGTGCAAGATGCA
GAAGAGTTCAATATGTTGTTAGCCTCCATCTTAGCACAAGTTTGGATCCTCCTGGCCAAG
GCGGTTACGGCACCAGATACAGCAGCCGACTCAGAACTGAGAAGGTGGGTTAAATACACA
CAACAAAGGAGAGTGATTGGGGAATTTCGCTTTGACAAAGGGTGGCTGGACGCAGTCCGT
AACAGGATTGCAGAAGATCTATCACTCCGGCGGTTCATGGTATCCCTGATACTTGACATC
AAGAGGACCCCCGGCAACAAGCCAAGGATTGCAGAAATGATCTGCGACATTGACAACTAT
ATTGTCGAGGCCGGACTCGCAAGTTTCATTCTTACCATCAAGTTTGGTATTGAAACTATG
TATCCTGCACTAGGCCTTCACGAGTTCGCTGGGGAATTGTCCACTATTGAATCCTTGATG
AACTTGTATCAACAGCTAGGAGAAGTTGCACCCTATATGGTAATTCTAGAGAACTCAATT
CAGAACAAGTTTAGTGCGGGAGCCTATCCCCTCCTCTGGAGCTATGCGATGGGTGTCGGA
GTCGAGTTGGAGAACTCAATGGGGGGCTTGAACTTTGGCAGGTCATATTTTGACCCGGCC
TATTTTCGTCTCGGACAGGAGATGGTCAGAAGATCTGCAGGGAGGGTCAGCTCTGTAATT
GCGGCTGAGCTTGGCATCACAGCAGAGGAAGCCAAACTGGTCTCGGAAATCGCCTCGCAG
ACTGGGGAAGAACGAACCGTTAGAGGGACTGGGCCTCGACAGGCGCAGGTTTCCTTCCTC
CAGCACAAAATAGGTGAGGGAGAGTCGCCTACACCAGCAACCAAAGAAGAAGTCAAAGCT
GCGATCCCAAACGGATCTGAAGGAAGGGACATAAAGCGAACACGCCCAGGGAAGCCCAGA
GGAGAAACTCCCGGGCAACTGCTTCTGGAGATCATGCCAGAGGATGGAGTCTCGCGAGAG
TCTGGTCAAAACCCTCGTGAGGCTCAAAGATCGGCTGAGGCACTCTTCAGGCTGCAGGCC
ATGGCCAAAATTTTGGAGGACCAGGAGGAGGGAGAAGACAACAGTCAGATCTACAACGAC
AAGGATCTCCTCAGCATGTCCGCACAAAGGGAGAGGATCAATGCCTTCTACAAAGACAAC
CCTCACAATAAAAACCATAGGATAATCCTGGATAGGGAACGCTTAACTATTGAAAGACCC
TACATCTTACTTGGAGTCCTGCTGGTAATGTTCCTGAGTCTAATCGGGCTGCTAGCCATT
GCAGGGATCAGGCTTCACCGGGCCACCGTTGGAACTGCGGAGATCCAGAGTCGGCTGAAT
ACCAACATTGAGTTGACCGAATCCATTGATCATCAAACTAAGGATGTCTTAACACCCCTG
TTCAAAATCATTGGTGATGAAGTCGGTATCAGAATTCCACAGAAGTTCAGTGATCTCGTC
AAGTTCATCTCCGATAAGATTAAGTTCCTCAACCCTGACAGAGAATACGATTTTAGGGAT
CTCCGGTGGTGTATGAACCCCCCTGAGAGAGTCAAAATTAACTTTGATCAATTCTGTGAA
TACAAAGCCACGGTCAAGTCAGTTGAACATATATTTGAGTCATCATTCAACAGGTCAGAA
AGATTGCGACTATTGACTCTTGGGCCCGGAACAGGCTGTCTCGGCAGGACAGTAACAAGA
GCTCAGTTCTCAGAACTTACGCTGACCCTGATGGACCTGGATCTCGAGATGAAGCACAAC
GTGTCCTCAGTGTTTACCGTAGTTGAAGAGGGATTATTCGGAAGAACATATATTGTTTGG
AGATCTGACACCGGGAAACCGAGCACCAGTCTAGATATTGGCCAGTTTTTAAGAGTTTTC
GAGATCGGGTTGGTGAGGGATCTCGAGCTGGGTGCCCCCATTTTCCATATGACCAACTAC
CTCACAGTGAACATGAGTGATGACTACCGGAATTGCCTTTTAGCGGTAGGGGAGTTGAAG
CTGACAGCCCTATGCACCCCATCTGAGACTGTGACTCTGAGTGAGAGAGGAGTTCCAAAG
AGAGAGCCTCTTGTGGTTATGATACTCAACCTAGTTGGGCCTACTCTAGGGGGCGAACTA
TACAGTGTCTTGCCTACCTCTGACCTCATGGTGGAGAAACTCCATCTATCCTCACATAGA
GGGATCATCAAAGACAACGAGGCCAATTGGGTAGTACCGTCTACCGATGTTCGTGATCTC
CAAAACAAGGGAGAATGTCTGGTGGAAGCATGCAAAACCCGACCTCCTTCATTTTGCAAT
GGCACAGGAATAGGCCCCTGGTCAGAGGGGAGAATCCCTGCCTACGGAGTGATCAGGGTC
AGTCTTGACTTAGCTAGTGACCCAGGTGTGGTTATCACTTCGGTGTTTGGCCCACTGATA
CCTCACCTATCTGGCATGGATCTTTACAACAATCCGTTTTCAAGAGCTGCATGGCTGGCT
GTACCACCCTACGAGCAGTCATTTCTAGGAATGATAAATACAATTGGCTTCCCGGACAGA
GCAGAGGTCATGCCGCACATTTTGACCACAGAGATCAAAGGGCCTCGAGGTCGTTGTCAT
GTTCCTATAGAGTTGTCCCGCAGGATTGATGATGATATCAAGATCGGGTCCAATATGGTT
GTATTGCCGACGAGGGATCTGAGGTACATAACAGCCACTTATGATGTTTCCAGGAGCGAG
CATGCAATCGTGTACTATATCTATGACACGGGTCGCTCATCATCTTACTTCTACCCAGTT
CGATTGAATTTCAAGGGCAATCCTCTCTCTCTGAGGATAGAGTGTTTCCCCTGGTCTCAT
AAGGTGTGGTGCTACCATGATTGTCTTATATACAACACCATGACAAACGAAGAAGTCCAT
ACGAGAGGGCTGACCGGTATAGAGGTAACATGCAATCCAGTC
>Sen_Ngairing1_2010          
ATGGCGACTCTCCTTAAAAGCTTAGCACTGTTCAAGAGGAACAAAGACAAGGCGCCTACT
GCGTCAGGTTCAGGAGGGGCCATCCGGGGGATTAAGAATGTTATCATAGTCCCTATCCCC
GGGGACTCATCCATCACTACCCGTTCAAGACTGCTCGACAGGCTTGTCAGACTGGCCGGA
GATCCTGACATCAACGGGTCAAAGCTGACCGGCGTGATGATCAGCATGTTATCTTTGTTC
GTGGAGTCACCCGGGCAATTGATACAGCGGATCACAGATGATCCAGATGTTAGCATCCGT
CTTGTTGAGGTAGTTCAAAGTACCAGGTCCCAGTCCGGATTGACCTTTGCATCACGTGGT
GCTGATTTGGACAATGAGGCAGATATGTATTTTTCAACTGAAGGACCCTCGAGTGGAAGT
AAGAAGAGGATCAACTGGTTTGAAAACAGAGAAATAATAGACATAGAAGTGCAAGATGCA
GAAGAGTTCAATATGTTGTTAGCCTCCATCTTAGCACAAGTTTGGATCCTCCTGGCCAAG
GCGGTTACGGCACCAGATACAGCAGCCGACTCAGAACTGAGAAGGTGGGTTAAATACACA
CAACAAAGGAGAGTGATTGGGGAATTTCGCTTTGACAAAGGGTGGTTGGACGCAGTCCGC
AACAGGATTGCAGAAGATCTATCACTCCGGCGGTTCATGGTATCCCTGATACTTGACATC
AAGAGGACCCCCGGCAACAAGCCAAGGATTGCAGAAATGATCTGCGACATTGACAACTAT
ATTGTCGAGGCCGGACTCGCAAGTTTCATTCTTACTATCAAGTTTGGTATTGAAACCATG
TATCCTGCACTAGGCCTTCACGAGTTCGCTGGGGAATTGTCCACTATTGAATCCTTGATG
AACTTGTATCAACAGCTAGGAGAAGTTGCACCCTATATGGTAATTCTAGAGAACTCAATT
CAGAACAAGTTTAGTGCAGGAGCCTATCCTCTCCTCTGGAGCTATGCGATGGGTGTCGGA
GTCGAGTTGGAGAACTCAATGGGGGGCTTGAACTTTGGCAGGTCATATTTTGACCCGGCC
TATTTTCGTCTCGGACAGGAGATGGTCAGAAGATCTGCAGGAAAGGTCAGCTCTGTAATT
GCGGCTGAGCTTGGCATCACAGCAGAGGAAGCCAAACTAGTCTCGGAAATCGCCTCGCAG
ACTGGGGAAGAACGGACCGTTAGAGGGACTGGGCCTCGACAGGCGCAGGTTTCCTTCCTC
CAGCACAAAATAGGTGAGGGAGAGTCGCCTACACCAGCGACCAAAGAAGAAGTCAAAGCT
GCGATCCCAAACGGATCTGAAGGAAGAGACATAAAGCGAACACGCCCAGGGAAGCCCAGA
GGAGAAACTCCCGGGCAACTGCTTCTGGAGATCATGCCAGAGGATGGAGTCTCGCGAGAG
TCTGGTCAAAACCCTCGTGAGGCTCAAAGATCGGCTGAGGCACTCTTCAGGCTGCAGGCC
ATGGCCAAAATTCTGGAGGACCAGGAGGAGGGAGAAGACAACAGTCAGATCTACAACGAC
AAGGATCTCCTCAGCATGTCCGCACAAAGGGAGAGGATCAATGCCTTCTACAAAGACAAC
CCTCACAATAAAAACCATAGGATAATCCTGGATAGGGAACGCTTAACTATTGAAAGACCC
TACATCTTACTTGGAGTCCTGCTGGTAATGTTCTTGAGTCTAATCGGGCTGCTAGCCATT
GCAGGGATCAGGCTTCACCGGGCCACCGTTGGAACTGCGGAGATCCAGAGTCGGCTGAAT
ACCAACATTGAGTTGACCGAATCCATTGATCATCAAACTAAGGATGTCTTAACACCCCTG
TTCAAAATCATTGGTGATGAAGTCGGTATCAGAATTCCACAGAAGTTCAGTGATCTTGTC
AAGTTCATCTCCGATAAGATTAAGTTCCTCAACCCTGACAGAGAATACGATTTTAGGGAT
CTCCGGTGGTGTATGAACCCCCCTGAGAGAGTCAAAATTAACTTTGATCAATTCTGTGAA
TACAAAGCCGCGGTCAAGTCAGTTGAACATATATTTGAGTCATCATTCAACAGGTCAGAA
AGATTGCGACTATTGACTCTTGGGCCCGGAACAGGCTGTCTCGGCAGGACAGTGACAAGA
GCTCAGTTCTCAGAACTTACGCTGACCCTGATGGACCTGGATCTCGAGATGAAGCACAAC
GTGTCCTCAGTGTTTACCGTAGTTGAAGAGGGATTATTCGGAAGAACATATATTGTCTGG
AGATCTGACACCGGGAAACCGAGCACCAGTCTAGATATTGGCCAGTTTTTAAGAGTCTTC
GAGATCGGGTTGGTGAGGGATCTCGAGCTGGGTGCCCCCATTTTCCATATGACCAACTAC
CTCACAGTGAACATGAGTGATGACTATCGGAATTGCCTTTTAGCGGTAGGGGAGTTGAAG
CTGACAGCCCTATGCACCCCATCTGAGACTGTGACTCTGAGTGAGAGAGGAGTTCCAAAG
AGAGAGCCTCTTGTGGTTGTGATACTCAACCTAGTTGGGCCTACTCTAGGGGGCGAACTA
TACAGTGTCTTGCCTACCTCTGACCTCATGGTGGAGAAACTCCATCTATCCTCACATAGA
GGGATCATCAAAGACAACGAGGCCAATTGGGTAGTACCGTCTACCGATGTTCGTGATCTC
CAAAACAAGGGAGAATGTCTGGTGGAAGCATGCAAAACTCGACCTCCTTCATTTTGCAAT
GGCACAGGAATAGGCCCATGGTCAGAGGGGAGAATCCCTGCCTACGGAGTGATCAGGGTC
AGTCTTGACTTAGCTAGTGACCCAGGTGTGGTTATCACTTCAGTGTTTGGCCCACTGATA
CCTCACCTATCTGGCATGGATCTTTACAACAATCCGTTTTCAAGAGCTGCATGGCTGGCT
GTACCACCCTACGAGCAGTCATTTCTAGGAATGATAAATACAATTGGCTTCCCGGACAGA
GCAGAGGTCATGCCGCACATTTTGACCACAGAGATCAAAGGGCCTCGAGGTCGTTGTCAT
GTTCCTATAGAGTTGTCCCGCAGGATTGATGATGATATCAAGATCGGGTCCAATATGGTT
GTATTGCCGACGAGGGATCTGAGGTACATAACAGCCACTTATGATGTTTCCAGGAGCGAG
CATGCAATCGTGTACTATATCTATGACACGGGTCGCTCATCATCTTACTTCTACCCAGTT
CGATTGAATTTCAAGGGCAATCCTCTCTCTCTGAGAATAGAGTGTTTCCCCTGGTCTCAT
AAGGTGTGGTGCTACCATGATTGTCTTATATACAACACCATGACAAACGAAGAAGTCCAT
ACGAGAGGGCTGACCGGTATAGAGGTAACATGCAATCCAGTC
>Sen_SareKali1_2013          
ATGGCGACTCTCCTTAAAAGCTTAGCACTGTTCAAGAGGAACAAAGACAAAGCGCCTACT
GCGTCAGGTTCAGGAGGGGCCATCCGGGGGATTAAGAATGTTATCATAGTCCCTATCCCC
GGGGACTCATCCATCATTACCCGTTCAAGACTGCTCGACAGGCTTGTCAGACTGGCCGGA
GATCCTGACATCAACGGGTCAAAGCTGACCGGCGTGATGATCAGCATGTTATCTTTGTTC
GTGGAGTCACCCGGGCAATTGATACAGCGGATCACAGATGATCCAGATGTTAGCATCCGT
CTTGTTGAGGTAGTTCAAAGTACCAGGTCCCAGTCCGGATTGACCTTTGCATCACGTGGT
GCTGATTTGGACAATGAGGCAGATATGTATTTTTCAACTGAAGGACCCTCGAGTGGAAGT
AAGAAAAGGATCAACTGGTTTGAGAACAGAGAAATAATAGACATAGAAGTGCAAGATGCA
GAAGAGTTCAATATGTTGTTAGCCTCCATCTTAGCACAAGTTTGGATCCTCCTGGCCAAG
GCGGTTACGGCACCAGATACAGCAGCCGACTCAGAACTGAGAAGGTGGGTTAAATATACA
CAACAAAGGAGAGTGATTGGGGAATTTCGCTTTGACAAAGGGTGGTTGGACGCAGTCCGC
AACAGGATTGCAGAAGATCTATCACTCCGGCGGTTCATGGTATCCCTGATACTTGACATC
AAGAGGACCCCCGGCAACAAGCCAAGGATTGCAGAAATGATCTGCGACATTGACAACTAT
ATTGTCGAGGCCGGACTCGCAAGTTTCATTCTTACTATCAAGTTTGGTATTGAAACAATG
TATCCTGCACTAGGCCTTCACGAGTTCGCTGGGGAATTGTCCACTATTGAATCCTTGATG
AACTTGTATCAACAGCTAGGAGAAGTTGCACCCTATATGGTAATTCTAGAGAACTCAATT
CAGAACAAGTTTAGTGCAGGAGCATATCCTCTCCTCTGGAGCTATGCGATGGGTGTCGGA
GTCGAGTTGGAGAACTCAATGGGGGGCTTGAACTTTGGCAGGTCATATTTTGACCCGGCC
TATTTTCGTCTCGGACAGGAGATGGTCAGAAGATCTGCAGGAAAGGTCAGCTCTGTAATT
GCGGCTGAGCTTGGCATCACAGCAGAGGAAGCCAAACTAGTCTCGGAAATCGCCTCGCAG
ACTGGGGAAGAACGGACTGTTAGAGGGACTGGGCCTCGACAGGCGCAGGTTTCCTTCCTC
CAGCACAAAATAGGTGAGGGAGAGTCGCCTACACCAGCGACCAAAGAAGAAGTCAAAGCT
GCGATCCCAAACGGATCTGAAGGAAGAGACATAAAGCGAACACGCCCAGGGAAGCCCAGA
GGAGAAACTCCCGGGCAACTGCTTCTGGAGATCATGCCAGAGGATGGAGTCTCGCGAGAG
TCTAGTCAAAACCCTCGTGAGGCTCAAAGATCGGCTGAGGCACTCTTCAGGCTGCAGGCC
ATGGCCAAAATTCTGGAGGACCAGGAAGAGGGAGAAGACAACAGTCAGATCTACAACGAC
AAGGATCTCCTCAGCATGTCCGCACAAAGGGAGAGGATCAATGCCTTCTACAAAGACAAC
CCTCACAATAAAAACCATAGGATAATCCTGGATAGGGAACGCTTAACTATTGAAAGACCC
TACATCTTACTTGGAGTCCTGCTGGTGATGTTCTTGAGTCTAATCGGGCTGCTAGCCATT
GCAGGGATCAGGCTTCACCGGGCCACCGTTGGAACTGCGGAGATCCAGAGTCGGCTGAAT
ACCAACATTGAGTTGACCGAATCCATTGATCATCAAACTAAGGATGTCTTAACACCCCTG
TTCAAAATCATTGGTGATGAAGTCGGTATCAGAATTCCACAGAAGTTCAGTGATCTTGTC
AAGTTCATCTCCGATAAGATTAAGTTCCTCAACCCTGACAGAGAATACGATTTTAGGGAT
CTCCGGTGGTGTATGAACCCCCCTGAGAGAGTCAAAATTAACTTTGATCAATTCTGTGAA
TACAAAGCCGCGGTCAAGTCAGTTGAACATATATTTGAGTCATCATTCAACAGGTCAGAA
AGATTGCGACTATTGACTCTTGGGCCCGGAACAGGCTGTCTCGGCAGGACAGTAACAAGA
GCTCAGTTCTCAGAACTTACGCTGACCCTGATGGACCTGGATCTCGAGATGAAGCACAAC
GTGTCCTCAGTGTTTACCGTAGTTGAAGAGGGATTATTCGGAAGAACATATATTGTCTGG
AGATCTGACACCGGGAAACCGAGCACCAGTCTAGATATTGGCCAGTTTTTAAGAGTCTTC
GAGATCGGGTTGGTGAGGGATCTCGAGCTGGGTGCCCCCATTTTCCATATGACCAACTAC
CTCACAGTGAACATGAGTGATGACTATCGGAATTGTCTTTTAGCGGTAGGGGAGTTGAAG
CTGACAGCCCTATGCACCCCATCTGAGACTGTGACTCTGAGTGAGAGAGGAGTTCCAAAG
AGAGAGCCTCTTGTGGTTGTGATACTCAACCTAGTTGGGCCTACTCTAGGGGGCGAACTA
TACAGTGTCTTGCCTACCTCTGACCTCATGGTGGAGAAACTCCATCTATCCTCACATAGA
GGGATCATCAAAGACAACGAGGCCAATTGGGTAGTACCGTCTACCGATGTTCGTGATCTC
CAAAACAAGGGAGAATGTCTGGTGGAAGCATGCAAAACTCGACCTCCTTCATTTTGCAAT
GGCACAGGAATAGGCCCATGGTCAGAGGGGAGAATCCCTGCCTACGGAGTGATCAGGGTC
AGTCTTGACTTAGCTAGTGACCCAGGTGTGGTTATCACTTCAGTGTTTGGCCCACTGATA
CCTCACCTATCTGGCATGGATCTTTACAACAATCCGTTTTCAAGAGCTGCATGGTTGGCT
GTACCACCCTACGAGCAGTCATTTCTAGGAATGATAAATACAATTGGCTTCCCGGACAGA
GCAGAGGTCATGCCGCACATTTTGACCACAGAGATCAAAGGGCCTCGAGGTCGTTGTCAT
GTTCCTATAGAGTTGTCCCGCAGGATTGATGATGATATCAAGATCGGGTCCAATATGGTT
GTATTGCCGACGAGGGATCTGAGGTACATAACAGCCACTTATGATGTTTCCAGGAGCGAG
CATGCAATCGTGTACTATATCTATGACACGGGTCGCTCATCATCTTACTTCTACCCAGTT
CGATTGAATTTCAAGGGCAATCCTCTCTCTCTGAGGATAGAGTGTTTCCCCTGGTCTCAT
AAGGTGTGGTGCTACCATGATTGTCTTATATACAACACCATGACAAACGAAGAAGTCCAT
ACGAGAGGGCTGACCGGTATAGAGGTAACATGCAATCCAGTC
>Sen_SareKali2_2013          
ATGGCGACTCTCCTTAAAAGCTTAGCACTGTTCAAGAGGAACAAAGACAAAGCGCCTACT
GCGTCAGGTTCAGGAGGGGCCATCCGGGGGATTAAGAATGTTATCATAGTCCCTATCCCC
GGGGACTCATCCATCATTACCCGTTCAAGACTGCTCGACAGGCTTGTCAGACTGGCCGGA
GATCCTGACATCAACGGGTCAAAGCTGACCGGCGTGATGATCAGCATGTTATCTTTGTTC
GTGGAGTCACCCGGGCAATTGATACAGCGGATCACAGATGATCCAGATGTTAGCATCCGT
CTTGTTGAGGTAGTTCAAAGTACCAGGTCCCAGTCCGGATTGACCTTTGCATCACGTGGT
GCTGATTTGGACAATGAGGCAGATATGTATTTTTCAACTGAAGGACCCTCGAGTGGAAGT
AAGAAAAGGATCAACTGGTTTGAGAACAGAGAAATAATAGACATAGAAGTGCAAGATGCA
GAAGAGTTCAATATGTTGTTAGCCTCCATCTTAGCACAAGTTTGGATCCTCCTGGCCAAG
GCGGTTACGGCACCAGATACAGCAGCCGACTCAGAACTGAGAAGGTGGGTTAAATATACA
CAACAAAGGAGAGTGATTGGGGAATTTCGCTTTGACAAAGGGTGGTTGGACGCAGTCCGC
AACAGGATTGCAGAAGATCTATCACTCCGGCGGTTCATGGTATCCCTGATACTTGACATC
AAGAGGACCCCCGGCAACAAGCCAAGGATTGCAGAAATGATCTGCGACATTGACAACTAT
ATTGTCGAGGCCGGACTCGCAAGTTTCATTCTTACTATCAAGTTTGGTATTGAAACAATG
TATCCTGCACTAGGCCTTCACGAGTTCGCTGGGGAATTGTCCACTATTGAATCCTTGATG
AACTTGTATCAACAGCTAGGAGAAGTTGCACCCTATATGGTAATTCTAGAGAACTCAATT
CAGAACAAGTTTAGTGCAGGAGCATATCCTCTCCTCTGGAGCTATGCGATGGGTGTCGGA
GTCGAGTTGGAGAACTCAATGGGGGGCTTGAACTTTGGCAGGTCATATTTTGACCCGGCC
TATTTTCGTCTCGGACAGGAGATGGTCAGAAGATCTGCAGGAAAGGTCAGCTCTGTAATT
GCGGCTGAGCTTGGCATCACAGCAGAGGAAGCCAAACTAGTCTCGGAAATCGCCTCGCAG
ACTGGGGAAGAACGGACTGTTAGAGGGACTGGGCCTCGACAGGCGCAGGTTTCCTTCCTC
CAGCACAAAATAGGTGAAGGAGAGTCGCCTACACCAGCGACCAAAGAAGAAGTCAAAGCT
GCGATCCCAAACGGATCTGAAGGAAGAGACATAAAGCGAACACGCCCAGGGAAGCCCAGA
GGAGAAACTCCCGGGCAACTGCTTCTGGAGATCATGCCAGAGGATGGAGTCTCGCGAGAG
TCTAGTCAAAACCCTCGTGAGGCTCAAAGATCGGCTGAGGCACTCTTCAGGCTGCAGGCC
ATGGCCAAAATTCTGGAGGACCAGGAAGAGGGAGAAGACAACAGTCAGATCTACAACGAC
AAGGATCTCCTCAGCATGTCCGCACAAAGGGAGAGGATCAATGCCTTCTACAAAGACAAC
CCTCACAATAAAAACCATAGGATAATCCTGGATAGGGAACGCTTAACTATTGAAAGACCC
TACATCTTACTTGGAGTCCTGCTGGTGATGTTCTTGAGTCTAATCGGGCTGCTAGCCATT
GCAGGGATCAGGCTTCACCGGGCCACCGTTGGAACTGCGGAGATCCAGAGTCGGCTGAAT
ACCAACATTGAGTTGACCGAATCCATTGATCATCAAACTAAGGATGTCTTAACACCCCTG
TTCAAAATCATTGGTGATGAAGTCGGTATCAGAATTCCACAGAAGTTCAGTGATCTTGTC
AAGTTCATCTCCGATAAGATTAAGTTCCTCAACCCTGACAGAGAATACGATTTTAGGGAT
CTCCGGTGGTGTATGAACCCCCCTGAGAGAGTCAAAATTAACTTTGATCAATTCTGTGAA
TACAAAGCCGCGGTCAAGTCAGTTGAACATATATTTGAGTCATCATTCAACAGGTCAGAA
AGATTGCGACTATTGACTCTTGGGCCCGGAACAGGCTGTCTCGGCAGGACAGTAACAAGA
GCTCAGTTCTCAGAACTTACGCTGACCCTGATGGACCTGGATCTCGAGATGAAGCACAAC
GTGTCCTCAGTGTTTACCGTAGTTGAAGAGGGATTATTCGGAAGAACATATATTGTCTGG
AGATCTGACACCGGGAAACCGAGCACCAGTCTAGATATTGGCCAGTTTTTAAGAGTCTTC
GAGATCGGGTTGGTGAGGGATCTCGAGCTGGGTGCCCCCATTTTCCATATGACCAACTAC
CTCACAGTGAACATGAGTGATGACTATCGGAATTGTCTTTTAGCGGTAGGGGAGTTGAAG
CTGACAGCCCTATGCACCCCATCTGAGACTGTGACTCTGAGTGAGAGAGGAGTTCCAAAG
AGAGAGCCTCTTGTGGTTGTGATACTCAACCTAGTTGGGCCTACTCTAGGGGGCGAACTA
TACAGTGTCTTGCCTACCTCTGACCTCATGGTGGAGAAACTCCATCTATCCTCACATAGA
GGGATCATCAAAGACAACGAGGCCAATTGGGTAGTACCGTCTACCGATGTTCGTGATCTC
CAAAACAAGGGAGAATGTCTGGTGGAAGCATGCAAAACTCGACCTCCTTCATTTTGCAAT
GGCACAGGAATAGGCCCATGGTCAGAGGGGAGAATCCCTGCCTACGGAGTGATCAGGGTC
AGTCTTGACTTAGCTAGTGACCCAGGTGTGGTTATCACTTCAGTGTTTGGCCCACTGATA
CCTCACCTATCTGGCATGGATCTTTACAACAATCCGTTTTCAAGAGCTGCATGGCTGGCT
GTACCACCCTACGAGCAGTCATTTCTAGGAATGATAAATACAATTGGCTTCCCGGACAGA
GCAGAGGTCATGCCGCACATTTTGACCACAGAGATCAAAGGGCCTCGAGGTCGTTGTCAT
GTTCCTATAGAGTTGTCCCGCAGGATTGATGATGATATCAAGATCGGGTCCAATATGGTT
GTATTGCCGACGAGAGATCTGAGGTACATAACAGCCACTTATGATGTTTCCAGGAGCGAG
CATGCAATCGTGTACTATATCTATGACACGGGTCGCTCATCATCTTACTTCTACCCAGTT
CGATTGAATTTCAAGGGCAATCCTCTCTCTCTGAGGATAGAGTGTTTCCCCTGGTCTCAT
AAGGTGTGGTGCTACCATGATTGTCTTATATACAACACCATGACAAACGAAGAAGTCCAT
ACGAGAGGGCTGACCGGTATAGAGGTAACATGCAATCCAGTC
>Sen_SakhMecke3_2012         
ATGGCGACTCTCCTTAAAAGCTTAGCACTGTTCAAGAGGAACAAAGACAAAGCGCCTACT
GCGTCAGGTTCAGGAGGGGCCATCCGGGGGATTAAGAATGTTATCATAGTCCCTATCCCC
GGGGACTCATCCATCATTACCCGTTCAAGACTGCTCGACAGGCTTGTCAGACTGGCCGGA
GATCCTGACATCAACGGGTCAAAGCTGACCGGCGTGATGATCAGCATGTTATCTTTGTTC
GTGGAGTCACCCGGGCAATTGATACAGCGGATCACAGATGATCCAGATGTTAGCATCCGT
CTTGTTGAGGTAGTTCAAAGTACCAGGTCCCAGTCCGGATTGACCTTTGCATCACGTGGT
GCTGATTTGGACAATGAGGCAGATATGTATTTTTCAACTGAAGGACCCTCGAGTGGAAGT
AAGAAAAGGATCAACTGGTTTGAGAACAGAGAAATAATAGACATAGAAGTGCAAGATGCA
GAAGAGTTCAATATGTTGTTAGCCTCCATCTTAGCACAAGTTTGGATCCTCCTGGCCAAG
GCGGTTACGGCACCAGATACAGCAGCCGACTCAGAACTGAGAAGGTGGGTTAAATACACA
CAACAAAGGAGAGTGATTGGGGAATTTCGCTTTGACAAAGGGTGGTTGGACGCAGTCCGC
AACAGGATTGCAGAAGATCTATCACTCCGGCGGTTCATGGTATCCCTGATACTTGACATC
AAGAGGACCCCCGGCAACAAGCCAAGGATTGCAGAAATGATCTGCGACATTGACAACTAT
ATTGTCGAGGCCGGACTCGCAAGTTTCATTCTTACTATCAAGTTTGGTATTGAAACCATG
TATCCTGCACTAGGCCTTCACGAGTTCGCTGGGGAATTGTCCACTATTGAATCCTTGATG
AACTTGTATCAACAGCTAGGAGAAGTTGCACCCTATATGGTAATTCTAGAGAACTCAATT
CAGAACAAGTTTAGTGCAGGAGCCTATCCTCTCCTCTGGAGCTATGCGATGGGTGTCGGA
GTCGAGTTGGAGAACTCAATGGGGGGCTTGAACTTTGGCAGGTCATATTTTGACCCGGCC
TATTTTCGTCTCGGACAGGAGATGGTCAGAAGATCTGCAGGAAAGGTCAGCTCTGTAATT
GCGGCTGAGCTTGGCATCACAGCAGAGGAAGCCAAACTAGTCTCGGAAATCGCCTCGCAG
ACTGGGGAAGAACGGACCGTTAGAGGGACTGGGCCTCGACAGGCGCAGGTTTCCTTCCTC
CAGCACAAAATAGGTGAGGGAGAGTCGCCTACACCAGCGACCAAAGAAGAAGTCAAAGCT
GCGATCCCAAACGGATCTGAAGGAAGAGACATAAAGCGAACACGCCCAGGGAAGCCCAGA
GGAGAAACTCCCGGGCAACTGCTTCTGGAGATCATGCCAGAGGATGGAGTCTCGCGAGAG
TCTGGTCAAAACCCTCGTGAGGCTCAAAGATCGGCTGAGGCACTCTTCAGGCTGCAGGCC
ATGGCCAAGATTCTGGAGGACCAGGAGGAGGGAGAAGACAACAGTCAGATCTACAACGAC
AAGGATCTCCTCAGCATGTCCGCACAAAGGGAGAGGATCAATGCCTTCTACAAAGACAAC
CCTCACAATAAAAACCATAGGATAATCCTGGATAGGGAACGCTTAACTATTGAAAGACCC
TACATCTTACTTGGAGTCCTGCTGGTAATGTTCTTGAGTCTAATCGGGCTGCTAGCCATT
GCAGGGATCAGGCTTCACCGGGCCACCGTTGGAACTGCGGAGATCCAGAGTCGGCTGAAT
ACCAACATTGAGTTGACCGAATCCATTGATCATCAAACTAAGGATGTCTTAACACCCCTG
TTCAAAATCATTGGTGATGAAGTCGGTATCAGAATTCCACAGAAGTTCAGTGATCTTGTC
AAGTTCATCTCCGATAAGATTAAGTTCCTCAACCCTGACAGAGAATACGATTTTAGGGAT
CTCCGGTGGTGTATGAACCCCCCTGAGAGAGTCAAAATTAACTTTGATCAATTCTGTGAA
TACAAAGCCGCGGTCAAGTCAGTTGAACATATATTTGAGTCATCATTCAACAGGTCAGAA
AGATTGCGACTATTGACTCTTGGGCCCGGAACAGGCTGTCTCGGCAGGACAGTAACAAGA
GCTCAGTTCTCAGAACTTACGCTGACCCTGATGGACCTGGATCTCGAGATGAAGCACAAC
GTGTCCTCAGTGTTTACCGTAGTTGAAGAGGGATTATTCGGAAGAACATATATTGTCTGG
AGATCTGACACCGGGAAACCGAGCACCAGTCTAGATATTGGCCAGTTTTTAAGAGTCTTC
GAGATCGGGTTGGTGAGGGATCTCGAGCTGGGTGCCCCCATTTTCCATATGACCAACTAC
CTCACAGTGAACATGAGTGATGACTATCGGAATTGCCTTTTAGCGGTAGGGGAGTTGAAG
CTGACAGCCCTATGCACCCCATCTGAGACTGTGACTCTGAGTGAGAGAGGAGTTCCAAAG
AGAGAGCCTCTTGTGGTTGTGATACTCAACCTAGTTGGGCCTACTCTAGGGGGCGAACTA
TACAGTGTCTTGCCTACCTCTGACCTCATGGTGGAGAAACTCCATCTATCCTCACATAGA
GGGATCATCAAAGACAACGAGGCCAATTGGGTAGTACCGTCTACCGATGTTCGTGATCTC
CAAAACAAAGGAGAATGTCTGGTGGAAGCATGCAAAACTCGACCTCCTTCATTTTGCAAT
GGCACAGGAATAGGCCCATGGTCAGAGGGGAGAATCCCTGCCTACGGAGTGATCAGGGTC
AGTCTTGACTTAGCTAGTGACCCAGGTGTGGTTATCACTTCAGTGTTTGGCCCACTGATA
CCTCACCTATCTGGCATGGATCTTTACAACAATCCGTTTTCAAGAGCTGCATGGCTGGCT
GTACCACCCTACGAGCAGTCATTTCTAGGAATGATAAATACAATTGGCTTCCCGGACAGA
GCAGAGGTCATGCCGCACATTTTGACCACAGAGATCAAAGGGCCTCGAGGTCGTTGTCAT
GTTCCTATAGAGTTGTCCCGCTGGATTGATGATGATATCAAGATCGGGTCCAATATGGTT
GTATTGCCGACGAGGGATCTGAGGTACATAACAGCCACTTATGATGTTTCCAGGAGCGAG
CATGCAATCGTGTACTATATCTATGACACGGGTCGCTCATCATCTTACTTCTACCCAGTT
CGATTGAATTTCAAGGGCAATCCTCTCTCTCTGAGGATAGAGTGTTTCCCCTGGTCTCAT
AAGGTGTGGTGCTACCATGATTGTCTTATATACAACACCATGACAAACGAAGAAGTCCAT
ACGAGAGGGCTGACCGGTATAGAGGTAACATGCAATCCAGTC
>Mal_Kolondieba6_2013        
ATGGCGACTCTCCTTAAAAGCTTAGCACTGTTCAAGAGGAACAAAGACAAAGCGCCTACT
GCGTCAGGTTCAGGAGGGGCCATCCGGGGGATTAAGAATGTTATCATAGTCCCTATCCCC
GGGGACTCATCCATCATTACCCGTTCAAGACTGCTCGACAGGCTTGTCAGACTGGCCGGA
GATCCTGACATCAACGGGTCAAAGCTGACCGGCGTGATGATCAGCATGTTATCTTTGTTC
GTGGAGTCACCCGGGCAATTGATACAGCGGATCACAGATGATCCAGATGTTAGCATCCGT
CTTGTTGAGGTAGTTCAAAGTACCAGGTCCCAGTCCGGATTGACCTTTGCATCACGTGGT
GCTGATTTGGACAATGAGGCAGATATGTATTTTTCAACTGAAGGACCCTCGAGTGGAAGT
AAGAAAAGGATCAACTGGTTTGAGAACAGAGAAATAATAGACATAGAAGTGCAAGATGCA
GAAGAGTTCAATATGTTGTTAGCCTCCATCTTAGCACAAGTTTGGATCCTCCTGGCCAAG
GCGGTTACGGCACCAGATACAGCAGCCGACTCAGAACTGAGAAGGTGGGTTAAATACACA
CAACAAAGGAGAGTGATTGGGGAATTTCGTTTTGACAAAGGGTGGCTGGACGCAGTCCGC
AACAGGATTGCAGAAGATCTATCACTCCGGCGGTTCATGGTATCCCTGATACTTGACATC
AAGAGGACCCCCGGCAACAAGCCAAGGATTGCAGAAATGATCTGCGACATTGACAACTAT
ATTGTCGAGGCCGGACTCGCAAGTTTCATTCTTACTATCAAGTTTGGTATTGAAACCATG
TATCCTGCACTAGGCCTTCACGAGTTCGCCGGGGAATTGTCCACTATTGAATCCTTGATG
AACTTGTATCAACAGCTAGGAGAAGTTGCACCCTATATGGTGATTCTAGAGAACTCAATT
CAGAACAAGTTTAGTGCAGGAGCCTATCCTCTCCTCTGGAGCTATGCGATGGGTGTCGGA
GTCGAGTTGGAGAACTCAATGGGGGGCTTGAATTTCGGCAGGTCATATTTTGACCCGGCC
TATTTTCGTCTCGGACAGGAGATGGTCAGAAGATCTGCAGGAAAGGTTAGCTCTGTAATT
GCGGCTGAGCTTGGCATCACGGCAGAGGAAGCCAAACTAGTCTCGGAAATCGCCTCGCAG
ACTGGGGAAGAACGAACCGTTAGAGGGACTGGGCCTCGACAGGCGCAGGTTTCCTTCCTC
CAGCACAAAACAGGCGAGGGAGAGTCGCCTACACCAGCGACCAAAGAAGGAGTCAAAGCT
GCGATCCCAAACGGATCCGAAGGAAGGGACATAAAGCGAACACGCCCAGGGAAGCCCAGA
GGAGAAACTCCCGGGCAACTGCTTCTGGAGATCATGCCAGAGGATGAATTCTCGCGAGAG
TCTGGTCAAAACCCTCGTGAGGCTCAAAGATCGGCTGAGGCACTCTTCAGGCTGCAGGCC
ATAGCCAAGATTCTGGAGGACCAGGAGGAGGGAGAAGACAACAGTCAGATCTACAACGAC
AAGGATCTCCTCAGCATGTCCGCACAAAGGGAGAGGATCAATGCCTTCTACAAAGACAAC
CCTCACAATAAAAACCATAGGATAATCCTGGATAGGGAACGCTTAACTATTGAAAGACCC
TACATCTTACTTGGAGTCCTGCTGGTAATGTTCCTGAGTCTAATCGGGCTGCTAGCCATT
GCAGGGATCAGGCTTCACCGGGCCACCGTTGGAACTGCGGAGATCCAGAGTCGGCTGAAT
ACCAACATTGAGTTGACTGAATCCATTGATCATCAAACTAAGGATGTCTTAACACCCCTG
TTTAAAATCATTGGTGATGAAGTCGGTATCAGAATTCCACAGAAGTTCAGTGATCTTGTC
AAGTTCATCTCCGATAAGATTAAGTTCCTCAACCCTGACAGAGAATACGATTTTAGGGAT
CTCCGGTGGTGTATGAACCCCCCTGAGAGAGTCAAAATCAACTTTGATCAATTTTGTGAA
CACAAAGCTGCGGTCAAGTCAGTTAAACATATATTTGAGTCATCATTCAACAGGTCAGAA
AGATTGCGACTATTGACTCTTGGGCCCGGAACAGGCTGTCTCGGCAGGACAGTAACAAGA
GCTCAGTTCTCAGAACTTACGCTGACCCTGATGGACTTGGATCTCGAGATGAAGCACAAC
GTGTCCTCAGTGTTAACCGTAGTTGAAGAGGGATTATTCGGAAGAACATATATTGTCTGG
AGATCTGACACCGGGAAACCGAGCACCAGTCTAGATATTGGCCAGTTTTTAAGAGTCTTC
GAGATCGGGTTGGTGAAGGATCTCGAGCTGGGTGCCCCCATTTTCCATATGACCAACTAC
CTCATAGTGAACATGAGTGATGACTATCGGAATTGCCTTTTAGCGGTAGGGGAGTTGAAG
CTGACAGCCCTATGCACCCCATCTGAGACTGTGACTCTGAGTGAGAGAGGAGTTCCAAAG
AGAGAGCCTCTTGTGGTTGTGATACTCAACCTAGTTGGGCCTACTCTAGGGGGCGAACTA
TACAGTGTCTTGCCTACCTCTGACCTCATGGTGGAGAAACTCCATCTATCCTCACATAGG
GGGATCATCAAAGACAACGAGGCCAATTGGGTAGTACCGTCTACCGATGTTCGTGATCTC
CAAAACAAGGGAGAATGTCTGGTGGTAGCATGCAAAACTCGACCTCCTTCATTTTGCAAT
GGCACAGGAATAGGCCCATGGTCAGAGGGGAGAATTCCTGCCTACGGAGTGATCAGGGTC
AGTCTTGACTTAGCTAGTGACCCAGGTGTGGTTGTCACTTCAGTGTTTGGCCCACTGATA
CCTCACCTATCTGGCATGGATCTTTACAACAATCCGTTTTCAAGAGCTGCATGGCTGGCT
GTACCACCCTACGAGCAGTCATTTCTAGGAATGATAAATACAATTGGCTTCCCGGACAGA
GCAGAGGTCATGCCGCACATTTTGACCACAGAGATCAGAGGGCCTCGAGGTCGTTGTCAT
GTTCCTATAGAGTTGTCCCGCAGGATTGATGATGATATCAAGATCGGGTCCAATATGGTT
GTATTGCCGACGAGGGATCTGAGGTACATAACAGCCACTTATGATGTTTCCAGGAGCGAG
CATGCAATCGTGTACTATATCTATGACACGGGTCGCTCATCATCTTACTTCTACCCAGTT
CGATTGAATTTCAAGGGCAATCCTCTCTCTCTTAGGATAGAGTGTTTCCCCTGGTCTCAT
AAGGTGTGGTGCTACCATGATTGTCTTATATACAACACCGTGACAAACGAAGAAGTCCAT
ACGAGAGGGCTGACCGGTATAGAGGTAACATGCAATCCAGTC
>Sen_Soum02_2012             
ATGGCGACTCTCCTTAAAAGCTTAGCACTGTTCAAGAGGAACAAAGACAAAGCGCCTACT
GCGTCAGGTTCAGGAGGGGCCATCCGGGGGATTAAGAATGTTATCATAGTCCCTATCCCC
GGGGACTCATCCATCATTACCCGTTCAAGACTGCTCGACAGGCTTGTCAGACTGGCCGGA
GATCCTGACATCAACGGGTCAAAGCTGACCGGCGTGATGATCAGCATGTTATCTTTGTTC
GTGGAGTCACCCGGGCAATTGATACAGCGGATCACAGATGATCCAGATGTTAGCATCCGT
CTTGTTGAGGTAGTTCAAAGTACCAGGTCCCAGTCCGGATTGACCTTTGCATCACGTGGT
GCTGATTTGGACAATGAGGCAGATATGTATTTTTCAACTGAAGGACCCTCGAGTGGAAGT
AAGAAAAGGATCAACTGGTTTGAGAACAGAGAAATAATAGACATAGAAGTGCAAGATGCA
GAAGAGTTCAATATGTTGTTAGCCTCCATCTTAGCACAAGTTTGGATCCTCCTGGCCAAG
GCGGTTACGGCACCAGATACAGCAGCCGACTCAGAACTGAGAAGGTGGGTTAAATACACA
CAACAAAGGAGAGTGATTGGGGAATTTCGCTTTGACAAAGGGTGGTTGGACGCAGTCCGT
AACAGGATTGCAGAAGATCTATCACTCCGGCGGTTCATGGTATCCCTGATACTTGACATC
AAGAGGACCCCCGGCAACAAGCCAAGGATTGCAGAAATGATCTGCGACATTGACAACTAT
ATTGTCGAGGCCGGACTCGCAAGTTTCATTCTTACTATCAAGTTTGGTATTGAAACCATG
TATCCTGCACTAGGCCTTCACGAGTTCGCTGGGGAATTGTCCACTATTGAATCCTTGATG
AACTTGTATCAACAGCTAGGAGAAGTTGCACCCTATATGGTAATTCTAGAGAACTCAATT
CAGAACAAGTTTAGTGCAGGAGCCTATCCTCTCCTCTGGAGCTATGCGATGGGTGTCGGA
GTCGAGTTGGAGAACTCAATGGGGGGCTTGAACTTTGGCAGGTCATATTTTGACCCGGCC
TATTTTCGTCTCGGACAGGAGATGGTCAGAAGATCTGCAGGAAAGGTCAGCTCTGTAATT
GCGGCTGAGCTTGGCATCACAGCAGAGGAAGCCAAACTAGTCTCGGAAATCGCCTCGCAG
ACTGGGGAAGAACGGACCGTTAGAGGGACTGGGCCTCGACAGGCGCAGGTTTCCTTCCTC
CAGCACAAAATAGGTGAGGGAGAGTCGCCTACACCAGCGACCAAAGAAGAAGTCAAAGCT
GCGATCCCAAACGGATCTGAAGGAAGAGACATAAAGCGAACACGCCCAGGGAAGCCCAGA
GGAGAAACTCCCGGGCAACTGCTTCTGGAGATCATGCCAGAGGATGGAGTCTCGCGAGAG
TCTGGTCAAAACCCTCGTGAGGCTCAAAGATCGGCTGAGGCACTCTTCAGGCTGCAGGCC
ATGGCCAAAATTCTGGAGGACCAGGAGGAGGGAGAAGACAACAGTCAGATCTACAACGAC
AAGGATCTCCTCAGCATGTCCGCACAAAGGGAGAGGATCAATGCCTTCTACAAAGACAAC
CCTCACAATAAAAACCATAGGATAATCCTGGATAGGGAACGCTTAACTATTGAAAGACCC
TACATCTTACTTGGAGTCCTGCTGGTAATGTTCTTGAGTCTAATCGGGCTGCTAGCCATT
GCAGGGATCAGGCTTCACCGGGCCACCGTTGGAACTGCGGAGATCCAGAGTCGGCTGAAT
ACCAACATTGAGTTGACCGAATCCATTGATCATCAAACTAAGGATGTCTTAACACCCCTG
TTCAAAATCATTGGTGATGAAGTCGGTATCAGAATTCCACAGAAGTTCAGTGATCTTGTC
AAGTTCATCTCCGATAAGATTAAGTTCCTCAACCCTGACAGAGAATACGATTTTAGGGAT
CTCCGGTGGTGTATGAACCCCCCTGAGAGAGTCAAAATTAACTTTGATCAATTCTGTGAA
TACAAAGCCACGGTCAAGTCAGTTGAACATATATTTGAGTCATCATTCAACAGGTCAGAA
AGATTGCGACTATTGACTCTTGGGCCCGGAACAGGCTGTCTCGGCAGGACAGTAACAAGA
GCTCAGTTCTCAGAACTTACGCTGACCCTGATGGACCTGGATCTCGAGATGAAGCACAAC
GTGTCCTCAGTGTTTACCGTACTTGAAGAGGGACTATTCGGAAGAACATATATTGTCTGG
AGATCTGACACCGGGAAACCGAGCACCAGTCTAGATATTGGCCAGTTTTTAAGAGTCTTC
GAGATCGGGTTGGTGAGGGATCTCGAGCTGGGTGCCCCCATTTTCCATATGACCAACTAC
CTCACAGTGAACATGAGTGATGACTACCGGAATTGCCTTTTAGCGGTAGGGGAGTTGAAG
CTGACAGCCCTATGCACCCCATCTGAGACTGTGACTCTGAGTGAGAGAGGAGTTCCAAAG
AGAGAGCCTCTTGTGGTTGTGATACTCAACCTAGTTGGGCCTACTCTAGGGGGCGAACTA
TACAGTGTCTTGCCTACCTCTGACCTCATGGTGGAGAAACTCCCTCTATCCTCACATAGA
GGGCTCATCAAAGACAACGAGGCCAATTGGGTAGTACCGTCTACCGATGTTCGTGATCTC
CAAAACAAAGGAGAATGTCTGGTGGAAGCATGCAAAACTCGACCTCCTTCATTTTGCAAT
GGCACAGGAATAGGCCCATGGTCAGAGGGGAGAATCCCTGCCTACGGAGTGATCAGGGTC
AGTCTTGACTTAGCTAGTGACCCAGGTGTGGTTATCACTTCAGTGTTTGGCCCACTGATA
CCTCACCTATCTGGCATGGATCTTTACAACAATCCGTTTTCAAGAGCTGCATGGCTGGCT
ATACCACCCTACGAGCAGTCATTTCTAGGAATGATAAATACAATTGGCTTACCGGACAGA
GCAGAGGTCATGCCGCACATTTTGACCACAGAGATCAAAGGGCCTCGAGGTCGTTGTCAT
GTTCCTATAGAGTTGTCCCGCAGGGTTGATGATGATATCAAGATCGGGTCCAATATGGTT
GTATTGCCGACGAGGGATCTGAGGTACATAACAGCCACTTATGATGTTTCCAGGAGCGAG
CATGCAATCGTGTACTATATCTATGACACGGGTCGCTCATCATCTTACTTCTACCCAGTT
CGATTGAATTTCAAGGGCAATCCTCTCTCTCTGAGGATAGAGTGTTTCCCCTGGTCTCAT
AAGGTGTGGTGCTACCATGATTGTCTTATATACAACACCATGACAAACGAAGAAGTCCAT
ACGAGAGGGCTGACCGGTATAGAGGTAACATGCAATCCAGTC
>Senegal_1969_(KP789375)     
ATGGCGACTCTCCTTAAAAGCTTGGCATTGTTCAAGAGGAACAAAGATAAAGCGCCGACA
GCATCAGGTTCAGGAGGGGCCATCCGGGGGATTAAGAATGTTATCATAGTCCCAATTCCC
GGAGATTCATCTATCATTACCCGTTCAAGACTGCTTGACAAGCTTGTCAGATTGGCTGGA
GATCCTGACATCAATGGGTCAAAGCTGACCGGCGTGATGATCAGCATGTTATCTTTGTTC
GTAGAGTCACCCGGGCAATTGATACAGCGGATCACAGATGACCCAGATGTCAGTATCCGC
CTTGTTGAGGTGGTTCAAAGTACTAGGTCTCAGTCAGGGTTGACCTTTGCATCACGTGGT
GCTGATTTGGACAATGAGGCAGACATGTATTTTTCAACTGAAGGACCCTCGAGTGGAAGT
AAGAAAAGGATCAACTGGTTTGAGAACAGAGAAATAATAGACATAGAGGTCCAGGATGCA
GAAGAGTTCAATATGTTATTAGCATCCATACTAGCACAAGTTTGGATCCTCCTGGCCAAG
GCAGTTACGGCACCGGATACGGCAGCTGACTCAGAACTGAGAAGGTGGGTTAAATACACA
CAACAGAGGAGAGTGATTGGGGAATTTCGCCTTGACAAAGGTTGGCTGGACGCAGTCCGC
AATAGGATTGCAGAAGATCTATCACTTCGGCGGTTCATGGTATCTCTCATACTTGACATC
AAGAGGACCCCCGGGAACAAGCCAAGGATTGCAGAAATGATCTGCGACATCGACAACTAT
ATTGTCGAAGCCGGACTTGCCAGTTTCATCCTTACCATCAAGTTTGGTATTGAAACCATG
TATCCTGCATTAGGTCTTCACGAGTTTGCCGGGGAATTGTCCACTATAGAATCCCTGATG
AACTTGTATCAACAACTAGGGGAGGTTGCACCCTACATGGTAATTCTAGAGAACTCAATT
CAGAACAAGTTTAGTGCAGGAGCTTATCCCCTCCTGTGGAGCTATGCCATGGGTGTCGGA
GTTGAGCTGGAGAACTCAATGGGGGGCCTGAACTTTGGCAGGTCATATTTTGACCCGGCC
TATTTTCGTCTTGGACAGGAGATGGTCAGAAGATCTGCAGGGAAGGTCAGCTCTGTAATC
GCGGCTGAGCTTGGCATCACAGCAGAGGAAGCTAAACTAGTCTCGGAAATCGCCTCGCAG
ACTGGGGACGAAAGGACCGTTAGGGGGACTGGGCCACGACAGGCGCAGGTTTCTTTCCTC
CAGCATAAAACAGGAGAGGGAGAGTCATCTGCACCAGTGACCAGAGAAGAAGTCAAGGCT
GCGATTCCAAATGGGTCCGAAGAAAGGGACAAAAGGCGAACCCGCTCAGGAAGACCCAGA
GGAGAGACCCCGGGCCAACCGCTCTTGGAAATCATGCCAGAGGATGAGGTCTCGCGAGAA
TCTGGTCAAACCCCTCGTGAGGCTCAGAGGTCGGCCGAGGCACTCTTCAGGCTGCAAGCT
ATGGCCAAGATTCTAGAGGGCCAGGAGGAGGGAGAAGATAACAGTCAGATCTACAACGAC
AAGGATCTCCTCAGTATGTCCGCACAAAGGGAAAGAATCAATGCCTTCTACAAAGACAAT
CTTCATAACAAGAATCATAGGGTAATCCTGGATAGAGAACGCTTGACTATTGAAAGACCC
TACATCTTACTTGGGGTCCTGCTGGTAATGTTTCTGAGCCTAATCGGGCTGCTGGCCATT
GCAGGGATCAGACTTCACCGAGCCACCGTCGGAACTGCAGAGATCCAGAGTCGGCTTAAT
ACCAACATTGAGTTAACTGAATCTATTGATCACCAAACCAAGAATGTCCTAACTCCGCTG
TTTAAAGTCATTGGTGATGAAGTCGGCATAAGAATCCCACAAAAATTCAGTGATCTTGTC
AAGTTCATCTCCGATAAGATTAAGTTCCTCAACCCTGACAGAGAATATGATTTTAGGGAT
CTCCGGTGGTGTATGAATCCCCCCGAGAGAGTCAAAATTAATTTTGATCAGTTTTGTGAA
TACAAGGCTGCAGATAAGTCAATTGAACATATATTTGAGTCATCACTCAACAGATCAAGA
AGGTTGCGATTGTTGACCCTTGGGCCTGGAACAAGCTGTCTCGGTAGGGCAGTAACAAGA
GCTCAGTTCTCAAAGCTTACTCTGACCCTGTTGGATCTGGATCTCGAGATGAAACACAAC
GTGTCCTCAGTGTTCACCGTAGTTGAAGAGGGATTATTCGGAAGAACGTACACTGTCTGG
AGATCTGATGCCGGGAATCCGAGCACCGACCCAGGTACTGGCCATTTTTTAAGAGTCTTC
GAGATCGGGCTGGTAAGAGATCTCGGGCTGAGTGCTCCTGTTTTCCATATGACCAATCAT
CTCACAGTGAACATGAGCGATGGCTATCGGAGCTGTCTTTTGGCAGTAGGGGAGTTGAAG
CTGGCAGCCCTATGCACCCCATCCGAGACTGTGACACTGAGTGAGAGAGGAGTTCCAAAG
AGAGAGCCTCTTGTGGTTGTGATACTTAACCTAGCCGGGCCTACTCTAGGTGGCGAACTA
TACAGTGTCTTGCCTACCTCTGACCTCACGGTAGAGAAACTTCATCTATCCTCACACAGA
GGGATTATCAAAGATAACGAGGCCAATTGGGTAGTACCGTCCACCGATGTTCGTGATCTT
CAAAACAAAGGAGAATGTTTAGTGGAAGCATGTAAGACTCGACCTCCTTCATTTTGCAAT
GGCACAGGAGTGGGCCCATGGTCAGAGGGGAGAATCCCTGCCTACGGGGTGATCAGGGTC
AGTCTTGACTTAGCCAGTGACCCTGACGTAGTTATAACTTCAGTATTTGGCCCATTGATA
CCTCACCTGTCCGGCATGGATCTTTACAACAACCCGTTTTCAAGCGCTGTGTGGTTGGCG
GTACCACCTTATGAGCAGTCATATCTGGGAATGATAAATACAATTGGCCTCCCAAATAGA
GCAGAGGTTATGCCGCACATTTTGACCACAGAGATCAAGGGGCCTCGGGGTCGTTGTCAT
GTTCCCATAGAATTGTCCCGCAGGATTGATGATGATATCAAGATTGGGTCCAACATGGTT
GTATTGCCGACGAAGGATCTGAGGTACATAACAGCCACTTATGATGTTTCCAGGAGCGAG
CATGCAATCGTGTACTATATCTATGACACAGGTCGCTCATCATCTTACTTCTACCCGGCT
CGATTGAAGTTCAAAGGCAATCCTCTCTCTCTGAGGATAGAGTGTTTCCCCTGGCATCAT
AAGGTATGGTGCTACCATGATTGTCTTATATACAACACCATAACAAACGAAGAAGTCCAT
AAGAGAGGACTGATCGGCATAGAGGTAACATGTAATCCAGCC
>Ivory_Coast_1989_(EU267273) 
ATGGCGACTCTCCTTAAAAGCTTGGCATTGTTCAAGAGGAACAAAGATAAAGCGCCGACA
GCATCAGGTTCAGGAGGGGCCATCCGGGGGATTAAGAATGTTATCATAGTCCCAATTCCC
GGAGATTCATCTATCATTACCCGTTCAAGACTGCTTGACAAGCTTGTCAGATTGGCTGGA
GATCCTGACATCAATGGGTCAAAGCTGACCGGCGTGCTGATCAGCATGTTATCTTTGTTC
GTAGAGTCACCCGGGCAATTGATCCAGCGGATCACAGATGACCCAGATGTCAGTATCCGC
CTTGTTGAGGTGGTTCAAAGTACTAGGTCCCAGTCCGGGTTGACCTTTGCATCACGTGGT
GCTGATTTGGACAATGAGGCAGACATGTATTTTTCAACTGAAGGACCCTCGAGTGGAAGT
AAGAAAAGGATCAACTGGTTTGAGAACAGAGAAATAATAGACATAGAGGTCCAGGACGCA
GAAGAGTTCAATATGTTATTAGCATCCATACTAGCACAAGTTTGGATCCTCCTGGCCAAG
GCAGTTACGGCACCGGATACGGCAGCTGACTCAGAACTGAGAAGGTGGGTTAAATACACA
CAACAGAGGAGAGTGATTGGGGAATTCCGCCTTGACAAAGGGTGGCTGGACGCAGTCCGC
AATAGGATTGCAGAAGATCTCTCACTTCGGCGGTTCATGGTATCTCTCATACTTGACATC
AAGAGGACCCCCGGGAACAAGCCAAGGATTGCAGAAATGATCTGCGACATCGACAACTAT
ATTGTCGAAGCCGGACTTGCCAGTTTCATCCTTACCATCAAGTTTGGTATTGAAACCATG
TATCCTGCATTAGGTCTTCACGAGTTTGCCGGGGAATTGTCCACTATAGAATCCCTGATG
AACTTGTATCAACAACTAGGGGAGGTTGCACCTTACATGGTAATTCTAGAGAACTCAATT
CAGAACAAGTTTAGTGCAGGTGCTTATCCCCTCCTGTGGAGCTATGCCATGGGTGTTGGA
GTTGAGCTGGAGAACTCAATGGGGGGCCTGAACTTTGGCAGATCATATTTTGACCCGGCT
TATTTTCGTCTTGGACAGGAGATGGTCAGAAGATCTGCAGGGAAGGTCAGCTCTGTAATC
GCGGCTGAGCTTGGCATCACAGCAGAGGAAGCTAAACTAGTCTCGGAAATCGCCTCGCAG
ACTGGGGACGAAAGGACCGTTAGGGGGACTGGGCCACGACAGGCGCAGGTTTCTTTCCTC
CAGCACAAAACAGGAGAGGGAGAGTCATCTGCACCAGTGACCAGAGAAGAAGTCAAGGCT
GCGATTCCGAATGGGTCCGAAGAAAGGGACAAAAGGCGAACCCGCCCAGGAAGGTCCAGA
GGAGAAATCCCGAGCCAACCGCTCCTGGAAATCATGCCAGAGGATGAGGCCTCGAGAGAA
TCCGGCCAAACCCCTCGTGAGGCTCAGAGGTCGGCTGAGGCACTCTTCAGGCTGCAAGCT
ATGGCCAAGATTCTAGAGGGCCAGGAGGGGGGAGAAGACAACAATCAGATCTACAACGAC
AAAGATCTCCTCAGTATGTCCGCACAAAGGGAAAGAATCAATGCCTTCTACAAAGACAAT
CCTCATAACAAGAATCATAGGGTAATCCTGGATAGAGAACGCTTGACTATTGAAAGACCC
TACATCTTACTAGGGGTCCTGCTGGTAATGTTTCTGAGTCTAATCGGACTGCTGGCCATT
GCAGGGATCAGACTTCACCGAGCCACCGTTGGAACTGCAGAGATCCAGAGTCGGCTTAAT
ACCAACATTGAGTTAACTGAATCTGTTGATCACCAAACCAAGAATGTCCTAACTCCGCTG
TTTAAAGTCATTGGTGATGAAGTCGGCATAAGAATCCCGCAGAAATTCAGTGATCTTGTC
AAGTTTATCTCCGATAAGATTAAGTTCCTCAACCCTGACAGAGAATATGATTTTAGGGAT
CTCCGGTGGTGTATGAATCCCCCCGAGAGAGTCAAAATTAATTTTGATCAGTTTTGTGAA
TACAAGGCCGCAGATAAGTCAATTGAACATATATTTGAGTCATCACTCAACAGGTCAAGA
AGGTTGCAATTGTTGACCCTTGGGCCTGGAACGAGCTGTCTCGGTAGGGCAGTAACAAGA
GCTCAGTTCTCAGAGCTGACTCTGACCCTGTTGGATCTGGATCTCGAGATGAAAAACAAC
GTGTCCTCAGTGTTCACCGTAGTTGAAGAGGGATTATTCGGAAGAACATACATTGTCTGG
AGACCTGATGTCGGGAATCCGAGCATCGACTCAGGTGCTGGCCATTTTTTAAGAGTCTTC
GAGATCGGGCTGGTAAGAGATCTCGGGCTGGGTGCTCCTGTTCTCCATATGACCAATCAT
CTCGCAGTGAACATGAGTGATGGCTATCGGAGCTGTCTTTTAGCAGTAGGGGAGCTGAAG
CTGGCAGCCCTATGCACCCCATCCGAGACTGTGACACTGAGTGAGAGAGGAGTTCCAAAG
AGAGAGCCTCTTGTGGTTGTGATACTCAACCTAGCCGGGCCTACTCTAGGTGGCGAACTA
TACAGTGTCTTGCCTACCTCTGACCTCACGGTGGAGAAACTTCATCTATCCTCACACAGA
GGGATTATCAAAGATAACGAGGCCAATTGGGTAGTACCGTCCACCGATGTTCGTGATCTT
CAAAACAAAGGAGAATGTTTAGTGGAAGCATGTAAGACTCGACCTCCTTCATTTTGCAAT
GGCACGGGAGTGGGCCCATGGTCAGAGGGGAGAATCCCTGCCTACGGGGTGATCAGGGTC
AGTCTTGACTTAGCCAGTGACCCTGACATAGTTATAACTTCAGTCTTTGGCCCACTGATA
CCTCACCTGTCTGGCATGGATCTTTACAACAACCCGTTCTCAAGCGCTGTGTGGTTGGCG
GTACCACCTTATGAGCAGTCATTTTTGGGGATGATAAATACTATTGGCCTCCCAAATAGA
GCAGAGGTTATGCCACACATTTTGACCACAGAGATCAAGGGGCCTCGGGGTCGTTGTCAT
GTTCCCATAGAATTGTCCCGCAGGATTGATGATGACATCAAGATTGGGTCCAACATGGTT
GTATTGCCGACGAAGGACCTGAAGTACATAACAGCCACTTATGATGTTTCCAGGAGCGAG
CATGCAATCGTGTACTATATCTATGATACAGGCCGCTCATCATCTTACTTCTACCCGGCT
CGATTGAATTTCAAAGGCAATCCTCTCTCTCTGAGGATAGAGTGTTTCCCCTGGCATCAT
AAGGTATGGTGCTACCATGATTGTCTTATATACAACACCATAACAAACGAAGAAGTCCAT
AAGAGAGGATTGATCGGCATAGAGGTAACATGTAATTCAGCC
>Ethiopia_1994_(KR781451)    
ATGGCGACTCTCCTCAAAAGCTTGGCATTGTTCAAGAAGAACAAAGACAAAGCGCCGACG
GCATCAGGTTCAGGAGGGGCCATCCGGGGGATTAAGAATGTTATCATAGTCCCGATTCCC
GGAGACTCATCCATCATTACCCGTTCAAGATTGCTCGACAGGCTTGTCAGATTGGCCGGA
GATCCAGATATCAACGGGTCAAAGCTGACCGGCGTGATGATCAGCATGCTTTCTTTGTTC
GTAGAGTCACCCGGGCAACTGATCCAGCGGATCACAGATGATCCAGATGTCAGTATCCGC
CTTGTTGAGGTGGTCCAAAGTACTAGATCTCAGTCCGGGTTGACCTTTGCATCACGTGGT
GCTGATTTGGACAATGAGGCAGACATGTATTTCTCAACTGAAGGGTCCTCGAGTGGGAGC
AAGAAAAGGATCAACTGGTTTGAGAACAGGGAAATAATAGACATAGAAGTGCAGGATGCG
GAAGAGTTCAATATGTTATTAGCCTCCATACTGGCACAAGTTTGGATTCTCCTGGCCAAA
GCGGTTACGGCACCGGACACTGCAGCTGACTCAGAATTGAGAAGGTGGGTTAAATACACA
CAACAAAGAAGAGTGATTGGGGAATTTCGCCTTGACAAAGGGTGGCTAGATGCGGTCCGC
AACAGGATTGCAGAAGATCTATCACTCCGGCGGTTCATGGTATCTCTTATACTTGACATC
AAAAGGACCCCTGGCAACAAGCCAAGGATTGCAGAAATGATCTGTGACATTGATAACTAT
ATTGTCGAAGCCGGGCTCGCCAGTTTCATCCTTACCATCAAGTTTGGTATTGAAACCATG
TATCCTGCACTAGGTCTTCACGAGTTTGCCGGGGAGTTGTCCACTATAGAATCCTTGATG
AATCTGTATCAACAGCTAGGCGAAGTTGCACCCTACATGGTAATTCTAGAGAACTCAGTT
CAGAACAAGTTTAGTGCAGGAGCCTATCCTCTTCTCTGGAGCTATGCGATGGGTGTTGGA
GTCGAGCTGGAGAACTCAATGGGGGGGTTGAACTTTGGTAGATCATATTTTGACCCGGCT
TATTTTCGTCTCGGACAGGAGATGGTCAGAAGATCCGCAGGAAAGGTCAGCTCTGTAATC
GCAGCTGAGCTCGGCATCACAGCAGAGGAAGCTAAACTAGTCTCGGAAATCGCCTCTCAG
ACTGGGGACGAAAGGACCGCTAGAGGGACCGGGCCCAGACAGGCGCAGGTTTCCTTCCTC
CAGCATAAAATAGGAGAGGGAGAGTCACATGCATCGGCGACCAGGGAAGAAGTCAAAGCT
GCGACCCCAAATGGGCCCGACGAAAAGGACAAAAAACGAGCACGCTCAGGAAGGCCAAGA
GGAGGAACCCCCGACCAACTGCTCCTGGAAATCATGCCTGAAGACGAGGTCCCGCGAGGG
TCTGGACAAAACCCTCGTGAGGCTCAACGATCGGCCGAGGCACTCTTTAGACTGCAGGCC
ATGGCCAAGATTCTAGAGGGCCAGGAGGAGGGAGAAGACAACAGTCAGATATATAACGAC
AAGGATCTCCTCAGCATGTCCGCACAAAGAGAGAGGATCAATGCTTTCTACAAAGACACT
CCTCACAACAAGAACCATAGGGTGACCCTGGATAAGGAACGTTTGACTATTGAAAGACCC
TATATCCTGCTCGGGGTCCTACTGGTAATGTTTCTGAGTCTAATTGGGTTGCTGGCCATT
GCAGGGATTAGACTTCACCGAGCCACCGTCGGAACTGCAGAGATCCAGGGCCGGCTTAAT
ACCAATATTGAGTTAACTGAATCTATTGATCATCAAACTAAGGATGTCCTAACTCCCCTG
TTTAAAATCATCGGTGATGAAGTCGGCATAAGGATTCCACAGAGGTTCAGTGACCTTGTC
AAGTTCATCTCCGATAAGATTAAATTCCTCAACCCTGACAGAGAATATGATTTCAGGGAT
CTCCGGTGGTGTATGAATCCCCCCGAGAGAGTTAAAATAGATTTTGATCAGTTTTGTGAA
TACAAAGCCGCGGATAAGTCGATTGAACATATATTTGAGTCACCACTCAACAGGTCAAAA
AAGTTGCGATCGTTGACTCTTGGGCCTGGAGCGGGCTGTCCCGGCAGGGCAGTAACAAGG
GCCCAGTTCTCAGAGCTTACTCTGACCCTGTTGGATCTGGATCTCAATATGAAGCACAAC
GTGACCTCAGTGTTTACCATAGTTGAAGAGGGATTATTCGGAAGAACATACACCGTCTGG
AGATCAGATGCCGGAAATCTGAGCACCCGACCAGGTATCGGCCATTTTCTAAGAGTCTTC
GAGATCGGACTGGTAAGAGATTTCGGGCTAAGTGCCCCTGTTTCCCATATGACTAACTAT
CTCACAGTGAACATGAGTGATGACTATCGGAGCTGTCTATTAGCAGTGGGGGAGTTGAAG
CTGACAGCTCTATGCACCCATTCTGAGACTGTGACTCTGAGTGAGAGAGGAGTTCCTAAG
AGAGAGCCTCTTGCGGTTGTAATACTTAATCTAGCTGGGCCTACTCTAGGGGGCGAACTA
TACAGTATTTTGCCTGCCTCTGACCTCATGGTAGAGAAACTCTATTTCTCATCACATAGA
GGGATTATCAAAGACAACGAGGCCAATTGGGTAGTACCGTCTACCGATGTACGTGATCTT
CAAAACAAAGGAGAATGCTTGGTGGAAGCATGCAAAACTCGACCTCCTTCATTTTGCAAT
GGTACAGGGTTAGGCCCATGGTCAGAGGGGAGAATCCCTGCCTACGGGGTGATCAGAGTC
AGTCTTGACGTAGCTAGTGATCCAGATGTGGTTATTACCTCAGTATTTGGCCCCTTGATA
CCTCATCTATCTGGCATGGATCTTTACAACAACCCATTCTCAAGAGCCGTGTGGTTGGCT
GTACCACCTTATGAGCAGTCATTTCTGGGAATGATAAATACAATTGCATTCCCAAATAGA
GCAGAGGTTATGCCGCACATTCTGACCACAGAGATCAGAGGGCTTCGGGGTCGTTGTCAT
GTTCCCATAGAGTTGTCCCGCAGGATTGATGATGATATTAAGATTGGCTCCAACATGGTT
GTACTACCGACGAAGGACCTGAGGTACATTACAGCCACTTATGATGTTTCCAGGAGCGAT
CATGCAATCGTGTACTATATCTATGACACAGGTCGCTCATCATCTTACTTCTTCCCCGCT
CGATTAAAGCTCAAAGGCAACCCTCTCTCTCTGAGGATAGAGTGTTTCCCCTGGTATCAT
AAGGTGTGGTGCTACCATGACTGCCTCATATACAACACCACCACAAACGAAGAAGTCCAT
ACGAGAGGGCTAACCGGCATAGAGGTAACATGTAATCCAGTC
>Uganda_2012_(KJ867543)      
ATGGCGACTCTCCTCAAGAGCTTGGCATTGTTCAAGAAGAACAGGGACAAAGCGCCGACG
GCATCAGGTTCAGGAGGAGCCATCCGGGGGATTAAGAATGTTATCATAGTCCCGATTCCC
GGAGACTCATCCATCATCACCCGTTCAAGATTGCTCGACAGGCTTGTCAGATTGGCCGGA
GATCCAGATATCAACGGGTCAAAGCTGACCGGCGTGATGATCAGCATGCTGTCTTTGTTC
GTAGAGTCACCCGGGCAACTGATCCAGCGGATCACAGATGATCCAGATGTCAGTATCCGC
CTTGTTGAGGTGGTCCAAAGTACTAGATCCCAGTCCGGATTGACCTTTGCATCACGTGGT
GCTGATTTGGACAATGAGGCAGACATGTATTTTGCAACTGAAGGGCCCTCGAGTGGGAGC
AGGAAAAGGATCAACTGGTTTGAGAACAGGGAAATAATAGATATAGAAGTACAGGATGCA
GAAGAGTTCAATATGTTATTGGCCTCCATACTGGCACAAGTTTGGATTCTCCTGGCCAAG
GCAGTTACAGCACCAGACACTGCAGCTGACTCAGAGTTGAGAAGGTGGGTTAAGTACACA
CAACAAAGAAGGGTGATTGGGGAATTCCGCTTTGACAAAGGGTGGCTAGATGCGGTCCGG
AACAGGATTGCAGAAGATCTATCACTCCGGCGGTTCATGGTATCTCTTATACTTGACATC
AAAAGGACCCCTGGGAACAAGCCAAGGATTGCAGAAATGATCTGTGACATTGACAACTAT
ATTGTCGAAGCCGGGCTCGCCAGTTTCATCCTTACTATCAAATTTGGTATTGAAACCATG
TATCCTGCGCTAGGTCTTCACGAGTTTGCCGGAGAGTTGTCCACTATAGAATCCTTGATG
AATCTATATCAACAGCTAGGCGAAGTTGCACCCTACATGGTGATTCTGGAGAACTCAGTT
CAGAACAAGTTTAGTGCAGGAGCCTATCCACTTCTCTGGAGCTATGCAATGGGTGTTGGA
GTCGAGCTGGAGAACTCAATGGGAGGGCTGAACTTTGGTAGATCATATTTTGACCCAGCT
TATTTTCGTCTCGGACAGGAGATGGTCAGAAGATCCGCAGGAAAGGTCAGCTCTGCAATC
GCAGCTGAGCTCGGCATCACAGCAGAGGAAGCCAAACTAGTCTCGGAAATTGCCTCTCAG
ACTGGGGACGAAAGGACCGCTAGAGGGACCGGGCCCAGACAGGCGCAGGTTTCCTTCCTC
CAGCATAAAATAGGAGAGGGAGAGTCACATGCATCGGCGACCGGGGAAGAAGTCAAAGCT
GCGACCCCAAATGGGCCCGACGAAAAGGACAAAACTCGGGCGCGCTCAGGAAAGCCAAGA
GGAGGAACCCCTGACCAACTGCTCCTGGAAATCATGCCTGAAGACGAGGTCCCGCGAGGG
TCTGGACAAAACCCTCGTGAGGCTCAAAGATCGGCTGAGGCACTCTTTAGACTGCAGGCC
ATGGCCAAGATCCTAGAGGGCCAAGAGGAGGGAGAAGACAACAGCCAGACATACAACGAC
AAGGACCTCCTTAGCATGTCCGCACAAAGAGAGAGGATCAATGCTTTCTACAAAGACACT
CCTCACAACAAGAACCATAGGGTGACCCTGGATAAGGAGCGTCTGACTATTGAAAGACCC
TATATCCTGCTTGGGGTCCTACTGGTAATGTTTCTGAGTCTGATTGGGTTGCTGGCCATT
GCAGGGATTAGACTTCACCGAGCCACCGTCGGAACTGCAAAGATCCAGGGCCGGCTTAAT
ACCAACATTGAGTTGACTGAATCTATTGATCATCAAACTAAGGATGTCCTAACTCCCCTA
TTTAAAATCATCGGTGATGAAGTCGGCATAAGGATTCCACAGAGATTCAGTGACCTTGTC
AAGTTCATCTCCGATAAGATTAAATTCTTCAACCCTGACAGAGAATATGATTTCAGGGAC
CTCCGGTGGTGTATGAATCCTCCAGAGAGAGTTAAAATAGATTTTGATCAGTTTTGTGAA
TACAAAGCCGCGGATAAGTCGATTGAACATATATTTGAATTACCACTCAACAGGTCAAAA
GAGTTGCGATCGTTGACTCTTGGGCCTGGAACGGGCTGTCCCGGCAGGGCAGTAACAAGG
GCCCAATTCTCAGAGCTTACTCTGACTCTGTTGGATCTGGATCTCAATATGAAGCACAAC
GTGTCCTCAGTGTTTACCATAGTTGGAGAGGGATTATTCGGAAGAACATATACCGTCTGG
AGATCATATGCCGGAAATCTGAGTACCGCCTCAGGTCTCGGCCATTTTTTAAGAGTCTTC
GAGATCGGACTGGTAAGAGATTTTGGGCTAAGTGCCCCTGTTTTCCATATGACTAACTAT
CTCACAGTGAACATGAGTGATGACTACCGGAGCTGTCTATTAGCAGTGGGGGAATTGAAG
CTGACAGCTCTATGCACCCATTCTGAGACTGTGACTCTGAGTGAGAGAGGAGTTCCTAAG
AGAGAGCCTCTTGCGGTTGTAATACTTAATCTAGCCGGGCCTACTCTCGGGGGCGAACTA
TACAGTATTTTGCCTTCCTCTGACCTCATGGTAGAAAAACTCTATTTCTCATCAAATAGG
GGGATTATCAAAGACAACGAGGCCAATTGGGTAGTACCATCTACCGATGTACGTGATCTT
CAAAATAAGGGAGAATGCCTGGTGGAGGCATGCAAAACTCGACCTCCTTCATTTTGCAAT
GGTACAGGGTTAGGCCCATGGTCAGAGGGGAGAATCCCTGCCTACGGGGTGATCAGAGTC
AGTCTTGACGTAGCTAGTGATCCAGATGTGGTTATTACCTCAGTGTTTGGCCCCTTGATA
CCTCATCTATCTGGCATGGATCTTTACAACAACCCATTCTCCAGAGCTGTGTGGTTGGCT
GTACCACCTTATAAGCAGTCATTTCTGGGAATGATAAATACAATTGCCTTCCCAAGTAGA
GCAGAGGTTATGCCGCATATTTTGACCACAGAGATCAGAGGGCTTCGGGGTCGTTGTCAT
GTTCCCATAGAATTGTCCCGCAAGACTGATGATGATATTAAGATTGGCTCCAACATGGTT
GTATTACCGACGAAGGACCTGAGGTACATTACAGCCACTTACGATGTTTCCAGGAGCGAT
CATGCAATCGTGTATTATATCTATGACACAGGTCGCTCGTCATCTTACTTCTTCCCCGCT
CGATTAAAGCTCAAAGGTAACCCTCTCTCTATGAGGATAGAGTGTTTCCCCTGGCATCAT
AAGGTATGGTGCTACCATGACTGTCTCATATACAACACCACCACAAACGAAGAAGTTCAT
ACGAGAGGGCTAACTGGCATAGAGGTAACATGTAATCCAGTC
>Kenya_2011_(KM463083)       
ATGGCGACTCTCCTCAAGAGCTTGGCATTGTTCAAGAAGAACAGGGACAAAGCGCCGACG
GCATCAGGTTCAGGAGGAGCCATCCGGGGGATTAAGAATGTTATCATAGTCCCGATTCCC
GGAGACTCATCCATCATTACCCGTTCAAGATTGCTCGACAGGCTTGTCAGATTGGCCGGA
GATCCAGATATCAACGGGTCAAAGCTGACCGGCGTGATGATCAGCATGCTGTCTTTGTTC
GTAGAGTCACCCGGGCAACTGATCCAGCGGATCACAGATGATCCAGATGTCAGTATCCGC
CTTGTTGAGGTGGTCCAAAGTACTAGATCCCAGTCCGGATTGACCTTTGCATCACGTGGT
GCTGATTTGGACAATGAGGCAGACATGTATTTTGCAACTGAAGGGCCCTCGAGTGGGAGC
AGGAAAAGGATCAACTGGTTTGAGAACAGGGAAATAATAGATATAGAAGTACAGGATGCA
GAAGAGTTCAATATGTTATTAGCCTCCATACTGGCACAAGTTTGGATTCTCCTGGCCAAG
GCAGTTACAGCACCAGACACTGCAGCTGACTCAGAATTGAGAAGGTGGGTTAAGTACACA
CAACAAAGAAGGGTGATTGGGGAATTCCGCTTTGACAAAGGGTGGCTAGATGCGGTCCGG
AACAGGATTGCAGAAGATCTATCACTCCGGCGGTTCATGGTATCTCTTATACTTGACATC
AAAAGGACCCCTGGGAACAAGCCAAGGATTGCAGAAATGATCTGTGACATTGACAACTAT
ATTGTCGAAGCCGGGCTCGCCAGTTTCATCCTTACTATCAAGTTTGGTATTGAAACCATG
TATCCTGCGCTAGGTCTTCACGAGTTTGCCGGAGAGTTGTCCACTATAGAATCCTTGATG
AATCTATATCAACAGCTAGGCGAAGTTGCACCCTACATGGTGATTCTGGAGAACTCAGTT
CAGAACAAGTTTAGTGCAGGAGCCTATCCACTTCTCTGGAGCTATGCAATGGGTGTTGGA
GTCGAGCTGGAGAACTCAATGGGAGGGCTGAACTTTGGTAGATCATATTTTGACCCAGCT
TATTTTCGTCTCGGACAGGAGATGGTCAGAAGATCCGCAGGAAAGGTCAGCTCTGCAATC
GCAGCTGAGCTCGGTATCACAGCAGAGGAAGCTAAACTAGTCTCGGAAATTGCCTCTCAG
ACTGGGGACGAAAGGACCGCTAGAGGGACCGGGCCCAGACAGGCGCAGGTTTCCTTCCTC
CAGCATAAAATAGGAGAGGGAGAGTCACATGCATCGGCGACCGGGGAAGAAGTCAAAGCT
GCGACCCCAAATGGGCCCGACGAAAAGGACAAAACTCGGGCGCGCTCAGGAAAGCCAAGA
GGAGGAACCCCTGACCAACTGCTCCTGGAAATCATGCCTGAAGACGAGGTCCCGCGAGGG
TCTGGACAAAACCCTCGTGAGGCTCAAAGATCGGCCGAGGCACTCTTTAGACTGCAGGCC
ATGGCCAAGATCCTAGAGGGCCAAGAGGAGGGGGAAGACAACAGCCAGACATACAACGAC
AAGGACCTCCTTAGCATGTCCGCACAAAGAGAGAGGATCAATGCCTTCTACAAAGACACT
CCTCACAACAAGAACCATAGGGTGACCCTGGATAAGGAGCGTCTGACTATTGAAAGACCC
TATATCCTGCTTGGGGTCCTACTGGTAATGTTTCTGAGTCTGATTGGGTTGCTGGCCATT
GCAGGGATTAGACTTCACCGAGCCACCGTCGGAACTGCAGAGATCCAGGGCCGGCTTAAT
ACCAACATTGAGTTGACTGAATCTATTGATCATCAAACTAAGGATGTCCTAACTCCCCTA
TTTAAAATCATCGGTGATGAAGTCGGCATAAGGATTCCACAGAGATTCAGTGACCTTGTC
AAGTTCATCTCCGATAAGATTAAATTCTTCAACCCTGACAGAGAATATGATTTCAGGGAC
CTCCGGTGGTGTATGAATCCTCCAGAGAGAGTTAAAATAGATTTTGATCAGTTTTGTGAA
TACAAAGCCGCGGATAAGTCGATTGAACATATATTTGAGTTACCACTCAACAGGTCAAAA
GAGTTGCGATCGTTGACTCTTGGGCCTGGAACGGGCTGTCCCGGCAGGGCAGTAACAAGG
GCCCAATTCTCAGAGCTTACTCTGACTCTGTTGGATCTGGATCTCAATATGAAGCACAAC
GTGTCCTCAGTGTTTACCATAGTTGGAGAGGGATTATTCGGAAGAACATATACCGTCTGG
AGATCATATGCCGGAAATCTGAGTACCGCCTCAGGTCTCGGCCATTTTTTAAGAGTCTTC
GAGATCGGACTGGTAAGAGATTTTGGGCTAAGTGCCCCTGTTTTCCATATGACTAACTAT
CTCACAGTGAACATGAGTGATGACTACCGGAGCTGTCTATTAGCAGTGGGGGAATTGAAG
CTGACAGCTCTATGCACCCATTCTGAGACTGTGACTCTGAGTGAGAGAGGAGTTCCTAAG
AGAGAGCCTCTTGCGGTTGTAATACTTAATCTAGCCGGGCCTACTCTAGGGGGCGAACTA
TACAGTATTTTGCCTTCCTCTGACCTCATGGTAGAAAAACTCTATTTCTCATCAAATAGG
GGGATTATCAAAGACAACGAGGCCAATTGGGTAGTACCATCTACCGATGTACGTGATCTT
CAAAATAAAGGAGAATGCCTGGTGGAGGCATGCAAAACTCGACCTCCTTCATTTTGCAAT
GGTACAGGGTTAGGCCCATGGTCAGAGGGGAGAATCCCTGCCTACGGGGTGATCAGAGTC
AGTCTTGACGTAGCTAGTGATCCAGATGTGGTTATTACCTCAGTGTTTGGCCCCTTGATA
CCTCATCTATCTGGCATGGATCTTTACAACAACCCATTCTCCAGAGCTGTGTGGTTGGCT
GTACCACCTTATAAGCAGTCATTTCTGGGAATGATAAATACAATTGCCTTCCCAAGTAGA
GCAGAGGTTATGCCGCATATTTTGACCACAGAGATCAGAGGGCTTCGGGGTCGTTGTCAT
GTTCCCATAGAATTGTCCCGCAAGACTGATGATGATATTAAGATTGGCTCCAACATGGTT
GTATTACCGACGAAGGACCTGAGGTACATTACAGCCACTTACGATGTTTCCAGGAGCGAT
CATGCAATCGTGTATTATATCTATGACACAGGTCGCTCGTCATCTTACTTCTTCCCCGCT
CGATTAAAGCTCAAAGGTAACCCTCTCTCTATGAGGATAGAGTGTTTCCCCTGGCATCAT
AAGGTATGGTGCTACCATGACTGTCTCATATACAACACCACCACAAACGAAGAAGTTCAT
ACGAGAGGGCTAACTGGCATAGAGGTAACATGTAATCCAGTC
>Ivory_Coast_2009_(KR781451) 
ATGGCGACTCTCCTTAAAAGCTTAGCACTGTTCAAGAGGAACAAAGACAAAGCGCCTACT
GCGTCAGGCTCAGGAGGGGCCATCCGGGGGATTAAGAATGTTATCATAGTCCCTATCCCC
GGGGACTCATCCATCATTACCCGTTCAAGACTGCTCGACAGGCTTGTCAGACTGGCCGGA
GATCCTGACATCAACGGGTCAAAGCTGACCGGCGTGATGATCAGCATGTTATCTTTGTTC
GTGGAGTCACCCGGGCAATTGATACAGCGGATCACAGATGATCCAGATGTTAGCATCCGT
CTTGTTGAGGTAGTTCAAAGTACCAGGTCCCAGTCCGGATTGACCTTTGCATCACGTGGT
GCTGATTTGGACAATGAGGCAGATATGTATTTTTCAACTGAAGGACCCTCGAGTGGAAGT
AAGAAAAGGATCAACTGGTTTGAGAACAGAGAAATAATAGACATAGAAGTACAAGATGCA
GAAGAGTTCAATATGTTGTTAGCCTCCATCTTAGCACAAGTTTGGATCCTCCTGGCCAAG
GCGGTTACGGCACCAGATACAGCAGCCGACTCAGAACTGAGAAGGTGGGTTAAATACACA
CAACAAAGGAGAGTGATTGGGGAATTTCGCTTTGACAAAGGGTGGCTGGACGCAGTCCGC
AACAGGATTGCAGAAGATCTATCACTCCGGCGGTTCATGGTATCCCTGATACTTGACATC
AAGAGGACCCCCGGCAACAAGCCAAGGGTTGCAGAAATGATCTGCGACATTGACAACTAT
ATTGTCGAGGCCGGACTCGCAAGTTTCATTCTTACTATCAAGTTTGGTATTGAAACCATG
TATCCTGCACTAGGCCTTCACGAGTTCGCTGGGGAATTGTCCACTATTGAATCCTTGATG
AACTTGTATCAACAGCTAGGAGAAGTTGCACCCTATATGGTAATCCTAGAGAACTCAATT
CAGAACAAGTTTAGTGCAGGAGCCTATCCTCTCCTCTGGAGCTATGCGATGGGTGTCGGA
GTCGAGTTGGAGAACTCAATGGGGGGCTTGAACTTTGGCAGGTCATATTTTGACCCGGCC
TATTTTCGTCTCGGACAGGAGATGGTCAGAAGATCTGCAGGAAAGGTCAGCTCTGTAATT
GCGGCTGAGCTTGGCATCACAGCAGAGGAAGCCAAACTAGTCTCGGAAATCGCCTCGCAG
ACTGGGGAAGAACGAACCGTTAGAGGGACTGGGCCTCGACAGGCGCAGGTTTCCTTCCTC
CAGCACAAAATAGGTGAGGGAGAGTCGCCTACACCAGCGACCAAAGAAGAAGTCAAAGCT
GCGATCCCAAACGGATTTGAAGGAAGGGACATAAAGCGAACACGCCCAGGGAAGCCCAGA
GGAGAAACTCCCGGGCAACTGCTTCTGGAGATCATGCCAGAGGATGAAGTCTCGCGAGAG
TCTGGTCAAAACCCTCGTGAGGCTCAAAGATCGGCTGAGGCACTCTTCAGGCTGCAGGCC
ATGGCCAAAATTCTGGAGGACCAGGAGGAGGGAGAAGACAACAGTCAGATCTACAACGAC
AAGGATCTCCTCAGCATGTCCGCACAAAGGGAGAGGATCAATGCCTTCTACAAAGACAAC
CCTCACAATAAAAACCATAGGATAATCCTGGATAGGGAACGCTTAACTATTGAAAGACCC
TACATCTTACTTGGAGTCCTGCTGGTAATGTTCCTGAGTCTAATCGGGCTGCTGGCCATT
GCAGGGATCAGGCTTCACCGGGCCACCGTTGGAACTGCGGAGATCCAGAGTCGGCTGAAT
ACCAACATTGAGTTGACCGAATCCATTGATCATCAAACTAAGGATGTCTTAACACCCCTG
TTCAAAATCATTGGTGATGAAGTCGGTATCAGAATTCCACAGAAGTTCAGTGATCTTGTC
AAGTTCATCTCCGATAAGATTAAGTTCCTCAACCCTGACAGAGAATACGATTTTAGGGAT
CTCCGGTGGTGTATGAACCCCCCTGAGAGAGTCAAAATTAACTTTGATCAATTCTGTGAA
TACAAAGCCGCGGTCAAGTCAGTTGAACATATATTTGAGTCATCATTCAACAGGTCAGAA
AGATTGCGACTATTGACTCTTGGGCCCGGAACAGGCTGTCTCGGCAGGACAGTAACAAGA
GCTCAGTTCTCAGAACTCACGCTGACCCTGATGGACCTGGATCTCGAGATGAAGCACAAC
GTGTCCTCAGTGTTTACCGTAGTTGAAGAGGGATTATTCGGAAGAACATATATTGTCTGG
AGATCTGACACCGGGAAACCGAGCACCAGTCTAGATATTGGCCAGTTTTTAAGAGTCTTC
GAGATCGGGTTGGTGAGGGATCTCGAGCTGGGTGCCCCCATTTTCCATATGACCAACTAC
CTCACAGTGAACATGAGTGATGACTATCGGAATTGCCTTTTAGCGGTAGGGGAGTTGAAG
CTGACAGCCCTATGCACCCCATCTGAGACTGTGACTCTGAGTGAGAGAGGAGTTCCAAAG
AGAGAGCCTCTTGTGGTTGTGATACTCAACCTAGTTGGGCCTACTCTAGGGGGCGAACTA
TACAGTGTCTTGCCTACCTCTGACCTCATGGTGGAGAAACTCCATCTATCCTCACATAGA
GGGATCATCAAAGACAACGAGGCCAACTGGGTAGTACCGTCTACCGATGTTCGTGATCTC
CAAAACAAGGGAGAATGTCTGGTGGAAGCATGCAAAACTCGACCTCCTTCATTTTGCAAT
GGCACAGGAATAGGCCCATGGTCAGAGGGGAGAATCCCTGCCTACGGAGTGATCAGGGTC
AGTCTTGACTTAGCTAGTGACCCAGGTGTGGTTATCACTTCAGTGTTTGGCCCACTGATA
CCTCACCTATCTGGCATGGATCTTTACAACAATCCGTTTTCAAGAGCTGCATGGCTGGCT
GTACCACCCTACGAGCAGTCATTTCTAGGAATGATAAATACAATTGGCTTCCCGGACAGA
GCAGAGGTCATGCCGCACATTTTGACCACAGAGATCAAAGGGCCTCGAGGTCGTTGTCAT
GTTCCTATAGAGTTGTCCCGCAGGATTGATGATGATATCAAGATCGGGTCCAATATGGTT
GTATTGCCGACGAGGGATCTGAGGTACATAACAGCCACTTATGATGTTTCCAGGAGCGAG
CATGCAATCGTGTACTATATCTATGACACGGGTCGCTCATCATCTTACTTCTACCCAGTT
CGATTGAATTTCAAGGGCAATCCTCTCTCTCTGAGGATAGAGTGTTTCCCCTGGTCTCAT
AAGGTGTGGTGCTACCATGATTGTCTTATATACAACACTATGACAAACGAAGAAGTCCAT
ACGAGAGGGCTGACCGGTATAGAGGTAACATGCAATCCAGTC
>Nigeria_1976_(EU267274)     
ATGGCGACTCTCCTTAAAAGCTTAGCATTGTTCAAGAGGAACAAAGACAAAGCGCCTACT
GCGTCGGGTTCAGGAGGGGCCATCCGGGGGATTAAGAATGTTATCATAGTCCCTATCCCC
GGGGACTCATCCATCATTACCCGTTCAAGACTGCTCGACAGGCTTGTCAGATTGGCCGGA
GATCCTGACATCAACGGGTCAAAGCTGACCGGCGTGATGATCAGCATGTTATCTTTGTTC
GTGGAGTCACCCGGGCAATTGATACAGCGGATCACAGATGATCCAGATGTCAGCATCCGC
CTTGTTGAGGTAGTTCAAAGTACTAGGTCCCAGTCCGGGTTGACCTTTGCATCACGTGGT
GCTGACTTGGACAATGAGGCAGATATGTATTTTTCAACTGAAGGACCCTCGAGTGGATGT
AAGAAAAGGATCAACTGGTTTGAGAACAGAGAAATAATAGACATAGAAGTGCAAGATGCA
GAAGAGTTCAATATGTTGTTAGCCTCCATCTTAGCACAAGTTTGGATCCTCCTGGCCAAG
GCGGTTACGGCACCAGATACGGCAGCCGACTCAGAACCGAGAAGGTGGGTTAAATACACA
CAACAAAGGAGAGTGATTGGGGAATTTCGCCTTGACAAAGGGTGGCTGGACGCAGTCCGC
AACAGGATTGCAGAAGATCTATCACTCCGGCGGTTCATGGTATCTCTCATACTTGACATC
AAGAGGACCCCCGGTAACAAGCCAAGGATTGCAGAAATGATCTGCGACATTGACAACTAT
ATTGTCGAAGCCGGACTCGCCAGTTTCATTCTTACTATCAAGTTTGGTATTGAAACCATG
TATCCTGCACTGGGCCTTCACGAGTTCGCCGGGGAATTGTCCACTATTGAATCCTTGATG
AACTTGTATCAACAGCTAGGAGAGGTTGCACCCTACATGGTAATTCTAGAGAACTCAATT
CAGAACAAGTTTAGTGCAGGAGCCTATCCCCTCCTCTGGAGCTATGCGATGGGTGTCGGA
GTCGAGTTGGAGAACTCAATGGGGGGCTTGAACTTTGGCAGGTCATATTTTGACCCGGCC
TATTTTCGTCTCGGACAGGAGATGGTCAGAAGATCTGCAGGAAAGGTCAGCTCCGTAATC
GCGGCTGAGCTTGGCATCACAGCAGAGGAAGCCAAACTAGTCTCGGAAATCGCCTCGCAG
ACTGGGGAAGAACGAACCGTTAGAGGGACTGGGCCTCGTCAGGCGCAGGTTTCCTTCCTC
CAGCATAAAATGGATGAGGGAGAGTCGCCTACACCAGCGACCAAAGAAGAAGTCAAAGCT
GCGATTCCAAATGGGTCTGAAGGAAGGGACATAAAGCGAACACGCTCAGGGAAGCCCAGA
GGAGAAACTCCCGGCCAACTGCTTCCGGAGATCATGCCAGAGGATGAAGTCTCGCGAGAG
TCCAGTCAAAACCCTCGTGAGGCTCAAAGATCGGCTGAGGCACTCTTCAGGCTGCAGGCC
ATGGCCAAGATTCTGGAGGACCAGGAGGAGGGAGAAGACAACAGTCAGATCCACAACGAC
AAGGATCTCCTCAGTATGTCCGCTCAAAGGGAGAGGATCAATGCCTTCTACAAAGACAAT
CCTCACAATAAGAACCATAGGATAATCCTGGATAGGGAACGCTTAACTATTGAAAGACCC
TACATCTTACTTGGAGTCCTGCTGGTAATGTTCCTGAGTCTAATCGGGCTGCTGGCCATT
GCAGGGATCAGGCTTCACCGGGCCACCGTTGGAACTGCGGAGATCCAGAGTCGGCTGAAG
ACCAACATTGAGTTGACCGAATCCATTGATCATCAAACTAAGGATGTCTTAACTCCCCTG
TTTAAAATCATTGGTGATGAAGTCGGCATCAGAATTCCACAGAAGTTCAGTGATCTTGTC
AAGTTCATCTCCGATAAGATTAAGTTCCTCAACCCTGACAGGGAATACGATTTTAGGGAT
CTCCGGTGGTGTATGAACCCCCCTGAGAGAGTCAAAATTAACTTTGATCAGTTTTGTGAA
TACAAAGCCGCGGTCAAATCAGTTGAACATATATTTGAGTCATCACTCAACAGGTCAGAA
ATGTTGCGACTATTGACTCTTGGGCCCGGAACAGGCTGTCTCGGCAGGACAGTAACAAGA
GCTCAGTTCTCAGAGCTCACGCTGACCTTGATGGACCTGGATCTCGAGATGAAGCACAAC
GTGTCCTCAGTGTTTACCGTAGTCGAAGAGGGATTATTCGGAAGAACATATACTGTCTGG
AGATCCGACACCGGGAAACCGAGCACCAGTCCAGGTATTGGCCATTTTTTAAGAGTCTTC
GAGATCGGGCTGGTGAGAGATCTCGAGCTGGGTGCCCCTATTTTCCATATGACCAACTAC
CTCACAGTGAACATGAGTGATGACTATCGGAGCTGTCTTTTAGCGGTAGGGGAGTTGAAG
CTGACAGCCCTATGCACCCCATCTGAGACTGTGACTCTGAGTGAGAGAGGAATTCCAAAG
AGAGAGCCTCTTGTGGTTGTGATACTCAACCTGGCTGGGCCTACTCTAGGGGGCGAACTA
TACAGTGTCTTGCCTACCTCTGACCTCATGGTGGAGAAACTCTATTTATCCTCACATAGA
GGGATTATCAAAGATAACGAGGCCAATTGGGTAGTACCGTCTACCGATGTTCGTGATCTT
CAAAACAAAGGAGAATGTCTGGTGGAAGCATGCAAGACTCGACCTCCTTCATTTTGCAAT
GGCACAGGAATAGGCCCATGGTCAGAGGGGAGAATCCCTGCCTACGGAGTGATCAGGGTC
AGTCTTGACTTAGCTAGTGACCCAGGTGTGGTTATCACTTCAGTGTTTGGCCCATTGATA
CCTCACCTATCCGGCATGGATCTTTACAACAATCCGTTTTCAAGAGCTGCATGGTTAGCT
GTACCACCTTATGAGCAGTCATTTCTAGGAATGATAAATACAATTGGCTTCCCGGACAGA
GTAGAGGTTATGCCGCACATTTTGACCACAGAGATCAGAGGGCCTCGAGGTCGTTGTCAT
ATTCCTATAGAGTTGTCCCGCAGGATTGATGATGATATCAAGATCGGGTCCAACATGGTT
GTATTGCCGACGAAGGACCTGAGGTACATAACAGCCACTTATGATGTTTCCAGGAGCGAG
CATGCAATCGTGTACTATATCTATGACACGGGTCGCTCATCATCTTACTTCTACCCAGTT
CGATTGAATTTCAGGGGCAATCCTCTCTCTCTGAGGATAGAGTGTTTTCCCTGGTATCAT
AAGGTGTGGTGCTACCATGATTGCCTTATATACAACACCATAACAAACGAAGAAGTCCAT
ATGAGAGGGCTGACCGGTATAGAGGTAACATGTAATCCAGTC
>Benin_2011_(KR781449)       
ATGGCGACTCTCCTCAAAAGCTTAGCACTGTTCAAGAGGAACAAAGACAAAGCGCCTACT
GCGTCAGGTTCAGGAGGGGCCATCCGGGGGATTAAGAATGTTATCATAGTCCCTATCCCC
GGGGACTCATCCATCATTACCCGTTCAAGACTGCTCGACAGGCTTGTCAGACTGGCCGGA
GATCCTGACATCAACGGGTCAAAGCTGACCGGCGTGATGATCAGCATGTTATCTTTGTTC
GTGGAGTCACCCGGGCAATTGATACAGCGGATCACAGATGATCCAGATGTTAGCATCCGT
CTTGTTGAGGTAGTTCAAAGTACCAGGTCCCAGTCCGGATTGACCTTTGCATCACGTGGT
GCTGATTTGGATAATGAGGCAGATATGTATTTTTCAACTGAAGGACCCTCGAGTGGAAGT
AAGAAAAGGATCAACTGGTTTGAGAACAGAGAAATAATAGACATAGAAGTGCAAGATGCA
GAAGAGTTCAATATGTTGTTAGCCTCCATCTTAGCACAAGTTTGGATCCTCCTGGCCAAG
GCGGTTACGGCACCAGATACGGCAGCCGACTCAGAACTGAGAAGGTGGGTTAAATACACA
CAGCAAAGGAGAGTGATTGGGGAATTTCGCTTTGACAAAGGGTGGCTGGACGCAGTCCGT
AACAGGATTGCAGAAGATCTATCACTCCGGCGGTTCATGGTATCCCTGATACTTGACATC
AAGAGGACCCCCGGCAACAAGCCAAGGATTGCAGAAATGATCTGCGACATTGACAACTAT
ATTGTCGAGGCCGGACTCGCAAGTTTCATTCTTACTATCAAGTTTGGTATTGAAACCATG
TATCCTGCACTAGGCCTTCACGAGTTCGCAGGGGAATTGTCCACTATTGAATCCTTGATG
AACTTGTATCAACAGCTAGGAGAAGTTGCACCCTATATGGTAATTCTAGAGAACTCAATT
CAGAACAAGTTTAGTGCAGGAGCCTATCCTCTCCTCTGGAGCTATGCGATGGGTGTCGGA
GTCGAGTTGGAGAACTCAATGGGGGGCTTGAACTTTGGCAGGTCATATTTTGACCCGGCC
TATTTTCGTCTCGGACAGGAGATGGTTAGGAGATCTGCAGGAAAGGTCAGCTCTGTAATT
GCGGCTGAGCTTGGCATCACAGCAGAGGAAGCCAAACTAGTCTCGGAAATCGCCTCGCAG
ACTGGGGAAGAACGAACCGTTAGAGGGACTGGGCCTCGGCAGGCGCAGGTTTCCTTCCTC
CAGCACAAAATGGGTGAGGGAGAGTCGCCTACACCAGCGACCAAAGAAGAAGTCAAAGCT
GCGATCCCAAACGGGTCCGAAGGAAGGGACATAAAGCGAACACGCCCAGGGAAGCCCAGA
GGAGAAACTCCCGGCCAACTGCTTCTGGAGATCATGCCAGAGGATGAAGTCTCGCGAGAG
TCTGGTCAAAACCCTCGTGAGGCTCAAAGATCGGCTGAGGCACTTTTCAGGCTGCAGGCC
ATGGCCAAGATTCTGGAGGACCAGGGGGAGGGAGAAGACAACAGTCAGATCTACAACGAC
AAGGATCTCCTCAGCATGTCCGCACAAAGGGAGAGGATCAATGCCTTCTACAAAGACAAC
CCTCACAATAAAAACCATAGGATAATCCTGGATAGGGAACGCTTAACTATTGAAAGACCC
TACATCTTACTTGGAGTCCTGCTGGTAATGTTCCTGAGTCTAATCGGGCTTCTAGCCATT
GCAGGGATCAGGCTTCACCGGGCCACCGTTGGGACTGCGGAGATCCAGAGTCGGCTGAAT
ACCAACATTGAGTTGACCGAATCCATTGATCATCAAACTAAGGATGTCTTAACACCCCTG
TTTAAAATCATTGGTGATGAAGTCGGCATCAGAATTCCACAGAAGTTTAGTGATCTTGTC
AAGTTCATCTCCGATAAGATTAAGTTCCTCAACCCTGACAGAGAATACGATTTTAGGGAT
CTCCGGTGGTGTATGAACCCTCCTGAGAGAGTCAAAATTAACTTTGATCAATTCTGTGAA
TACAAAGCCGCGGTCAAGTCAGTTGAACATATATTTGAGTCATCATTCAACAGGTCAGAA
AGATTGCGACTATTGACTCTTGGGCCCGGAACAGGCTGTCTCGGCAGGGCAGTAACAAGA
GCTCAGTTCTCAGAGCTTACGCTGACCCTGATGGACCTGGATCTCGAGATGAAGCACAAC
GTGTCCTCAGTGTTTACCGTAGTTGAAGAGGGGTTATTCGGAAGAACATATATTGTCTGG
AGATCTGACACCAGGAAACCGAGCACCAGTCCAGTTATTGGCCAGTTTTTAAGAGTCTTC
GAGATCGGGTTGGTGAGAGATCTCGAGCTGGGTGCCCCCATTTTCCATATGACCAACTAC
CTCACAGTGAACATGAGTGATGACTATCGGAGTTGCCTTTTAGCGGTAGGGGAGTTGAAG
CTGACAGCCCTATGCACTCCATCTGAGACTGTGACTCTGAGTGAGAGAGGAGTTCCAAAG
AGAGAGCCTCTTGTGGTTGTGATACTCAACCTAGTTGGGCCTACTCTAGGGGGCGAACTA
TACAGTGTCTTGCCTACCTCTGACCTCATGGTGGAGAAACTCTATTTATCCTCACATAGA
GGGATAATCAAAGATAACGAGGCCAATTGGGTAGTGCCGTCTACCGATGTTCGTGATCTC
CAAAACAAAGGGGAATGTCTGGTGGAAGCATGCAAAACTCGACCTCCTTCATTTTGCAAT
GGCACAGGAATAGGCCCATGGTCAGAGGGGAGAATCCCTGCCTACGGAGTGATCAGGGTC
AGTCTTGACTTAGCTAGTGACCCAGGTGTGGTTATCACTTCAGTGTTTGGCCCACTGATA
CCTCACCTATCTGGCATGGATCTTTACAACAATCCGTTTTCAAGAGGTGCATGGCTGGCT
GTACCACCCTATGAGCAGTCATTTCTAGGAATGATAAATACAATTGACTTCCCGGACAGA
GCAGAGGTCATGCCGCACATTTTGACCACAGAGATCAGAGGGCCTCGAGGTCGTTGCCAT
GTTCCTATAGAGTTGTCCCGCAGGATTGATGATGATATCAAGATCGGGTCCAATATGGTT
GTATTGCCGACGAGGGATCTGAGGTACGTAACAGCCACTTATGATGTTTCCAGGAGCGAG
CATGCAATCGTGTACTATATCTATGACACGGGTCGCTCATCATCTTACTTCTACCCAGTT
CGATTGAATTTCAGGGGCAATCCTCTCTCTCTGAGGATAGAGTGTTTCCCCTGGTCTCAT
AAGGTGTGGTGCTACCATGATTGTCTTATATACAACACCATGACAAACGAAGAAGTCCAT
ACGAGAGGGCTGACCGGTATAGAGGTAACATGCAATCCAGTC
>Benin_1969_(KR781450)       
ATGGCGACTCTCCTTAAAAGCTTGGCATTGTTCAAGAGGAACAAAGACAAAGCGCCTACT
GCGTCGGGTTCAGGAGGGGCCATCCGGGGGATTAAGAATGTTATCATAGTCCCTATTCCC
GGGGACTCATCCATCATTACCCGTTCAAGACTGCTCGACAGGCTTGTTAGATTGGCCGGA
GATCCTGACATCAACGGGTCAAAGCTGACCGGCGTGATGATCAGCATGTTATCTTTGTTC
GTGGAGTCACCCGGGCAATTGATACAGCGGATCACAGATGATCCAGATGTTAGCATCCGC
CTTGTTGAGGTAGTTCAAAGTACTAGGTCCCAGTCCGGGTTGACCTTTGCATCACGTGGT
GCTGATTTGGACAATGAGGCAGATATGTATTTTTCAACTGAAGGACCCTCGAGTGGAAGT
AAGAAAAGGATCAACTGGTTTGAGAACAGAGAAATAATAGACATAGAGGTGCAAGATGCA
GAAGAGTTCAATATGTTGTTAGCCTCCATCTTAGCACAAGTTTGGATCCTCCTGGCCAAG
GCGGTTACGGCACCGGATACGGCAGCTGACTCAGAACTGAGAAGGTGGGTTAAATACACA
CAACAAAGGAGAGTGATTGGGGAATTTCGCCTTGACAAAGGGTGGCTGGACGCAGTCCGC
AACAGGATTGCAGAAGATCTATCACTTCGGCGGTTCATGGTATCTCTCATACTTGACATC
AAAAGGACCCCCGGCAACAAGCCAAGGATTGCAGAAATGATCTGCGACATTGACAACTAT
ATTGTCGAAGCCGGACTCGCCAGTTTCATTCTTACTATCAAGTTTGGTATTGAAACCATG
TATCCTGCATTAGGCCTTCACGAGTTCGCCGGGGAATTGTCCACTATTGAATCCTTGATG
AACTTGTATCAACAGCTAGGAGAGGTTGCACCCTACATGGTAATTCTAGAGAACTCAATT
CAGAACAAGTTTAGTGCAGGAGCCTATCCCCTCCTCTGGAGCTATGCGATGGGTGTCGGA
GTCGAGTTGGAGAACTCAATGGGGGGCCTGAACTTTGGCAGGTCATATTTTGACCCGGCC
TATTTCCGTCTCGGACAGGAGATGGTCAGAAGATCTGCAGGAAAGGTCAGCTCTGTAATC
GCGGCTGAGCTTGGCATCACAGCAGAGGAAGCCAAACTAGTCTCGGAAATCGCCTCGCAG
ACTGGAGATGAACGAACCGTTAGAGGGACTGGGCCTCGACAGGCGCAGGTTTCCTTCCTC
CAGCATAAAATAGATGAGGGAGAGTCGCCTACACCAGCGACCAGAGAAGAAGTCAAAGCT
GCGATCCCAAATGGGTCTGAAGGAAGGGACATAAAGCGAACACGCTCAGGAAAGCCCAGA
GGAGAAACTCCCGGCCAACTGCTTCTGGAGATCATGCCAGAGGATGAAGTCTCGCGAGAG
TCTAGTCAAAACCCTCGTGAGGCTCAAAGATCGGCTGAGGCACTCTTCAGGCTGCAGGCC
ATGGCCAAGATTCTGGAGGACCAGGAGGAGGGAGAAGACAACAGTCAGATCTACAACGAC
AAGGATCTCCTCAGCATGTCCGCACAAAGGGAAAGGATCAATGCCTTCTACAAAGACAAT
CTTCATAATAAGAACCATAGGGTAATCCTGGATAGGGAACGCTTAACTATTGAAAGACCC
TACATCTTACTTGGAGTCCTGCTGGTAATGTTCCTGAGTCTAATCGGGCTGCTGGCCATT
GCAGGGATCAGGCTTCACCGGGCCACCGTTGGAACTGCGGAGATCCAGAGTCGGCTGAAT
ACCAACATTGAGTTGACCGAATCCATTGATCATCAAACTAAGGATGTCTTAACTCCCCTG
TTTAAAATCATTGGTGATGAAGTCGGCATCAGAATTCCACAGAAGTTCAGTGATCTTGTC
AAGTTCATCTCCGATAAGATTAAGTTCCTCAACCCTGACAGAGAATATGATTTTAGGGAT
CTCCGGTGGTGTATGAACCCCCCTGAGAGAGTCAAAATTAACTTTGACCAGTTTTGTGAA
TACAAAGCCGCGGTCAAGTCAGTTGAACATATATTTGAGTCATCACTCAACAGGTCAGAA
AGGTTGCGATTATTGACTCTTGGGCCCGGAACAGGCTGTCTCGGCAGGACAGTAACAAGA
GCTCAGTTCTCAGAGCTTACGCTGACCCTGATGGACCTGGATCTCGAGATGAAGCACAAC
GTGTCCTCAGTGCTTACCGTAGTCGAAGAGGGATTATTCGGAAGAACATATACTGTCTGG
AGATCCGACACCGGAAAACCGAGCACCAGTCCAGGTATTGGCCATTTTTTAAGAGTCTTC
GAGATCGGGCTGGTGAGAGATCTCGAGCTGGGTGCCCCTATTTTCCATATGACCAACTAC
CTCACAGTGAACATGAGTGATGACTATCGGAGCTGTCTTTTAGCAGTAGGGGAGTTGAAG
CTGACAGCCCTATGCACCCCATCTGAGACTGTGACTCTGAGTGAGAGAGGAGTTCCAAAG
AGAGAGCCTCTTGTGGTTGTGATACTCAACCTAGCTGGGCCTACTCTAGGGGGCGAACTA
TACAGTGTATTGCCTACCTCTGACCCCACGGTGGAGAAACTCTATTTATCCTCACATAGG
GGGATTATCAAAGATAACGAGGCCAATTGGGTAGTACCGTCTACCGATGTTCGTGATCTT
CAAAACAAAGGAGAATGTCTGGTGGAAGCATGCAAGACTCGACCTCCTTCATTTTGCAAT
GGCACAGGAATAGGCCCATGGTCAGAGGGGAGAATCCCTGCCTACGGGGTGATCAGGGTC
AGTCTTGACTTAGCTAGTGACCCGGGTGTAGTTATCACTTCAGTGTTTGGCCCATTGATA
CCTCACCTATCCGGCATGGATCTTTACAACAATCCGTTTTCAAGAGCTGCATGGTTGGCT
GTACCACCTTATGAGCAGTCATTTCTAGGAATGATAAATACAATTGGCTTCCCGGACAGA
GTAGAGGTTATGCCGCACATTTTGACCACAGAGATCAGAGGGCCTCGGGGTCGTTGTCAT
GTTCCTATAGAGTTGTCCCGCAGGATTGATGATGATATCAAGATCGGGTCCAACATGGTT
GTATTGCCGACGAAGGACCTGAGGTACATAACAGCCACTTATGATGTTTCCAGGAGCGAG
CATGCAATCGTGTACTATATCTATGACACGGGTCGCTCATCATCTTACTTCTACCCAGTT
CGATTGAATTTCAAGGGCAATCCTCTCTCTCTGAGGATAGAGTGTTTTCCCTGGTATCAT
AAGGTGTGGTGCTACCATGATTGTCTTATATACAACACCATAACAAACGAAGAAGTCCAT
ACGAGAGGGCTGACCGGTATAGAGGTAACATGTAATCCAGTC
>Turkey_2000_(NC006383)      
ATGGCGACTCTTCTTAAAAGCTTAGCATTGTTCAAGAGGAACAAAGACAAAGCGCCGACG
GCATCAGGTTCAGGAGGGGCCATCCGGGGGATTAAGAATGTTATCATAGTCCCGATTCCC
GGAGACTCGTCCATCATTACCCGTTCAAGACTGCTCGACAGGCTTGTCAGATTGGCCGGA
GATCCTGACATCAACGGGTCAAAGTTAACCGGCGTGATGATCAGCATGTTATCTTTGTTC
GTAGAGTCACCCGGGCAATTGATACAGCGAATCACAGATGATCCAGATGTTAGTATCCGC
CTTGTTGAGGTAGTTCAAAGTACTAGGTCTCAGTCCGGGTTGACCTTTGCATCACGTGGT
GCTGATTTAGACAACGAGGCAGACATGTATTTTTCAACTGAGGGGCCCTCGAGTGGAGGT
AAGAAAAGGATCAACTGGTTTGAGAACAGAGAAATAATAGACATAGAAGTGCAGGATCCA
GAAGAGTTCAATATGTTGTTAGCCTCCATACTAGCACAAGTCTGGATCCTTCTGGCCAAG
GCTGTTACGGCACCGGATACGGCAGCTGACTCAGAATTGAGAAGGTGGGTTAAATATACA
CAACAAAGGAGAGTGATTGGGGAATTTCGCCTTGACAAAGGGTGGCTGGACGCAGTCCGC
AACAGAATTGCAGAAGATCTATCACTTCGGCGGTTCATGGTATCTCTCATACTTGACATC
AAGAGGACCCCCGGCAACAAGCCAAGGATTGCAGAAATGATCTGCGACATTGACAACTAT
ATTGTCGAAGCCGGACTCGCCAGTTTCATCCTTACTATCAAGTTTGGTATCGAAACCATG
TATCCTGCATTAGGGCTCCACGAGTTTGCCGGGGAATTGTCCACTATTGAATCCTTGATG
AACTTGTATCAACAGCTAGGAGAGGTTGCACCCTACATGGTAATTCTCGAGAACTCAATT
CAGAACAAGTTTAGTGCAGGAGCTTATCCCCTCCTCTGGAGCTATGCGATGGGTGTCGGA
GTTGGGCTGGAGAACTCAATGGGGGGCTTGAACTTTGGCAGGTCATATTTTGACCCTGCC
TATTTTCGTCTCGGACAGGAGATGGTCAGAAGATCTGCAGGAAAGGTCAGCTCTGTGATT
GCGGCCGAGCTCGGCATCACAGCAGAGGAAGCCAAACTAGTCTCGGAAATCGCCTCGCAG
GCTGGGGACGAAAGAACCGCTAGAGGGACTGGGCCTCGACAGGCGCAGGTCTCCTTCCTC
CAGCACAAAACAGGAGAGGGAGAGTCGTCCGCACCAGCAACCAGAGAGGGGGTCAAAGCT
GCGATCCCAAACGGATCCGAAGAAAGGGACAGGAAGCAAACACGCTCAGGAAGGCCCAGA
GGAGAGACCCCCAGCCAACTGCTCCTGGAAATCATGCCAGAGGATGAGGTCTCGCGAGAG
TCTGGTCAAAACCCTCGTGAGGCTCAAAGATCGGCCGAGGCACTCTTCAGGCTGCAGGCC
ATGGCCAAGATTCTGGAGGACCAGGAGGAGGGAGAAGACAACAGTCAGGTCTACAACGAC
AAGGATCTCCTCGGCATGTCCGCACAAAGGGAAAGGATCAATGCCTTCTACAAAGACAAT
CCTCACAATAAGAACCATAGGGTGATCCTGGATAGAGAACGCTTGGTCATCGAAAGACCC
TACATCTTGCTTGGAGTCCTGCTGGTAATGTTCCTGAGTCTAATCGGACTGCTGGCCATT
GCAGGGATCAGGCTTCACCGGGCCACCGTTGGAACATCAGAGATCCAGAGTCGGCTGAAT
ACCAATATTGAGTTGACCGAATCTATTGATCACCAAACTAAGGATGTCTTAACTCCCCTT
TTCAAAATCATTGGCGATGAAGTCGGCATCAGAATTCCACAGAAATTCAGTGATCTTGTC
AAGTTCATCTCCGATAAGATTAAATTCCTCAACCCTGATAGAGAGTATGATTTCAGGGAT
CTCCGGTGGTGCATGAATCCCCCCGAGAGAGTCAAAATTAATTTTGATCAGTTTTGTGAG
TACAAGGCTGCGGTTAAGTCAATTGAACATATATTTGAATCACCACTCAACAAGTCAAAA
AAGCTGCAATCATTGACTCTTGGGCCCGGAACAGGCTGTCTAGGCAGGACAGTAACAAGA
GCTCATTTCTCAGAACTTACACTGACCTTAATGGACCTGGATCTAGAGATGAAGCACAAC
GTATCCTCAGTGTTTACCGTAGTTGAAGAGGGATTATTCGGAAGAACATATACCGTCTGG
AGATCCGATGCCAGGGATCCGAGCACCGATCTAGGTATTGGCCACTTTTTAAGAGTCTTC
GAGATTGGACTGGTAAGAGATCTCGGGCTGGGTCCCCCTGTTTTTCATATGACCAACTAT
CTCACAGTGAACATGAGTGATGACTATCGGAGATGTCTTTTAGCGGTAGGGGAGTTAAAG
TTGACAGCCCTATGCAGCTCATCTGAGACTGTGACACTGGGCGAGAGAGGAGTTCCAAAG
AGGGAGCCTCTTGTAGTTGTGATACTCAACCTAGCTGGGCCCACTCTAGGGGGCGAACTA
TACAGTGTCTTGCCTACCTCTGATCTCATGGTGGAGAAACTCTATTTATCTTCACATAGA
GGGATTATCAAAGATGACGAGGCCAATTGGGTAGTGCCGTCTACCGATGTTCGTGATCTT
CAAAACAAAGGAGAATGTTTGGTGGAGGCATGCAAGACTCGACCTCCTTCATTTTGCAAT
GGCACAGGATCAGGCCCGTGGTCAGAGGGGAGAATCCCTGCTTACGGGGTGATCAGGGTC
AGTCTTGACTTAGCTAGTGACCCGGGTGTAGTTATCACTTCAGTGTTTGGCCCACTGATA
CCTCACCTATCTGGCATGGATCTTTACAACAACCCGTTTTCTAGAGCTGTATGGTTGGCT
GTACCACCTTATGAGCAGTCATTTCTAGGAATGATTAATACGATTGGATTCCCTAACAGA
GCAGAGGTTATGCCGCACATTTTGACCACAGAGATCAGAGGCCCTCGGGGTCGTTGCCAT
GTTCCCATAGAATTGTCTCGCAGGGTTGATGACGACATCAAGATTGGGTCCAACATGGTC
ATATTGCCGACGATAGACCTGAGATATATTACAGCCACTTATGATGTTTCTAGGAGCGAG
CATGCTATCGTGTACTATATCTATGACACAGGTCGCTCATCATCTTACTTCTACCCAGTT
CGGCTGAACTTCAAAGGCAATCCTCTCTCTCTGAGGATAGAGTGTTTCCCTTGGCGTCAT
AAGGTGTGGTGCTACCATGATTGTCTTATATACAACACCATAACAGATGAAGAAGTCCAT
ACGAGAGGGCTGACCGGTATAGAGGTAACATGTAATCCAGTC
>Morocco_2008_(KC594074)     
ATGGCGACTCTCCTTAAAAGCTTAGCATTGTTCAAAAGGAACAAAGACAAAGCGCCGACG
GCATCAGGTTCAGGGGGGGCCATCCGGGGGATTAAGAATGTTATCATAGTCCCGATTCCC
GGAGACTCGTCCATCATTACCCGTTCAAGACTGCTCGACAGGCTAGTCAGATTGGCCGGA
GATCCTGACATCAACGGGTCAAAGCTGACCGGCGTGATGATCAGCATGTTATCTTTGTTC
GTAGAGTCACCCGGGCAATTGATACAGCGAATCACAGATGATCCAGATGTTAGTATCCGC
CTTGTTGAGGTAGTTCAAAGTACTAGGTCCCAGTCCGGGTTGACCTTTGCATCACGTGGT
GCTGATTTGGACAACGAGGCAGACATGTATTTTTCAACTGAGGGGCCCTCGAGTGGAAGT
AAGAAAAGGATCAACTGGTTTGAGAACAGAGAAATAATAGACATAGAGGTGCAGGATCCA
GAAGAGTTCAATATGTTGTTGGCCTCCATACTAGCACAAGTCTGGATCCTTCTGGCCAAG
GCTGTTACGGCACCGGATACGGCAGCTGACTCAGAACTGAGAAGGTGGGTTAAATACACA
CAACAGAGGAGAGTGATTGGGGAATTTCGCCTTGACAAAGGGTGGCTGGACGCAGTCCGC
AACAGAATTGCAGAAGATCTATCACTTCGGCGGTTCATGGTGTCTCTCATACTTGACATC
AAGAGGACCCCCGGCAACAAGCCAAGGATTGCAGAAATGATCTGCGACATTGACAACTAT
ATCGTCGAAGCCGGACTCGCCAGTTTCATCCTGACTATCAAGTTTGGTATCGAAACCATG
TATCCTGCATTAGGGCTCCACGAGTTTGCCGGGGAATTGTCCACTATCGAGTCCTTGATG
AACTTGTATCAACAGCTAGGAGAGGTTGCACCCTACATGGTAATTCTAGAGAACTCAATT
CAGAACAAGTTTAGTGCAGGAGCTTATCCCCTCCTCTGGAGCTATGCGATGGGTGTCGGA
GTTGAGCTGGAGAACTCAATGGGGGGCCTGAACTTTGGCAGGTCATATTTTGACCCTGCT
TATTTTCGTCTCGGACAGGAGATGGTCAGAAGATCTGCAGGAAAGGTCAGCTCTGTGATT
GCGGCTGAGCTCGGCATCACAGCAGAGGAAGCTAAACTAGTCTCGGAAATCGCCTCGCAG
GCCGGGGACGAAAGAACCGCCAGAGGGACTGGGCCTCGACAGGCGCAGGTCTCCTTCCTC
CAGCACAAAACAGGAGAGGGAGATTCGCCCACACCAGCGACCAGAGAAGGGGTCAAAGCT
GCGATCTCAAACGGACCTGAAGAAAGGGATAGAAAGCAAACACGCCCAGGAAGGCCCAGA
GGAGAGACCCCCGGTCAACTGCTCCTGGAAATCATGCCAGAGGATGAGGTTCCGCGAGAG
TCTGGTCAAAACCCTCGTGAGGCTCAAAGATCAGCCGAGGCACTCTTCAGGCTGCAGGCC
ATGGCCAAGATTCTGGAGGACCAGGAGGAGGGAGAAGACAACAGTCAGGTCTACAACGAC
AAGGATCTCCTCGGCATGTCCGCACAAAGGGAAAGAATCAATGCCTTCTACAAAGACAAT
CCTCACAATAAGAACCATAGGGTGATTCTCGATAGAGAACGCTTGGTCATTGAAAGACCC
TACATCTTGCTTGGAGTCCTGCTGGTAATGTTCCTGAGTCTAATCGGACTGCTGGCCATT
GCAGGGATCAGGCTTCACCGGGCCACCGTTGGAACTTCAGAGATCCAGAGTCGGCTGAAT
ACCAATATTGAGTTGACCGAATCTATTGATCACCAAACTAAGGATGTCTTAACTCCCCTT
TTTAAAATCATTGGCGATGAAGTCGGCATCAGAATTCCACAGAAATTCAGTGATCTTGTC
AAGTTCATCTCCGATAAGATTAAATTCCTCAACCCTGATAGAGAGTATGATTTCAGGGAT
CTCCGGTGGTGTATGAATCCCCCTGAGAGAGTCAAAATTGATTTTGATCAGTTTTGTGGG
TACAAAGCTGCGGTTAAGTCAATTGAACATATATTTGAGTCACCACTCAACAAGTCAAAA
AAGCTGCAATCATTGACTCTTGGGCCCGGAACAGGCTGTCTAGGCAGGACAGTAACAAGA
GCTCGTTCCTCAGAACTTACACTGACCTTAATGGACCTGGATATAGAGATGAAGCACAAC
GTGTCCTCAGTGTTTACCGTAGTTGAAGAGGGATTATTCGGAAGAACATATACAGTCTGG
AGATTCGATGCCAGGGATCCTAGCACCGATCTAGGTATTGGCCATTTTTTAAGAGTCTTC
GAGATTGGACTGGTAAGAGATCTCGGGCTGGGTCCCCCTGTTTTTCATATGACCAACTAT
CTCACAGTGAACATGAGTGATGACTATCGGAGATGTCTTTTAGCGGTAGGGGAGTTGAAG
TTGACAGCCTTATGCACCTCATCTGAGACTGTGACACTGAGTGAGAGAGGAGTTCCAAAG
AGGGAGCCTCTTGTGGTTGTGATACTTAACCTAGCTGGGCCCACTCTAGGGGGAGAACTA
TACAGTGTCTTGCCTACCTCTGATCTCATGGTGGAGAAACTCTATTTATCTTCTCATAGA
GGGGTTATCAAAGATGACGAGGCCAATTGGGTAGTGCCGTCAACCGATGTTCGTGATCTT
CAGAACAAAGGAGAATGTCTAGTGGAAGCATGTAAGACCCGACCTCCCTCATTTTGCAAT
GGCACAGGATCAGGCCCGTGGTCAGAGGGGAGAATCCCTGCTTACGGGGTGATCAGGGTC
AGTCTTGACTTAGCTAGTGACCCGGGTGTAGTTATCACCTCAGTGTTTGGCCCACTGATA
CCTCACCTATCCGGCATGGATCTTTACAATAACCCGTTTTCAAGAGATGTATGGTTGGCT
GTACCACCTTATGAGCAGTCATTTCTAGGAATGATAAATACAGTTGGATTCCCCAACAGG
GCAGAGGTTATGCCGCACATTTTGACCACAGAGATCAGGGGCCCTCGGGGTCGTTGCCAT
GTTCCCATAGAATTGTCCCGCAGGGTTGATGACGATATCAAGATCGGGTCCAACATGGTC
ATATTGCCGACGATGGACCTGAGGTATATTACAGCCACTTATGATGTTTCCAGGAGCGAG
CATGCAATCGTGTATTATATATATGACACAGGTCGCTCATCATCTTACTTCTACCCAGTT
CGACTGAATTTCAAAGGCAATCCTCTCTCTCTGAGGATAGAGTGTTTCCCTTGGCGTCAT
AAGGTGTGGTGCTACCATGATTGTCTCATATACAACACCATAACAGATGAAGAAGTCCAC
ACGAGAGGGCTGACCGGTATAGAGGTAACATGTAATCCAGTC
>India_2014_(KT270355)       
ATGGCTACTCTCCTTAAAAGCTTAGCATTGTTCAAAAGGAACAAAGACAAAGCGCCGACG
GCATCAGGTTCAGGAGGGGCCATCCGGGGGATTAAGAATGTTATCATAGTCCCGATTCCC
GGAGACTCGTCCATCACTACCCGTTCAAGACTGCTCGACAGGCTTGTCAGATTGGCCGGA
GATCCTGACATCAACGGGTCAAAGCTGACCGGCGTGATGATCAGCATGTTATCTTTGTTC
GTAGAGTCACCCGGGCAATTGATACAGCGAATCACAGATGATCCAGATGTTAGTATCCGC
CTTGTTGAGGTAGTTCAAAGTACTAGGTCCCAGTCCGGGTTGACCTTTGCATCACGTGGT
GCTGATTTGGACAACGAGGCAGACATGTATTTTTCAACTGAGGGGCCCTCGAGTGGAGGT
AAGAAAAGGATCAACTGGTTTGAGAACAGAGAAATAATAGACATAGAGGTGCAGGATCCA
GAAGAGTTCAATATGTTGTTAGCCTCCATACTAGCACAAGTCTGGATCCTTCTGGCCAAG
GCTGTTACGGCACCGGATACGGCAGCTGACTCAGAACTGAGAAGGTGGGTTAAATACACA
CAACAAAGGAGAGTGACTGGGGAATTTCGCCTTGACAAAGGGTGGCTGGACGCAGTCCGC
AACAGAATTGCAGAAGATCTATCACTCCGGCGGTTCATGGTATCTCTCATACTTGACATC
AAGAGGACCCCCGGCAACAAGCCAAGGATCGCAGAAATGATCTGCGACATTGACAACTAT
ATTGTCGAAGCAGGACTCGCCAGTTTCATCCTTACTATCAAATTTGGTATAGAAACCATG
TATCCTGCATTAGGGCTCCACGAGTTTGCCGGGGAATTGTCCACTATTGAGTCCTTGATG
AACTTGTATCAACAGCTAGGAGAGGTTGCACCCTACATGGTAATTCTAGAGAACTCAATT
CAGAACAAGTTTAGTGCAGGAGCTTATCCCCTCCTCTGGAGCTATGCGATGGGTGTCGGA
GTTGAGCTGGAGAACTCAATGGGGGGCTTGAACTTTGGCAGATCATATTTTGACCCTGCC
TATTTTCGTCTCGGACAGGAGATGGTCAGAAGATCTGCAGGAAAGGTCAGCTCTGTGATT
GCGGCTGAGCTCGGCATCACAGCAGAGGAAGCTAAACTAGTCTCGGAAATAGCCTCGCAG
GCTGGGGACGAAAGAACCGCTAGAGGAACTGGGCCTCGACAGGCGCAGGTCTCCTTCCTA
CAGCACCAAACAGGAGGGGGAGAGTCGTCCGCACCAGCGACCAGAGAAGGGGTCAAAGCT
GCGATCCCAAACGGATCCGGAGAAAGGGACAGAAAGCAAACACGCCCAGGGAGGCCCAGA
GGAGAGACCCCCGGCCAACTGCTCCTGGAATTCATGCCAGATGATGAGGTCTCGCGAGAA
TCTGGTCAAAACCCTCGTGAGGCTCAAAGGTCGGCCGAGGCACTCTTCAGGCTGCAGGCC
ATGGCCAAGATTCTGGAGGACCAGGAGGAGGGAGAAGACGACAATCAGGTCTACAACGAC
AAGGATCTCCTCGGCATGTCCGCACAAAGAGAAAGGATCAATGCCTTCTACAAAGGCAAT
CCTCACAATAAGAACCATAGGGTGATCCTGGATAGAGAACGCTTGATCATTGAAAGACCC
TACATCTTGCTTGGAGCCCTGCTGGTAATGTTCCTGAGTCTAATCGGACTGCTGGCCATT
GCAGGGATCAGGCTTCACCGGGCCACCGTTGGAACTTCAGAGATCCAGAGTCGGCTGAAT
ACCAATATTAAGTTGACCGAATCTATTGATCACCAGACTAAGGATGTCTTAACTCCCCTT
TTTAAAATCATTGGCGATGAAGTCGGCATCAGGATTCCACAGAAATTCAGTGATCTTGTC
AAGTTCATCTCCGACAAGATTAAATTCCTCAACCCCGATAGAGAGTATGATTTCAGGGAT
CTCCGGTGGTGCATGAGTCCCCCCGAGAGAGTCAAAATTAATTTTGATCAGTTTTGTGAG
TACAAAGCTGCGGTTAATTCAATTGAACATATATTTGAGTCACCGCTCAACAAGTCAAAA
AAGCTGCAATCATTGACTCTTGGGCCCGGAACAGGCTGTCAAGGCAGGACAGTAACAAGA
GCTCATTTCTCAGAACTTACACTGACCTTAATGGACTTGGATCTAGAGATGAAGCACAAC
GTGTCCTCAGTGTTTACCGTAGTTGAAGAGGGGTTATTCGGAAGAACATATACCGTCTGG
AGATCCGATGCCAGGGATCCGAGCACCGATCTAGGTATCGGCCATTTTTTAAGAGTCTTC
GAGATTGGACTGGTAAGAGATCTCGGGCTGGGTCCCCCTGTTTTCCATATGACCAACTAT
CTCACAGTGAACATGAGTGATGTCTATCGGAGATGTCTTTTAGCGGTAGGGGAGTTGAAG
TTGACAGCCCTATGCACCTCATCTGAGACTGTAACACTGAGTGAGAGAGGAGTTCCAAAG
AGGAAGCCTCTTGTGGTTGTGATACTTAACCTGGCTGGGCCCACTCTAGGGGGCGAACTA
TACAGTATCTTGCCTACCTCTGATCTCATGGTGGAGAAACTCTATTTATCTTCACATAGA
GGGATTATCAAGGATGACGAGGCCAATTGGGTAGTGCCGTCCACCGATGTTCGTGATCTT
CAGAACAAAGGTGAATGTCTGGTGGAAGCATGCAAGACTCGACCTCCTTCATTTTGCAAT
GGCACAGGATCAGGCCCGTGGTCAGAGGGGAGAATCCCTGCTTACGGGGTGATCAGGGTC
AGTCTTGACTTAGCTAGTGACCCGGATGTAGTTATCACTTCAGTGTTTGGCCCACTGATT
CCTCACCTATCCGGCATGGATCTTTACAACAACCCGTTTTCAAGAGCTGTATGGTTGGCT
GTACCACCTTACGAGCAGTCATTTCTAGGAATGATAAATACAATTGGATTCCCTAACAGA
ACAGAGGTTATGCCGCACATTTTGACCACAGAGATCAGAGGCCCTCGGGGTCATTGCCAT
GTCCCCATAGAATTGTCCCGCAGGGTTGATGACGATATCAAGATCGGGTCCAACATGGTC
ATATTGCCGACGATGGACCTGAGATATATTACAGCCACTTATGATGTTTCCAGGAGCGAG
CATGCAATCGTGTACTATATCTATGACACAGGTCGCTCATCATCTTACTTCTACCCAGTT
CGACTGAATTTCAAAGGCAATCCTCTCTCTCTGAGGATAGAGTGTTTCCCTTGGCGTCAT
AAGGTGTGGTGCTACCATGATTGTCTTATATACAACACCATAACAGATGAAGAGGTCCAT
ATGAGAGGGCTGACCGGTATAGAGGTAACATGCAATCCAGTC
>China_Tibet_2007_(FJ905304) 
ATGGCGACTCTCCTTAAAAGCTTAGCATTGTTCAAAAGGAACAAAGACAAAGCGCCGACG
GCATCGGGTTCAGGAGGGGCCATCCGAGGGATTAAGAATGTTATCATAGTCCCGATTCCC
GGAGACTCGTCCATCACTACCCGTTCAAGACTGCTCGACAGGCTTGTCAGGTTGGCCGGA
GATCCTGACATCAACGGGTCAAAGCTGACCGGCGTGATGATCAGCATGCTATCCTTGTTC
GTAGAGTCACCCGGGCAATTGATACAGCGAATCACAGATGATCCAGATGTTAGTATCCGC
CTTGTTGAGGTAGTTCAAAGTACTAGGTCCCAGTCCGGGTTGACCTTTGCATCACGTGGT
GCTGATTTGGATAACGAGGCAGACATGTATTTTTCAACTGAGGGGCCCTCGAGTGGAGGT
AAGAAAAGGATCAACTGGTTTGAGAACAGAGAAATAATAGACATAGAGGTGCAGGATCCA
GAAGAGTTCAATATGTTGTTAGCCTCCATACTAGCACAAGTCTGGATCCTTCTGGCCAAG
GCTGTTACGGCACCGGATACGGCAGCTGACTCAGAACTGAGAAGGTGGGTTAAATACACA
CAACAAAGGAGAGTGATTGGGGAATTTCGCCTTGATAAAGGGTGGCTGGACGCAGTCCGC
AACAGAATTGCAGAAGATCTATCACTCCGGCGGTTCATGGTATCTCTCATACTTGACATC
AAGAGGACCCCCGGCAACAAGCCAAGGATTGCAGAAATGATCTGCGACATTGACAACTAT
ATTGTCGAAGCAGGACTCGCCAGTTTCATCCTTACTATCAAATTTGGTATAGAAACCATG
TATCCTGCATTAGGGCTCCACGAGTTTGCCGGGGAATTGTCCACTATTGAGTCCTTGATG
AACTTGTATCAACAGCTAGGAGAGGTTGCACCCTACATGGTAATTCTAGAGAACTCAATT
CAGAACAAGTTTAGTGCAGGAGCTTATCCCCTCCTCTGGAGCTATGCGATGGGTGTCGGA
GTTGAGCTGGAGAACTCAATGGGGGGCTTGAACTTTGGCAGGTCATATTTTGACCCTGCC
TATTTTCGTCTCGGACAGGAGATGGTCAGAAGATCTGCAGGAAAGGTCAGCTCTGTGATT
GCGGCTGAGCTCGGCATCACAGCAGAGGAAGCTAAACTAGTCTCGGAAATAGCCTCGCAG
GCTGGGGACGAAAGAACCGCTAGAGGGACTGGGCCTCGACAGGCGCAGGTCTCCTTCCTC
CAGCACCAAACAGGAGGGGGAGAGTCGTCCGCACCAGCGACCAGAGAAGGGGTCAAAGCT
GCGATCCCAAACGGATCCGAAGAAAGGGACAGAAAGCAAACACGCCCAGGAAGGCCCAGA
GGAGAGACCCCCGGCCAACTGCTCCTGGAAATCATGCCAGAGGATGAGGTTTCGCGAGAA
TCTGGTCAAAACCCTCGTGAGGCTCAAAGATCGGCCGAGGCACTCTTCAGGCTGCAGGCC
ATGGCCAAGATTCTGGAGGACCAGGAGGAGGGAGAAGACAACAATCAGGTCTACAACGAC
AAGGATCTCCTCGGCATGTCCGCACAAAGGGAAAGGATCAATGCCTTCTACAAAGACAAT
CCTCACAATAAGAACCATAGGGTGATCCTGGATAGAGAACGCTTGGTCATTGAAAGACCC
TACATCTTGCTTGGAGTCCTGCTGGTAATGTTCCTGAGTCTAATCGGACTGCTGGCCATT
GCAGGGATCAGGCTTCACCGGGCCACCGTTGGAACTTCAGAGATCCAGAGTCGGCTGAAT
ACCAATATTAAGTTGGCCGAATCTATTGATCACCAGACTAAGGATGTCTTAACTCCCCTT
TTTAAAATCATTGGCGATGAAGTCGGCATCAGAATTCCACAGAAATTCAGTGATCTTGTC
AAGTTCATCTCCGATAAGATTAAATTCCTCAACCCTGATAGAGAGTATGATTTCAGGGAT
CTCCGGTGGTGCATGAATCCCCCCGAGAGAGTCAAAATTAATTTTGATCAGTTTTGTGAG
TACAAAGCTGCGGTTAAGTCAATTGAACATATATTTGAGTCACCACTCAACAAGTCAAAA
AAGCTGCAATCATTGACTCTCGGGCCCGGAACAGGCTGTCTAGGCAGGACAGTAACAAAA
GCTCATTTCTCAGAACTTACACTGACCTTAATGGACCTGGATCTAGAGATGAAGCACAAC
GTGTCCTCAGTGTTTACCGTAGTTGAAGAGGGGTTATTCGGAAGAACATATACCGTCTGG
AGATCCGATGCCAGGGATCCGAGCACCGATCTAGGTATCGGCCATTTTTTAAGAGTCTTC
GAGATTGGACTGATAAGAGATCTCGGGCTGGGTCCCCCTGTTTTTCATATGACCAACTAT
CTCACAGTGAACATGAGTGATGACTATCGGAGATGTCTTTTAGCGGTAGGGGAGTTGAAG
TTGACAGCCCTATGCACCTCATCTGAGACTGTGACACTGAGTGAGAGAGGAGCTCCAAAG
AGGGAGCCTCTTGTGGTTGTGATACTTAATCTGGCTGGACCCACTCTAGGGGGCGAACTA
TACAGTGTCTTGCCTACCTCCGATCTCATGGTGGAGAAACTCTATTTATCTTCACATAGA
GGGATCATCAAGGATGACGAGGCCAATTGGGTAGTGCCGTCTACCGATGTTCGTGATCTT
CAGAACAAAGGTGAATGTCTGGTGGAAGCATGCAAGACTCGACCTCCTTCATTTTGCAAT
GGCACAGGATCAGGCCCGTGGTCAGAGGGGAGAATCCCTGCTTACGGGGTGATCAGGGTC
AGTCTTGACTTAGCTAGTGACCCGGATGTAGTTATCACTTCAGTGTTTGGCCCACTGATT
CCTCACCTATCCGGCATGGATCTTTACAACAACCCGTTTTCAAGAGCTATATGGTTGGCT
GTACCACCTTATGAGCAGTCATTTCTAGGAATGATAAATACAATTGGATTCCCTAACAGA
GCAGAGGTTATGCCGCACATTTTGACCACAGAGATCAGAGGCCCTCGGGGTCGTTGCCAT
GTTCCCATAGAATTGTCCCGCAGGGTTGATGACGATATCAAGATCGGGTCCAACATGGTC
ATATTGCCGACGATGGACCTGAGGTATATTACAGCCACTTATGATGTTTCCAGGAGCGAG
CATGCAATCGTGTACTATATCTATGACACAGGTCGCTCATCATCTTACTTCTACCCAGTT
CGACTGAATTTCAAAGGCAATCCTCTCTCTCTGAGGATAGAGTGTTTCCCTTGGCGTCAT
AAGGTGTGGTGCTACCATGATTGTCTTATATACAACACCATAACAGATGAAGAGGTCCAT
ACGAGAGGGCTGACCGGTATAGAGGTAACATGCAATCCAGTT
