# Supplementary material for: Combining viral genetic and animal mobility network data to unravel peste des petits ruminants transmission dynamics in West Africa
Source: PLoS Pathog. 2021 Mar 18;17(3):e1009397. doi: 10.1371/journal.ppat.1009397 (PMC8009415; doi:10.1371/journal.ppat.1009397)
Supplement: S5 Data — (CSV) [file ppat.1009397.s021.csv]

	village_j	village_i	id_souche_i	souche_i	id_village_i	id_souche_j	souche_j	id_village_j	clade_i	clade_j	TNsen	BrL	coordist	roadist	costdist	netdist	Resist	Resistbrock	Conductanceweight	Conductancefreq	comm_basic_i	comm_freq_i	comm_sum_i	comm_brock_i	comm_basic_j	comm_freq_j	comm_sum_j	comm_brock_j	edge_basic_i	edge_basic_j	edge_freq_i	edge_freq_j	edge_sum_i	edge_sum_j	edge_brock_i	edge_brock_j	fg_basic_i	fg_basic_j	fg_freq_i	fg_freq_j	fg_sum_i	fg_sum_j	fg_brock_i	fg_brock_j	sameclade
1	DANDE	DANDE	1	SnKe2I_2013	43	2	SnKe1I_2013	43	4	4	0,0027	0,00269	2,29467423837026	1,7389670567428	7,92870463414151	0	0,3268617218	0	0	0	2	11	1	30	2	11	1	30	4	4	5	5	10	10	4	4	1	1	4	4	1	1	4	4	1
2	KAOLACK	KAOLACK	6	SnVs_2012	100	5	SnNd1I_2012	100	3	3	9e-04	0,00089	4,97183859841538	2,80908534530193	107,59468173953	0	2,112369102e-08	0	0	0	20	16	1	6	20	16	1	6	4	4	5	5	11	11	4	4	2	2	1	1	1	1	4	4	1
3	KAOLACK	MBAM	10	SnSoI_2012	139	5	SnNd1I_2012	100	3	3	0,0029	0,0036	27,3986368128797	33,3621318229543	291,157138288046	4	0,1154284076	6,392928954	0,03916583157	1,167751653	1	3	4	12	20	16	1	6	8	4	8	5	16	11	9	4	7	2	3	1	5	1	3	4	1
4	KHOMBOLE	MEOUANE	19	SnMe1II_2012	153	8	SnMb1I_2012	112	3	3	0,0041	0,00418	117,932686164946	160,190915922056	1071,58844442716	4	0,841359113	9,409878581	1,095483586	1,640784808	16	2	1	14	2	18	25	9	11	8	6	5	15	14	11	5	7	1	4	4	1	1	3	5	1
5	KHOMBOLE	KAOLACK	5	SnNd1I_2012	100	8	SnMb1I_2012	112	3	3	0,0012	0,00119	10,18745364974	5,29718721715639	136,87582058018	4	2,112369102e-08	3,546593093	0,09993464309	0,6929168498	20	16	1	6	2	18	25	9	4	8	5	5	11	14	4	5	2	1	1	4	1	1	4	5	1
6	KHOMBOLE	KAOLACK	6	SnVs_2012	100	8	SnMb1I_2012	112	3	3	0,0015	0,00149	5,64500607909735	2,46751872851926	43,7855386767964	4	2,112369102e-08	3,546593093	0,09993464309	0,6929168498	20	16	1	6	2	18	25	9	4	8	5	5	11	14	4	5	2	1	1	4	1	1	4	5	1
7	KOLDA	DANDE	1	SnKe2I_2013	43	9	SnKoI_2014	117	4	4	0,0021	0,00209	302,954538951377	319,737	1676,84712307255	3	0,6227816321	1,52492262	0,00268631434	0,2192187231	2	11	1	30	22	1	3	12	4	8	5	8	10	5	4	6	1	3	4	2	1	1	4	2	1
8	KOLDA	DANDE	2	SnKe1I_2013	43	9	SnKoI_2014	117	4	4	0,0024	0,00239	300,678655501539	317,202	1672,88066901119	3	0,6164771225	1,52492262	0,00268631434	0,2192187231	2	11	1	30	22	1	3	12	4	8	5	8	10	5	4	6	1	3	4	2	1	1	4	2	1
9	MBAM	KAOLACK	6	SnVs_2012	100	10	SnSoI_2012	139	3	3	0,0032	0,0033	28,3450626180058	281,007	276,815435975836	4	0,2063841782	6,392928954	0,03916583157	1,167751653	20	16	1	6	1	3	4	12	4	8	5	8	11	16	4	9	2	7	1	3	1	5	4	3	1
10	MBAM	KHOMBOLE	8	SnMb1I_2012	112	10	SnSoI_2012	139	3	3	0,0035	0,0042	27,2531727225344	32,978	259,415722873436	4	0,2263809417	8,251855167	0,1280718804	1,635362993	2	18	25	9	1	3	4	12	8	8	5	8	14	16	5	9	1	7	4	3	1	5	5	3	1
11	MBAM	SINTHIOU BAMAMBE	46	SnMa2I_2013	233	11	SnFo60I_2012	139	1	1	0,0027	0,00269	377,890407298795	451,161897975042	1746,71783824174	3	0,8677282849	6,104787974	0,03428444406	1,11906767	19	3	15	2	1	3	4	12	6	8	5	8	10	16	4	9	1	7	3	3	5	5	3	3	1
12	MBAM	JOAL	3	SnJoI_2013	89	11	SnFo60I_2012	139	1	1	0,0027	0,00269	53,3313797374366	133,633	352,367009257374	4	0,4002788906	8,218058616	0,0497319533	1,275777598	9	6	8	2	1	3	4	12	4	8	5	8	7	16	5	9	1	7	1	3	1	5	4	3	1
13	MBAM	JOAL	4	13_Mbour_Joal_2013	89	11	SnFo60I_2012	139	1	1	0,0021	0,00209	53,3313797374366	133,633	352,367009257374	4	0,4002788906	8,218058616	0,0497319533	1,275777598	9	6	8	2	1	3	4	12	4	8	5	8	7	16	5	9	1	7	1	3	1	5	4	3	1
14	MBOUR	MBOUR	14	SnNgu5I_2010	146	16	SnNgu3I_2010	146	7	7	0,0012	0,00119	0	0	0	0	-2,579501923e-08	0	0	0	10	16	8	6	10	16	8	6	4	4	5	5	7	7	4	4	2	2	1	1	1	1	4	4	1
15	MBOUR	MBOUR	13	1_Thies05002_2010	146	16	SnNgu3I_2010	146	7	7	0,0065	0,00659	0	0	0	0	-2,579501923e-08	0	0	0	10	16	8	6	10	16	8	6	4	4	5	5	7	7	4	4	2	2	1	1	1	1	4	4	1
16	MBOUR	MBOUR	15	SnNga1I_2010	146	17	2_thies14006_2010	146	9	9	0,0056	0,00419	3,3384722248844	2,71701344024633	41,8732402824638	0	0,07101527469	0	0	0	10	16	8	6	10	16	8	6	4	4	5	5	7	7	4	4	2	2	1	1	1	1	4	4	1
17	MBOUR	MBOUR	13	1_Thies05002_2010	146	14	SnNgu5I_2010	146	7	7	0,0059	0,00646	0	0	0	0	-2,579501923e-08	0	0	0	10	16	8	6	10	16	8	6	4	4	5	5	7	7	4	4	2	2	1	1	1	1	4	4	1
18	MEOUANE	KAOLACK	5	SnNd1I_2012	100	19	SnMe1II_2012	153	3	3	0,0029	0,00359	127,507878288401	159,261354637638	1138,2686897648	4	0,841359113	7,49975319	1,006530992	1,174149393	20	16	1	6	16	2	1	14	4	11	5	6	11	15	4	11	2	7	1	4	1	1	4	3	1
19	MEOUANE	KAOLACK	6	SnVs_2012	100	19	SnMe1II_2012	153	3	3	0,0032	0,00329	123,553096544534	157,668201711266	1100,26819242086	4	0,841359113	7,49975319	1,006530992	1,174149393	20	16	1	6	16	2	1	14	4	11	5	6	11	15	4	11	2	7	1	4	1	1	4	3	1
20	MEOUANE	MBAM	10	SnSoI_2012	139	19	SnMe1II_2012	153	3	3	0,0024	0,00311	115,931741075337	188,221248188919	855,957771448831	4	0,7028054844	12,24371939	1,034727604	2,114995732	1	3	4	12	16	2	1	14	8	11	8	6	16	15	9	11	7	7	3	4	5	1	3	3	1
21	NDOFFANE	JOAL	4	13_Mbour_Joal_2013	89	21	SnFiII_2010	175	1	1	0,0027	0,0027	49,156294740147	50,997	423,049430571693	2	0,3583886743	9,869514117	1,016699024	1,243919207	9	6	8	2	9	16	12	2	4	4	5	5	7	6	5	4	1	1	1	1	1	1	4	4	1
22	NDOFFANE	MBAM	11	SnFo60I_2012	139	21	SnFiII_2010	175	1	1	0,0035	0,00359	63,0120051023903	108,582	466,274690456342	4	0,2291123794	13,01680361	1,034781782	2,100191196	1	3	4	12	9	16	12	2	8	4	8	5	16	6	9	4	7	1	3	1	5	1	3	4	1
23	NDOFFANE	SINTHIOU BAMAMBE	46	SnMa2I_2013	233	21	SnFiII_2010	175	1	1	0,0038	0,00389	385,050884320516	460,460566924516	1989,40361036204	2	0,6231064057	7,969211261	1,001782886	1,111324299	19	3	15	2	9	16	12	2	6	4	5	5	10	6	4	4	1	1	3	1	5	1	3	4	1
24	NDOFFANE	JOAL	3	SnJoI_2013	89	21	SnFiII_2010	175	1	1	0,0032	0,0033	49,156294740147	50,997	423,049430571693	2	0,3583886743	9,869514117	1,016699024	1,243919207	9	6	8	2	9	16	12	2	4	4	5	5	7	6	5	4	1	1	1	1	1	1	4	4	1
25	OGO	DANDE	1	SnKe2I_2013	43	29	SnMa3I_2013	191	4	4	0,0021	0,00268	348,247447545424	405,048	1045,6785738462	4	0,8973377163	2,0172483	0,007360730947	1,20933945	2	11	1	30	1	3	4	1	4	10	5	6	10	6	4	9	1	7	4	3	1	5	4	3	1
26	OGO	KOLDA	9	SnKoI_2014	117	29	SnMa3I_2013	191	4	4	0,0018	0,00179	318,740300268118	367,548	2253,36922008062	3	0,531752238	1,831361497	0,006216029199	1,03908123	22	1	3	12	1	3	4	1	8	10	8	6	5	6	6	9	3	7	2	3	1	5	2	3	1
27	OGO	DANDE	1	SnKe2I_2013	43	30	SnGa1I_2013	191	4	4	0,0012	0,00119	348,695899152028	404,685	1045,6785738462	4	0,8973377163	2,0172483	0,007360730947	1,20933945	2	11	1	30	1	3	4	1	4	10	5	6	10	6	4	9	1	7	4	3	1	5	4	3	1
28	OGO	KOLDA	9	SnKoI_2014	117	30	SnGa1I_2013	191	4	4	0,0015	0,00149	319,172888103324	366,58	2253,36922008062	3	0,531752238	1,831361497	0,006216029199	1,03908123	22	1	3	12	1	3	4	1	8	10	8	6	5	6	6	9	3	7	2	3	1	5	2	3	1
29	OGO	DANDE	2	SnKe1I_2013	43	29	SnMa3I_2013	191	4	4	0,003	0,00299	347,300087250272	402,631	1049,8728394535	4	0,8916479526	2,0172483	0,007360730947	1,20933945	2	11	1	30	1	3	4	1	4	10	5	6	10	6	4	9	1	7	4	3	1	5	4	3	1
30	OGO	DANDE	2	SnKe1I_2013	43	30	SnGa1I_2013	191	4	4	0,0021	0,00209	347,749779560027	402,604	1049,8728394535	4	0,8916479526	2,0172483	0,007360730947	1,20933945	2	11	1	30	1	3	4	1	4	10	5	6	10	6	4	9	1	7	4	3	1	5	4	3	1
31	OGO	OGO	29	SnMa3I_2013	191	30	SnGa1I_2013	191	4	4	9e-04	0,00209	0,494258539122036	0,275	0	0	1,145500939e-07	0	0	0	1	3	4	1	1	3	4	1	10	10	6	6	6	6	9	9	7	7	3	3	5	5	3	3	1
32	OUAD NAGA	OUAD NAGA	31	MrTa4I_2012	193	32	3_Mauritanie_2012	193	2	2	0,0038	0,00389	0	0	0	0	-2,082976036e-08	0	0	0	3	9	9	11	3	9	9	11	2	2	2	2	3	3	1	1	4	4	10	10	7	7	1	1	1
33	OUAD NAGA	OUAD NAGA	31	MrTa4I_2012	193	33	MrTa1I_2012	193	2	2	9e-04	9e-04	0	0	0	0	-2,082976036e-08	0	0	0	3	9	9	11	3	9	9	11	2	2	2	2	3	3	1	1	4	4	10	10	7	7	1	1	1
34	OUAD NAGA	OUAD NAGA	32	3_Mauritanie_2012	193	33	MrTa1I_2012	193	2	2	0,0029	0,00299	0	0	0	0	-2,082976036e-08	0	0	0	3	9	9	11	3	9	9	11	2	2	2	2	3	3	1	1	4	4	10	10	7	7	1	1	1
35	OUROSSOGUI	OUAD NAGA	33	MrTa1I_2012	193	34	SnMa1I_2013	203	2	2	0,0018	0,00179	341,156304661229	406,077	1105,8759225324	5	1,048082149	3,910677558	0,009567863026	0,603883156	3	9	9	11	7	12	4	4	2	5	2	8	3	6	1	6	4	7	10	5	7	5	1	2	1
36	OUROSSOGUI	OUAD NAGA	32	3_Mauritanie_2012	193	34	SnMa1I_2013	203	2	2	0,0029	0,00299	341,156304661229	405,241	1105,8759225324	5	1,048082149	3,910677558	0,009567863026	0,603883156	3	9	9	11	7	12	4	4	2	5	2	8	3	6	1	6	4	7	10	5	7	5	1	2	1
37	OUROSSOGUI	OUAD NAGA	31	MrTa4I_2012	193	34	SnMa1I_2013	203	2	2	0,0027	0,00269	341,156304661229	406,077	1105,8759225324	5	1,048082149	3,910677558	0,009567863026	0,603883156	3	9	9	11	7	12	4	4	2	5	2	8	3	6	1	6	4	7	10	5	7	5	1	2	1
38	PAROUMBA	NIONO	22	11_MaliP10_2014	186	35	SnPaI_2013	208	5	5	0,0047	0,00479	791,564780686726	966,078	2153,19952762523	5	0,8713923761	2,867538165	0,0004328330568	0,1044942893	29	10	16	15	1	3	4	1	1	8	1	8	1	14	1	9	6	7	9	3	11	5	1	3	1
39	PAROUMBA	NIONO	22	11_MaliP10_2014	186	36	10_Pakour_2013	208	5	5	0,0038	0,00449	791,564780686726	966,078	2153,19952762523	5	0,8713923761	2,867538165	0,0004328330568	0,1044942893	29	10	16	15	1	3	4	1	1	8	1	8	1	14	1	9	6	7	9	3	11	5	1	3	1
40	PAROUMBA	PAROUMBA	35	SnPaI_2013	208	36	10_Pakour_2013	208	5	5	0,005	0,00569	0	0	0	0	1,350300827e-08	0	0	0	1	3	4	1	1	3	4	1	8	8	8	8	14	14	9	9	7	7	3	3	5	5	3	3	1
41	PAROUMBA	VELINGARA	53	SnVeI_2013	262	35	SnPaI_2013	208	5	5	0	0	46,032889509042	70,2087948102523	246,145228486949	3	0,9017522285	8,739845479	1,001059262	1,055921559	4	7	3	5	1	3	4	1	3	8	4	8	5	14	3	9	3	7	2	3	1	5	10	3	1
42	PIKINE	JOAL	4	13_Mbour_Joal_2013	89	41	SnDk5I_2013	210	1	1	0,0024	0,00239	89,0633718281849	94,126	4141,58053822767	2	0,4219043466	2,754876443	0,01618241145	0,2323312404	9	6	8	2	2	2	1	1	4	4	5	5	7	8	5	4	1	1	1	4	1	1	4	3	1
43	PIKINE	JOAL	3	SnJoI_2013	89	38	SnDk11I_2013	210	1	1	0,003	0,00299	89,0633718281849	94,126	4141,58053822767	2	0,4219043466	2,754876443	0,01618241145	0,2323312404	9	6	8	2	2	2	1	1	4	4	5	5	7	8	5	4	1	1	1	4	1	1	4	3	1
44	PIKINE	KAOLACK	5	SnNd1I_2012	100	40	SnDk4I_2012	210	3	3	0,0041	0,00419	149,055161279524	185,371	4582,92073998621	2	0,2620037748	0,853551811	0,00554963528	0,1192283776	20	16	1	6	2	2	1	1	4	4	5	5	11	8	4	4	2	1	1	4	1	1	4	3	1
45	PIKINE	MBAM	10	SnSoI_2012	139	40	SnDk4I_2012	210	3	3	0,0035	0,00371	123,833499142563	211,296	4305,02881789762	2	0,3427787226	5,631095838	0,03375650769	1,063851745	1	3	4	12	2	2	1	1	8	4	8	5	16	8	9	4	7	1	3	4	5	1	3	3	1
46	PIKINE	MEOUANE	19	SnMe1II_2012	153	40	SnDk4I_2012	210	3	3	0,0024	0,00239	93,2921807818408	98,171	4064,25845912004	2	0,2173122872	6,694411407	1,000992755	1,058715662	16	2	1	14	2	2	1	1	11	4	6	5	15	8	11	4	7	1	4	4	1	1	3	3	1
47	PIKINE	MBAM	11	SnFo60I_2012	139	38	SnDk11I_2013	210	1	1	0,0027	0,00269	137,480178460995	201,353	4418,91582299229	2	0,2995610081	5,631095838	0,03375650769	1,063851745	1	3	4	12	2	2	1	1	8	4	8	5	16	8	9	4	7	1	3	4	5	1	3	3	1
48	PIKINE	KHOMBOLE	8	SnMb1I_2012	112	40	SnDk4I_2012	210	3	3	0,0047	0,00479	143,855741790004	151,221	4549,33414806233	2	0,2882344727	2,774751744	0,09450097609	0,5848825674	2	18	25	9	2	2	1	1	8	4	5	5	14	8	5	4	1	1	4	4	1	1	5	3	1
49	PIKINE	JOAL	3	SnJoI_2013	89	37	SnDk2I_2012	210	1	1	0,0027	0,00269	89,0633718281849	94,126	4141,58053822767	2	0,4219043466	2,754876443	0,01618241145	0,2323312404	9	6	8	2	2	2	1	1	4	4	5	5	7	8	5	4	1	1	1	4	1	1	4	3	1
50	PIKINE	NDOFFANE	21	SnFiII_2010	175	38	SnDk11I_2013	210	1	1	0,0038	0,00389	88,2743725449937	108,367	4089,39164515481	2	0,2321277449	7,545783025	1,001241184	1,053486383	9	16	12	2	2	2	1	1	4	4	5	5	6	8	4	4	1	1	1	4	1	1	4	3	1
51	PIKINE	JOAL	4	13_Mbour_Joal_2013	89	37	SnDk2I_2012	210	1	1	0,0021	0,00209	89,0633718281849	94,126	4141,58053822767	2	0,4219043466	2,754876443	0,01618241145	0,2323312404	9	6	8	2	2	2	1	1	4	4	5	5	7	8	5	4	1	1	1	4	1	1	4	3	1
52	PIKINE	MBAM	11	SnFo60I_2012	139	37	SnDk2I_2012	210	1	1	0,0024	0,00239	137,480178460995	202,405	4418,91582299229	2	0,2995610081	5,631095838	0,03375650769	1,063851745	1	3	4	12	2	2	1	1	8	4	8	5	16	8	9	4	7	1	3	4	5	1	3	3	1
53	PIKINE	PIKINE	37	SnDk2I_2012	210	41	SnDk5I_2013	210	1	1	0,0027	0,00269	0	0	0	0	9,360470177e-10	0	0	0	2	2	1	1	2	2	1	1	4	4	5	5	8	8	4	4	1	1	4	4	1	1	3	3	1
54	PIKINE	SINTHIOU BAMAMBE	46	SnMa2I_2013	233	39	SnDk6I_2012	210	1	1	0,0021	0,00209	464,410607843254	549,580860978983	5712,05215042075	1	0,6520545757	0,6466965725	0,0008476930357	0,07993929087	19	3	15	2	2	2	1	1	6	4	5	5	10	8	4	4	1	1	3	4	5	1	3	3	1
55	PIKINE	JOAL	3	SnJoI_2013	89	41	SnDk5I_2013	210	1	1	0,003	0,00299	89,0633718281849	94,126	4141,58053822767	2	0,4219043466	2,754876443	0,01618241145	0,2323312404	9	6	8	2	2	2	1	1	4	4	5	5	7	8	5	4	1	1	1	4	1	1	4	3	1
56	PIKINE	JOAL	3	SnJoI_2013	89	39	SnDk6I_2012	210	1	1	0,0027	0,00269	89,0633718281849	94,126	4141,58053822767	2	0,4219043466	2,754876443	0,01618241145	0,2323312404	9	6	8	2	2	2	1	1	4	4	5	5	7	8	5	4	1	1	1	4	1	1	4	3	1
57	PIKINE	MBAM	11	SnFo60I_2012	139	41	SnDk5I_2013	210	1	1	0,0027	0,00269	137,480178460995	202,405	4418,91582299229	2	0,2995610081	5,631095838	0,03375650769	1,063851745	1	3	4	12	2	2	1	1	8	4	8	5	16	8	9	4	7	1	3	4	5	1	3	3	1
58	PIKINE	JOAL	4	13_Mbour_Joal_2013	89	38	SnDk11I_2013	210	1	1	0,0024	0,00239	89,0633718281849	94,126	4141,58053822767	2	0,4219043466	2,754876443	0,01618241145	0,2323312404	9	6	8	2	2	2	1	1	4	4	5	5	7	8	5	4	1	1	1	4	1	1	4	3	1
59	PIKINE	NDOFFANE	21	SnFiII_2010	175	41	SnDk5I_2013	210	1	1	0,0038	0,00389	88,2743725449937	108,509	4089,39164515481	2	0,2321277449	7,545783025	1,001241184	1,053486383	9	16	12	2	2	2	1	1	4	4	5	5	6	8	4	4	1	1	1	4	1	1	4	3	1
60	PIKINE	KAOLACK	6	SnVs_2012	100	40	SnDk4I_2012	210	3	3	0,0038	0,00389	147,851881060767	182,886	4577,31075987455	2	0,2730479618	0,853551811	0,00554963528	0,1192283776	20	16	1	6	2	2	1	1	4	4	5	5	11	8	4	4	2	1	1	4	1	1	4	3	1
61	PIKINE	SINTHIOU BAMAMBE	46	SnMa2I_2013	233	37	SnDk2I_2012	210	1	1	0,0027	0,00269	464,410607843254	549,580860978983	5712,05215042075	1	0,7813207196	0,6466965725	0,0008476930357	0,07993929087	19	3	15	2	2	2	1	1	6	4	5	5	10	8	4	4	1	1	3	4	5	1	3	3	1
62	PIKINE	PIKINE	37	SnDk2I_2012	210	39	SnDk6I_2012	210	1	1	0,0024	0,00239	0	0	0	0	9,360470177e-10	0	0	0	2	2	1	1	2	2	1	1	4	4	5	5	8	8	4	4	1	1	4	4	1	1	3	3	1
63	PIKINE	MBAM	11	SnFo60I_2012	139	39	SnDk6I_2012	210	1	1	0,0024	0,00239	137,480178460995	202,405	4418,91582299229	2	0,2995610081	5,631095838	0,03375650769	1,063851745	1	3	4	12	2	2	1	1	8	4	8	5	16	8	9	4	7	1	3	4	5	1	3	3	1
64	PIKINE	JOAL	4	13_Mbour_Joal_2013	89	39	SnDk6I_2012	210	1	1	0,0021	0,00209	89,0633718281849	94,126	4141,58053822767	2	0,4219043466	2,754876443	0,01618241145	0,2323312404	9	6	8	2	2	2	1	1	4	4	5	5	7	8	5	4	1	1	1	4	1	1	4	3	1
65	PIKINE	NDOFFANE	21	SnFiII_2010	175	39	SnDk6I_2012	210	1	1	0,0035	0,00359	88,2743725449937	108,509	4089,39164515481	2	0,2321277449	7,545783025	1,001241184	1,053486383	9	16	12	2	2	2	1	1	4	4	5	5	6	8	4	4	1	1	1	4	1	1	4	3	1
66	PIKINE	PIKINE	37	SnDk2I_2012	210	38	SnDk11I_2013	210	1	1	0,0027	0,00269	0	0	0	0	9,360470177e-10	0	0	0	2	2	1	1	2	2	1	1	4	4	5	5	8	8	4	4	1	1	4	4	1	1	3	3	1
67	PIKINE	PIKINE	38	SnDk11I_2013	210	39	SnDk6I_2012	210	1	1	0,0021	0,00209	0	0,0302930769689273	0	0	9,360470177e-10	0	0	0	2	2	1	1	2	2	1	1	4	4	5	5	8	8	4	4	1	1	4	4	1	1	3	3	1
68	PIKINE	NDOFFANE	21	SnFiII_2010	175	37	SnDk2I_2012	210	1	1	0,003	0,00359	88,2743725449937	108,509	4089,39164515481	2	0,2321277449	7,545783025	1,001241184	1,053486383	9	16	12	2	2	2	1	1	4	4	5	5	6	8	4	4	1	1	1	4	1	1	4	3	1
69	PIKINE	PIKINE	39	SnDk6I_2012	210	41	SnDk5I_2013	210	1	1	0,0021	0,00209	0	0	0	0	9,360470177e-10	0	0	0	2	2	1	1	2	2	1	1	4	4	5	5	8	8	4	4	1	1	4	4	1	1	3	3	1
70	PIKINE	PIKINE	38	SnDk11I_2013	210	41	SnDk5I_2013	210	1	1	0	0	0	0	0	0	9,360470177e-10	0	0	0	2	2	1	1	2	2	1	1	4	4	5	5	8	8	4	4	1	1	4	4	1	1	3	3	1
71	PIKINE	SINTHIOU BAMAMBE	46	SnMa2I_2013	233	41	SnDk5I_2013	210	1	1	0	0	464,410607843254	549,580860978983	5712,05215042075	1	0,7386140574	0,6466965725	0,0008476930357	0,07993929087	19	3	15	2	2	2	1	1	6	4	5	5	10	8	4	4	1	1	3	4	5	1	3	3	1
72	PIKINE	MEOUANE	20	14_Mecke_2013	153	42	SnDk37I_2013	210	6	6	0,005	0,00358	93,2921807818408	98,171	4064,25845912004	2	0,2173122872	6,694411407	1,000992755	1,058715662	16	2	1	14	2	2	1	1	11	4	6	5	15	8	11	4	7	1	4	4	1	1	3	3	1
73	SARAYA	MEOUANE	20	14_Mecke_2013	153	43	MaSa4IV_2014	224	6	6	0,0068	0,00542	789,822541623872	900,559	3016,7430958005	4	0,8298313034	12,83766089	1,028115083	2,075435111	16	2	1	14	7	4	1	4	11	5	6	6	15	11	11	6	7	3	4	2	1	1	3	2	1
74	SARAYA	PIKINE	42	SnDk37I_2013	210	43	MaSa4IV_2014	224	6	6	0,0047	0,00481	856,636913162318	940,283	6691,53117265916	2	0,9014507533	6,252569891	0,02713393951	1,022197827	2	2	1	1	7	4	1	4	4	5	5	6	8	11	4	6	1	3	4	2	1	1	3	2	1
75	SARE MOUDOU	SARE MOUDOU	44	SnTa2I_2013	227	45	SnTa1I_2013	227	10	10	9e-04	9e-04	0	0,149159258582094	0	0	9,360470177e-10	0	0	0	15	20	24	13	15	20	24	13	9	9	6	6	12	12	2	2	5	5	11	11	5	5	3	3	1
76	SINTHIOU BAMAMBE	PIKINE	38	SnDk11I_2013	210	46	SnMa2I_2013	233	1	1	0	0	464,410607843254	549,550567902249	5712,05215042075	1	0,6520545757	0,6466965725	0,0008476930357	0,07993929087	2	2	1	1	19	3	15	2	4	6	5	5	8	10	4	4	1	1	4	3	1	5	3	3	1
77	SINTHIOU BAMAMBE	JOAL	4	13_Mbour_Joal_2013	89	46	SnMa2I_2013	233	1	1	0,0024	0,00239	420,63717469263	450,471	1974,58571033819	2	0,8441428168	3,196615278	0,01682208371	0,2940255723	9	6	8	2	19	3	15	2	4	6	5	5	7	10	5	4	1	1	1	3	1	5	4	3	1
78	SINTHIOU BAMAMBE	JOAL	3	SnJoI_2013	89	46	SnMa2I_2013	233	1	1	0,003	0,00299	420,63717469263	450,471	1974,58571033819	2	0,8441428168	3,196615278	0,01682208371	0,2940255723	9	6	8	2	19	3	15	2	4	6	5	5	7	10	5	4	1	1	1	3	1	5	4	3	1
79	SOULEYMANIYA	DANDE	2	SnKe1I_2013	43	47	4_Guinee_2013	238	4	4	0,0056	0,00569	418,752153730132	560,044	1485,24535478961	5	0,7415614233	2,931243199	0,002791985387	0,5132489224	2	11	1	30	14	10	5	18	4	1	5	1	10	1	4	1	1	6	4	8	1	4	4	1	1
80	SOULEYMANIYA	KOLDA	9	SnKoI_2014	117	49	GuKa_2013	238	4	4	0,0024	0,00239	608,554751354378	802,554901117718	2903,49380208583	4	0,520107913	2,750987642	0,001663883984	0,3496806964	22	1	3	12	14	10	5	18	8	1	8	1	5	1	6	1	3	6	2	8	1	4	2	1	1
81	SOULEYMANIYA	KEUR SAM PENDEL	7	SnLo1II_2012	111	49	GuKa_2013	238	4	4	0,0053	0,00597	913,733986403028	1167,73400914812	3963,49520061957	NA	0,6023832277	-1	-1	-1	28	26	21	23	14	10	5	18	13	1	10	1	18	1	12	1	9	6	7	8	2	4	9	1	1
82	SOULEYMANIYA	DANDE	1	SnKe2I_2013	43	47	4_Guinee_2013	238	4	4	0,0053	0,00539	417,06105315991	557,936	1479,13731427349	5	0,7461672919	2,931243199	0,002791985387	0,5132489224	2	11	1	30	14	10	5	18	4	1	5	1	10	1	4	1	1	6	4	8	1	4	4	1	1
83	SOULEYMANIYA	SOULEYMANIYA	47	4_Guinee_2013	238	49	GuKa_2013	238	4	4	0,005	0,00568	125,549853403374	206,699180300955	644,231191437434	0	2,389749787e-08	0	0	0	14	10	5	18	14	10	5	18	1	1	1	1	1	1	1	1	6	6	8	8	4	4	1	1	1
84	SOULEYMANIYA	OGO	29	SnMa3I_2013	191	48	GuDa1IV_2013	238	4	4	0,0024	0,00239	750,30078403331	872,352	2463,41486923858	5	0,7856630921	3,28907744	0,006282787565	1,336477609	1	3	4	1	14	10	5	18	10	1	6	1	6	1	9	1	7	6	3	8	5	4	3	1	1
85	SOULEYMANIYA	DANDE	1	SnKe2I_2013	43	49	GuKa_2013	238	4	4	0,0027	0,00269	374,799597653876	517,033	1275,09701751878	5	0,8123494198	2,931243199	0,002791985387	0,5132489224	2	11	1	30	14	10	5	18	4	1	5	1	10	1	4	1	1	6	4	8	1	4	4	1	1
86	SOULEYMANIYA	DANDE	2	SnKe1I_2013	43	48	GuDa1IV_2013	238	4	4	0,0018	0,00179	418,752153730132	560,796	1485,24535478961	5	0,7415614233	2,931243199	0,002791985387	0,5132489224	2	11	1	30	14	10	5	18	4	1	5	1	10	1	4	1	1	6	4	8	1	4	4	1	1
87	SOULEYMANIYA	OGO	30	SnGa1I_2013	191	47	4_Guinee_2013	238	4	4	0,0047	0,00479	750,693779653439	872,221	2463,41486923858	5	0,7856630921	3,28907744	0,006282787565	1,336477609	1	3	4	1	14	10	5	18	10	1	6	1	6	1	9	1	7	6	3	8	5	4	3	1	1
88	SOULEYMANIYA	SOULEYMANIYA	47	4_Guinee_2013	238	48	GuDa1IV_2013	238	4	4	0,005	0,00509	0	0	0	0	2,389749787e-08	0	0	0	14	10	5	18	14	10	5	18	1	1	1	1	1	1	1	1	6	6	8	8	4	4	1	1	1
89	SOULEYMANIYA	KOLDA	9	SnKoI_2014	117	48	GuDa1IV_2013	238	4	4	0,0018	0,00179	686,91941574101	836,021	3107,53409884055	4	0,520107913	2,750987642	0,001663883984	0,3496806964	22	1	3	12	14	10	5	18	8	1	8	1	5	1	6	1	3	6	2	8	1	4	2	1	1
90	SOULEYMANIYA	SOULEYMANIYA	49	GuKa_2013	238	48	GuDa1IV_2013	238	4	4	6e-04	6e-04	125,549853403374	206,738428340654	644,231191437434	0	2,389749787e-08	0	0	0	14	10	5	18	14	10	5	18	1	1	1	1	1	1	1	1	6	6	8	8	4	4	1	1	1
91	SOULEYMANIYA	DANDE	2	SnKe1I_2013	43	49	GuKa_2013	238	4	4	0,0024	0,00239	375,957688581523	517,033	1281,2050580349	5	0,8075623688	2,931243199	0,002791985387	0,5132489224	2	11	1	30	14	10	5	18	4	1	5	1	10	1	4	1	1	6	4	8	1	4	4	1	1
92	SOULEYMANIYA	DANDE	1	SnKe2I_2013	43	48	GuDa1IV_2013	238	4	4	0,0021	0,00209	417,06105315991	560,796	1479,13731427349	5	0,7461672919	2,931243199	0,002791985387	0,5132489224	2	11	1	30	14	10	5	18	4	1	5	1	10	1	4	1	1	6	4	8	1	4	4	1	1
93	SOULEYMANIYA	OGO	29	SnMa3I_2013	191	47	4_Guinee_2013	238	4	4	0,0038	0,00389	750,30078403331	872,999	2463,41486923858	5	0,7856630921	3,28907744	0,006282787565	1,336477609	1	3	4	1	14	10	5	18	10	1	6	1	6	1	9	1	7	6	3	8	5	4	3	1	1
94	SOULEYMANIYA	OGO	29	SnMa3I_2013	191	49	GuKa_2013	238	4	4	0,0024	0,00298	722,183011681907	943,537792765445	2259,37457248386	5	0,7856630921	3,28907744	0,006282787565	1,336477609	1	3	4	1	14	10	5	18	10	1	6	1	6	1	9	1	7	6	3	8	5	4	3	1	1
95	SOULEYMANIYA	OGO	30	SnGa1I_2013	191	48	GuDa1IV_2013	238	4	4	0,0015	0,00149	750,693779653439	873,259	2463,41486923858	5	0,7856630921	3,28907744	0,006282787565	1,336477609	1	3	4	1	14	10	5	18	10	1	6	1	6	1	9	1	7	6	3	8	5	4	3	1	1
96	SOULEYMANIYA	OGO	30	SnGa1I_2013	191	49	GuKa_2013	238	4	4	0,0021	0,00209	722,620306384474	943,828084392257	2259,37457248386	5	0,7856630921	3,28907744	0,006282787565	1,336477609	1	3	4	1	14	10	5	18	10	1	6	1	6	1	9	1	7	6	3	8	5	4	3	1	1
97	SOULEYMANIYA	KOLDA	9	SnKoI_2014	117	47	4_Guinee_2013	238	4	4	0,0044	0,00449	686,91941574101	835,746	3107,53409884055	4	0,520107913	2,750987642	0,001663883984	0,3496806964	22	1	3	12	14	10	5	18	8	1	8	1	5	1	6	1	3	6	2	8	1	4	2	1	1
98	TAMBACOUNDA	KOLDA	9	SnKoI_2014	117	50	SnTaI_2014	240	4	4	0	0	165,693796282641	181,124	1874,05882288131	2	0,2196939157	0,841356172	0,000972475242	0,07930670111	22	1	3	12	1	17	4	9	8	8	8	8	5	14	6	9	3	7	2	5	1	5	2	5	1
99	TAMBACOUNDA	SOULEYMANIYA	49	GuKa_2013	238	50	SnTaI_2014	240	4	4	0,0024	0,00239	577,900418371997	693,442	2284,00438380799	4	0,5805332141	2,28578951	0,000980675707	0,3704075288	14	10	5	18	1	17	4	9	1	8	1	8	1	14	1	9	6	7	8	5	4	5	1	5	1
100	TAMBACOUNDA	SOULEYMANIYA	48	GuDa1IV_2013	238	50	SnTaI_2014	240	4	4	0,0018	0,00179	628,788879770706	734,037	2488,0446805627	4	0,5095889046	2,28578951	0,000980675707	0,3704075288	14	10	5	18	1	17	4	9	1	8	1	8	1	14	1	9	6	7	8	5	4	5	1	5	1
101	TAMBACOUNDA	OGO	29	SnMa3I_2013	191	50	SnTaI_2014	240	4	4	0,0018	0,00179	184,29486602152	223,743	990,349837241211	3	0,4904111349	1,372947402	0,005560248197	1,068535144	1	3	4	1	1	17	4	9	10	8	6	8	6	14	9	9	7	7	3	5	5	5	3	5	1
102	TAMBACOUNDA	OGO	30	SnGa1I_2013	191	50	SnTaI_2014	240	4	4	0,0015	0,00149	184,786517609488	185,37	990,349837241211	3	0,4904111349	1,372947402	0,005560248197	1,068535144	1	3	4	1	1	17	4	9	10	8	6	8	6	14	9	9	7	7	3	5	5	5	3	5	1
103	TAMBACOUNDA	DANDE	1	SnKe2I_2013	43	50	SnTaI_2014	240	4	4	0,0021	0,00209	212,005322419494	228,496	1057,35770479471	3	0,599333884	1,035508398	0,00208867355	0,2457585896	2	11	1	30	1	17	4	9	4	8	5	8	10	14	4	9	1	7	4	5	1	5	4	5	1
104	TAMBACOUNDA	DANDE	2	SnKe1I_2013	43	50	SnTaI_2014	240	4	4	0,0024	0,00239	210,227831191342	226,473	1053,39125073336	3	0,5930225414	1,035508398	0,00208867355	0,2457585896	2	11	1	30	1	17	4	9	4	8	5	8	10	14	4	9	1	7	4	5	1	5	4	5	1
105	TAMBACOUNDA	SOULEYMANIYA	47	4_Guinee_2013	238	50	SnTaI_2014	240	4	4	0,0044	0,00449	628,788879770706	734,683	2488,0446805627	4	0,5095889046	2,28578951	0,000980675707	0,3704075288	14	10	5	18	1	17	4	9	1	8	1	8	1	14	1	9	6	7	8	5	4	5	1	5	1
106	THIARA	KAOLACK	5	SnNd1I_2012	100	51	SnTa1I_2012	247	3	3	0,0032	0,00378	239,661651950646	248,821	1307,19865392335	4	0,3378319806	8,313216167	0,5061684778	1,139494382	20	16	1	6	4	7	3	5	4	3	5	4	11	5	4	3	2	3	1	2	1	1	4	10	1
107	THIARA	MBAM	10	SnSoI_2012	139	51	SnTa1I_2012	247	3	3	9e-04	9e-04	267,048564639946	293,747	1270,35669566049	4	0,4440908221	12,98253017	0,5343824353	2,080731782	1	3	4	12	4	7	3	5	8	3	8	4	16	5	9	3	7	3	3	2	5	1	3	10	1
108	THIARA	MEOUANE	19	SnMe1II_2012	153	51	SnTa1I_2012	247	3	3	0,0032	0,00329	321,354986391112	369,345	2080,27991752328	5	0,3900394164	14,18559558	1,501793264	2,093942151	16	2	1	14	4	7	3	5	11	3	6	4	15	5	11	3	7	3	4	2	1	1	3	10	1
109	THIARA	PIKINE	39	SnDk6I_2012	210	52	SnKm1I_2013	247	1	1	0,003	0,00299	381,585682459284	410,564	5524,93196774469	3	0,4602055893	7,578063188	0,5008134701	1,040571074	2	2	1	1	4	7	3	5	4	3	5	4	8	5	4	3	1	3	4	2	1	1	3	10	1
110	THIARA	NDOFFANE	21	SnFiII_2010	175	52	SnKm1I_2013	247	1	1	0,0047	0,00479	293,493041211516	298,422	1572,29083520874	4	0,400025997	14,92843841	1,501839425	2,074638527	9	16	12	2	4	7	3	5	4	3	5	4	6	5	4	3	1	3	1	2	1	1	4	10	1
111	THIARA	KAOLACK	6	SnVs_2012	100	51	SnTa1I_2012	247	3	3	0,0029	0,00348	239,048288085774	265,516	1404,27612984511	4	0,3492791587	8,313216167	0,5061684778	1,139494382	20	16	1	6	4	7	3	5	4	3	5	4	11	5	4	3	2	3	1	2	1	1	4	10	1
112	THIARA	JOAL	4	13_Mbour_Joal_2013	89	52	SnKm1I_2013	247	1	1	0,0033	0,00329	306,699928935041	341,071	1458,38315400978	4	0,5879997142	10,11182767	0,5166969445	1,243375937	9	6	8	2	4	7	3	5	4	3	5	4	7	5	5	3	1	3	1	2	1	1	4	10	1
113	THIARA	PIKINE	38	SnDk11I_2013	210	52	SnKm1I_2013	247	1	1	0,0021	0,0021	381,585682459284	410,02	5524,93196774469	3	0,4602055893	7,578063188	0,5008134701	1,040571074	2	2	1	1	4	7	3	5	4	3	5	4	8	5	4	3	1	3	4	2	1	1	3	10	1
114	THIARA	PIKINE	40	SnDk4I_2012	210	51	SnTa1I_2012	247	3	3	0,0038	0,00389	381,585682459284	410,564	5524,93196774469	3	0,4602055893	7,578063188	0,5008134701	1,040571074	2	2	1	1	4	7	3	5	4	3	5	4	8	5	4	3	1	3	4	2	1	1	3	10	1
115	THIARA	PIKINE	37	SnDk2I_2012	210	52	SnKm1I_2013	247	1	1	0,0035	0,00359	381,585682459284	410,564	5524,93196774469	3	0,4602055893	7,578063188	0,5008134701	1,040571074	2	2	1	1	4	7	3	5	4	3	5	4	8	5	4	3	1	3	4	2	1	1	3	10	1
116	THIARA	SINTHIOU BAMAMBE	46	SnMa2I_2013	233	52	SnKm1I_2013	247	1	1	0,0021	0,0021	211,205810900872	253,578	929,38104679259	3	0,5752895161	8,035997298	0,5014993294	1,102421128	19	3	15	2	4	7	3	5	6	3	5	4	10	5	4	3	1	3	3	2	5	1	3	10	1
117	VELINGARA	NIONO	22	11_MaliP10_2014	186	53	SnVeI_2013	262	5	5	0,0047	0,00479	816,797538632603	979,202	2390,44322132853	6	0,8397489688	10,44841197	1,000969566	1,108392911	29	10	16	15	4	7	3	5	1	3	1	4	1	5	1	3	6	3	9	2	11	1	1	10	1
118	VELINGARA	PAROUMBA	36	10_Pakour_2013	208	53	SnVeI_2013	262	5	5	0,005	0,00569	46,032889509042	70,2473887053144	246,145228486949	3	0,9017522285	8,739845479	1,001059262	1,055921559	1	3	4	1	4	7	3	5	8	3	8	4	14	5	9	3	7	3	3	2	5	1	3	10	1
